# Supplementary material for: A Novel Highly Divergent Protein Family Identified from a Viviparous Insect by RNA-seq Analysis: A Potential Target for Tsetse Fly-Specific Abortifacients
Source: PLoS Genet. 2014 Apr 24;10(4):e1003874. doi: 10.1371/journal.pgen.1003874 (PMC3998918; doi:10.1371/journal.pgen.1003874)
Supplement: Table S2 — Complete results for RNA-seq analysis comparing lactating and dry tsetse flies, Glossina morsitans. (XLSX) [file pgen.1003874.s010.xlsx]

## Sheet: Table S2
Feature ID	Kal's Z-test: Dry (48) vs Lactating (192) original values - Bonferroni	Dry (48) RNA-Seq - Unique gene reads	Dry (48) RNA-Seq - Total gene reads	Dry (48) RNA-Seq - RPKM	Lactating (192) RNA-Seq - Unique gene reads	Lactating (192) RNA-Seq - Total gene reads	Lactating (192) - RNA-Seq - RPKM	Total reads	Fold change (Lactaing/Dry)	Best match	Evalue
ab-tri_asb-30318	1	769	769	4.39971	604	604	3.43108	1373	0.635419	5-azacytidine-induced protein 1 - intracellular membrane-bounded organelle - cell differentiation - microtubule cytoskeleton - biological_process -	3e-62
ab-tri_asb-29206	1	51	51	2.17175	25	25	1.057	76	0.333255	abnormal spindle - kinetochore organization - mitotic spindle organization - myosin light chain binding - spindle pole - centrosome localization -	8e-51
ab-tri_asb-30155	1	10	10	1.03463	6	6	0.616356	16	0.302933	abnormal spindle - kinetochore organization - mitotic spindle organization - myosin light chain binding - spindle pole - centrosome localization -	4e-11
ab-tri_asb-2949	1	29	29	1.53823	13	13	0.68464	42	0.269731	abnormal spindle - kinetochore organization - mitotic spindle organization - myosin light chain binding - spindle pole - centrosome localization -	5e-64
ab-tri_asb-9322	1	104	104	1.55064	43	43	0.636563	147	0.24957	abnormal spindle - kinetochore organization - mitotic spindle organization - myosin light chain binding - spindle pole - centrosome localization -	0
ab-tri_asb-57375	1	23	23	1.29307	5	5	0.279101	28	0.121715	abnormal spindle - kinetochore organization - mitotic spindle organization - myosin light chain binding - spindle pole - centrosome localization -	1e-15
ab-tri_asb-10827	1	926	927	11.1169	528	528	6.28689	1455	0.518851	abrupt - border follicle cell migration - neuron development - muscle organ development - dendrite morphogenesis - zinc ion binding - axon choice	4e-32
ab-tri_asb-9398	1	745	748	5.87406	270	270	2.10522	1018	0.306255	abrupt - border follicle cell migration - neuron development - muscle organ development - dendrite morphogenesis - zinc ion binding - axon choice	5e-25
ab-tri_asb-1264	1	26	26	1.38994	11	11	0.583863	37	0.2443	abrupt - border follicle cell migration - neuron development - muscle organ development - dendrite morphogenesis - zinc ion binding - axon choice	7e-61
ab-tri_asb-12899	1	9	9	1.3836	2	2	0.305276	11	0.128074	abrupt - border follicle cell migration - neuron development - muscle organ development - dendrite morphogenesis - zinc ion binding - axon choice	2e-23
ab-tri_asb-14374	1	639	639	12.8512	248	248	4.95211	887	0.357522	Actin	2e-58
ab-tri_asb-7523	1	389	389	9.18834	131	131	3.07224	520	0.301545	Actin	5e-53
ab-tri_asb-12770	1	735	735	12.0192	235	235	3.81549	970	0.293068	Actin	3e-65
ab-tri_asb-30662	1	10	10	1.07129	11	11	1.17002	21	0.564878	actin binding protein	6e-18
ab-tri_asb-13397	1	65	65	2.47717	27	27	1.02165	92	0.293817	actin binding protein	3e-07
ab-tri_asb-7246	1	70	70	2.42027	27	27	0.926883	97	0.270997	actin binding protein	1e-39
ab-tri_asb-24453	1	99	99	2.89351	36	36	1.04469	135	0.268316	actin binding protein	5e-33
ab-tri_asb-51660	1	7	7	1.11389	1	1	0.157994	8	0.0747408	actin binding protein	3e-19
ab-tri_asb-34441	1	48	48	2.50213	15	15	0.776349	63	0.221679	Actin binding protein Anillin	9e-07
ab-tri_asb-26701	1	164	164	5.49576	42	42	1.39743	206	0.215129	Actin binding protein Anillin	5e-11
ab-tri_asb-13872	1	28	28	1.44026	8	8	0.408574	36	0.16743	actin binding proteinformin homology domain-containing protein - actin cytoskeleton organization - profilin binding - cellular component	3e-07
ab-tri_asb-56717	1	4230	4291	24.1742	1602	1622	9.07277	5913	0.3604	actin binding proteingrowth-arrest-specific protein 2 domain-containing protein (GAS2)" species:44689 "Dictyostelium discoideum"	8e-16
ab-tri_asb-23261	1	503	509	40.8562	351	356	28.3718	865	0.677839	actin cytoskeleton organization - actin binding	8e-34
ab-tri_asb-20377	1.14402e-10	3951	3951	133.552	1393	1393	46.751	5344	0.347457	Actin depolymerizing factor	1e-52
ab-tri_asb-6830	1	3026	3282	12.8442	1020	1117	4.34027	4399	0.313509	Actin filament-binding protein Afadin	0
ab-tri_asb-3103	1	1501	1502	8.85026	420	421	2.463	1923	0.250044	Actin filament-binding protein Afadin	2e-06
ab-tri_asb-55071	5.25271e-06	1520	9682	174.127	905	5492	98.0681	15174	0.559983	Actin filament-coating protein tropomyosin	1e-72
ab-tri_asb-10297	0	13476	19551	419.225	5141	7310	155.629	26861	0.370348	Actin filament-coating protein tropomyosin	8e-80
ab-tri_asb-10192	0	2451	22131	452.102	847	7906	160.357	30037	0.35391	Actin filament-coating protein tropomyosin	9e-70
ab-tri_asb-6867	1	698	699	4.62106	322	322	2.11357	1021	0.376009	Actin interacting protein 3	3e-10
ab-tri_asb-26281	1	77	77	1.93644	44	44	1.09866	121	0.374146	Actin regulatory (gelsolin/villin family)	3e-77
ab-tri_asb-2482	1	2986	3030	16.9927	1139	1164	6.48139	4194	0.360224	Actin regulatory (gelsolin/villin family)	5e-69
ab-tri_asb-5413	0	10735	10848	151.686	3739	3764	52.2568	14612	0.342249	Actin regulatory (gelsolin/villin family)	0
ab-tri_asb-14751	1	110	110	2.64415	52	52	1.24106	162	0.340562	Actin regulatory (gelsolin/villin family)	9e-58
ab-tri_asb-3782	1	1860	1892	12.3371	516	521	3.37307	2413	0.252909	Actin regulatory (gelsolin/villin family)	0
ab-tri_asb-18354	0.474201	14363	14367	42.1722	5241	5242	15.2775	19609	0.353874	Actin-binding cytoskeleton protein filamin	1e-85
ab-tri_asb-39556	1	428	428	11.6695	156	156	4.22309	584	0.333327	Actin-binding cytoskeleton protein filamin	7e-23
ab-tri_asb-2783	0.0029711	4725	15047	54.173	1678	4676	16.7149	19723	0.302954	Actin-binding cytoskeleton protein filamin	0
ab-tri_asb-7890	1	334	2151	19.4582	57	323	2.90109	2474	0.141806	Actin-binding cytoskeleton protein filamin	0
ab-tri_asb-57249	1	1395	1400	10.156	608	609	4.38638	2009	0.393187	Actin-binding protein Coronin contains WD40 repeats	1e-76
ab-tri_asb-3550	1	553	553	4.44798	268	268	2.14027	821	0.392856	Actin-binding protein SLA2/Huntingtin-interacting protein Hip1	0
ab-tri_asb-23179	0.282762	1273	1273	34.9186	360	360	9.80453	1633	0.272965	Actin-binding protein SLA2/Huntingtin-interacting protein Hip1	3e-26
ab-tri_asb-9437	1	49	49	2.19658	28	28	1.24625	77	0.38987	Actin-related protein	3e-57
ab-tri_asb-8968	1	5355	5358	105.572	3827	3828	74.8884	9186	0.702702	Actin-related protein - Arp4p/Act3p	4e-89
ab-tri_asb-53398	0.684854	671	2121	49.5824	362	912	21.1679	3033	0.418484	Actin-related protein - Arp4p/Act3p	5e-70
ab-tri_asb-8931	1	981	981	15.6195	429	429	6.7819	1410	0.408069	Actin-related protein - Arp4p/Act3p	1e-69
ab-tri_asb-54463	0	28806	34261	577.97	11097	13261	222.115	47522	0.383638	Actin-related protein - Arp4p/Act3p	1e-89
ab-tri_asb-53397	0	28246	59926	860.036	8733	15642	222.89	75568	0.258862	Actin-related protein - Arp4p/Act3p	1e-90
ab-tri_asb-22518	0	32475	32488	559.153	5783	5784	98.84	38272	0.176452	Actin-related protein - Arp4p/Act3p	3e-90
ab-tri_asb-13644	1	1062	1062	13.9065	453	454	5.90264	1516	0.395977	Actin-related protein - Arp5p	9e-75
ab-tri_asb-24128	1	135	135	4.60332	60	60	2.03135	195	0.362526	Actin-related protein 8 - Ino80 complex - actin filament - structural constituent of cytoskeleton - cytoskeleton organization	1e-59
ab-tri_asb-24265	1	21	21	2.10858	8	8	0.797548	29	0.256563	Actin-related protein 8 - Ino80 complex - actin filament - structural constituent of cytoskeleton - cytoskeleton organization	2e-08
ab-tri_asb-23252	1	1552	1552	28.6701	402	402	7.37326	1954	0.248508	Actin-related protein Arp2/3 complex subunit Arp2	2e-66
ab-tri_asb-19042	1	1328	1328	22.6699	730	730	12.3729	2058	0.522726	Actin-related protein Arp2/3 complex subunit Arp3	8e-54
ab-tri_asb-14330	1	1534	1534	30.0297	496	496	9.64058	2030	0.310689	Actin-related protein Arp2/3 complex subunit ARPC1/p41-ARC	0
ab-tri_asb-18245	1	1754	1754	22.3863	728	728	9.2253	2482	0.394474	Actin-related protein Arp2/3 complex subunit ARPC2	0
ab-tri_asb-35036	1	652	652	19.1385	173	173	5.042	825	0.250366	Actin-related protein Arp2/3 complex subunit ARPC3	1e-76
ab-tri_asb-2376	1	581	581	6.20951	176	176	1.86763	757	0.25905	Actin-related protein Arp2/3 complex subunit ARPC4	7e-86
ab-tri_asb-29173	8.58014e-11	4913	4913	163.231	1498	1498	49.4156	6411	0.300891	actomyosin structure organization - actin binding	1e-83
ab-tri_asb-2450	0.0568036	4224	4224	54.8892	1643	1643	21.1981	5867	0.379288	Adenylate cyclase-associated protein (CAP/Srv2p)	0
ab-tri_asb-25002	1	1183	1184	16.7799	612	612	8.61165	1796	0.484346	adult somatic muscle development	0
ab-tri_asb-3456	1	728	728	15.4279	267	267	5.61801	995	0.34198	akirin - defense response to Gram-negative bacterium - positive regulation of innate immune response - embryo development - muscle organ development	2e-70
ab-tri_asb-897	1	26	26	1.66466	11	11	0.699262	37	0.262421	akirin - defense response to Gram-negative bacterium - positive regulation of innate immune response - embryo development - muscle organ development	6e-14
ab-tri_asb-56981	0.0253374	3751	3751	51.3676	1295	1295	17.6079	5046	0.336237	Alpha tubulin	1e-87
ab-tri_asb-27362	0	51586	51885	856.692	13095	13176	216.004	65061	0.251844	Alpha tubulin	6e-90
ab-tri_asb-30035	1	1045	1045	17.6506	250	250	4.19257	1295	0.224795	Alpha tubulin	2e-87
ab-tri_asb-6791	1	2128	2128	30.7022	947	947	13.5658	3075	0.427912	Alpha-parvin	0
ab-tri_asb-9754	1	1193	1200	16.7022	429	432	5.96998	1632	0.337245	alpha-tubulin folding cofactor B	0
ab-tri_asb-57541	1	765	765	7.62777	316	317	3.13828	1082	0.363742	Alpha-tubulin suppressor and related RCC1 domain-containing protein Cell division and chromosome partitioning / Cytoskeleton	1e-26
ab-tri_asb-4221	1	2168	2168	8.80096	693	693	2.79319	2861	0.284991	Alpha-tubulin suppressor and related RCC1 domain-containing protein Cell division and chromosome partitioning / Cytoskeleton	1e-14
ab-tri_asb-13679	1	1746	1746	18.1336	620	620	6.39332	2366	0.334142	angio-associated migratory cell protein - smooth muscle cell migration - cell surface	6e-52
ab-tri_asb-8563	1	715	724	6.54721	310	312	2.80136	1036	0.371178	Ankyrin 2 - neuromuscular junction - presynaptic membrane - terminal button - neuromuscular junction development - microtubule cytoskeleton	4e-90
ab-tri_asb-30481	1	14	14	1.11389	8	8	0.631975	22	0.298963	Ankyrin 2 - neuromuscular junction - presynaptic membrane - terminal button - neuromuscular junction development - microtubule cytoskeleton	2e-10
ab-tri_asb-17271	1	93	93	2.65262	30	30	0.849589	123	0.232597	Arc-p34 - lateral inhibition - regulation of actin filament polymerization - regulation of cell shape - cortical actin cytoskeleton organization -	9e-08
ab-tri_asb-18057	1	27	28	2.52285	20	20	1.7892	48	0.507885	Aspartyl-tRNA synthetase - neurogenesis - microtubule associated complex - cytoplasm - ATP binding - nucleic acid binding - growth	8e-08
ab-tri_asb-8723	1	3061	3061	16.6684	1000	1000	5.40663	4061	0.306006	Ataxin-2 homolog - compound eye development - regulation of actin filament polymerization - chaeta development - oocyte differentiation - cytoplasm -	0
ab-tri_asb-34207	1	132	132	3.61349	71	71	1.92978	203	0.418291	ATP binding - actin filament organization - regulation of cell shape - protein phosphorylation - protein serine/threonine kinase	0
ab-tri_asb-6200	1	17	17	1.53173	6	6	0.53676	23	0.212013	ATP binding - actin filament organization - regulation of cell shape - protein phosphorylation - protein serine/threonine kinase	2e-34
ab-tri_asb-35482	1	156	156	5.51999	64	64	2.24848	220	0.34486	ATP binding - protein modification process - tubulin-tyrosine ligase	9e-10
ab-tri_asb-10019	1	60	61	2.08263	8	8	0.271186	69	0.0879725	ATPase coupled - dynein complex - microtubule-based movement - microtubule associated complex	3e-37
ab-tri_asb-57712	1	1571	1571	13.029	381	381	3.13729	1952	0.22363	barentsz - ribonucleoprotein complex assembly - ribonucleoprotein complex - translation initiation factor binding - pole plasm protein localization -	0
ab-tri_asb-8684	1	555	555	10.6053	378	378	7.17163	933	0.617962	behavioral response to ethanol - tubulin N-acetyltransferase - molecular_function - cellular_component	1e-97
ab-tri_asb-16125	1	141	141	5.35853	70	70	2.64132	211	0.415398	behavioral response to ethanol - tubulin N-acetyltransferase - molecular_function - cellular_component	6e-32
ab-tri_asb-3595	1	4010	4088	19.9457	3374	3482	16.868	7570	0.80532	bent - sarcomere organization - Z disc - structural constituent of muscle - ATP binding - mesoderm development - protein phosphorylation	0
ab-tri_asb-13445	1	303	303	4.90181	136	136	2.18448	439	0.370138	Beta tubulin	2e-66
ab-tri_asb-2291	0.751103	3336	3496	31.901	962	996	9.02377	4492	0.274271	Beta tubulin	0
ab-tri_asb-34590	2.24037e-10	47004	47005	625.142	12485	12486	164.875	59491	0.263318	Beta tubulin	1e-64
ab-tri_asb-8569	0.0116037	15656	19683	65.7729	6439	8029	26.6387	27712	0.398945	Beta-spectrin	0
ab-tri_asb-5008	1	7187	7472	18.1001	2556	2643	6.35678	10115	0.332814	Beta-spectrin	1e-53
ab-tri_asb-27969	1	571	571	4.60229	224	224	1.79259	795	0.319975	beta-tubulin cofactor d Aedes aegypti	0
ab-tri_asb-27482	1	1574	1575	33.4558	619	620	13.0761	2195	0.379504	beta-tubulin folding cofactor A	9e-57
ab-tri_asb-7623	1	127	1577	22.4666	52	746	10.5522	2323	0.449667	beta-tubulin folding cofactor C	0
ab-tri_asb-7622	2.37864e-06	512	5452	67.3718	116	1363	16.723	6815	0.244589	beta-tubulin folding cofactor C	0
ab-tri_asb-1504	1	518	519	15.6915	148	148	4.44279	667	0.26617	bifocal - axon guidance - actin filament binding - catalytic - carbohydrate catabolic process - carbohydrate binding - negative regulation of axon	2e-07
ab-tri_asb-4632	1	365	365	4.61949	119	119	1.49536	484	0.266102	blown fuse - podosome - actin cytoskeleton organization - mesoderm development - skeletal muscle tissue development - myoblast fusion - cytoplasm	0
ab-tri_asb-21800	1	300	300	4.39119	149	149	2.16542	449	0.40166	bluestreak - protein localization - oocyte microtubule cytoskeleton polarization - pole plasm oskar mRNA localization - regulation of pole plasm	6e-75
ab-tri_asb-28878	1	271	271	4.19221	112	112	1.72024	383	0.331311	broad - male genitalia morphogenesis - oogenesis - muscle fiber development - intracellular - zinc ion binding - eclosion	2e-32
ab-tri_asb-9642	1	606	606	6.3864	192	192	2.00901	798	0.271987	broad - male genitalia morphogenesis - oogenesis - muscle fiber development - intracellular - zinc ion binding - eclosion	1e-39
ab-tri_asb-20907	1	403	403	5.82983	119	119	1.70921	522	0.250256	broad - male genitalia morphogenesis - oogenesis - muscle fiber development - intracellular - zinc ion binding - eclosion	3e-14
ab-tri_asb-20812	1	692	692	7.80349	179	179	2.00416	871	0.227655	broad - male genitalia morphogenesis - oogenesis - muscle fiber development - intracellular - zinc ion binding - eclosion	7e-39
ab-tri_asb-57890	1	7215	7607	15.711	7958	8362	17.1473	15969	1.02611	Ca2+-binding actin-bundling protein (actinin) alpha chain (EF-Hand protein superfamily)	7e-88
ab-tri_asb-18333	0.000600629	23327	25768	96.9398	10929	12078	45.1141	37846	0.460631	Ca2+-binding actin-bundling protein (actinin) alpha chain (EF-Hand protein superfamily)	0
ab-tri_asb-13233	1	670	670	15.8394	289	289	6.78357	959	0.402839	Ca2+-binding actin-bundling protein (actinin) alpha chain (EF-Hand protein superfamily)	8e-39
ab-tri_asb-4766	1	1829	10782	20.146	681	4484	8.31861	15266	0.39339	Ca2+-binding actin-bundling protein (actinin) alpha chain (EF-Hand protein superfamily)	9e-63
ab-tri_asb-3082	1	1165	1165	10.9161	402	402	3.73995	1567	0.313856	Ca2+-binding actin-bundling protein (actinin) alpha chain (EF-Hand protein superfamily)	8e-84
ab-tri_asb-7126	1	2809	2809	30.4037	1094	1094	11.7568	3903	0.374375	Ca2+-binding actin-bundling protein (fimbrin/plastin) EF-Hand protein superfamily	0
ab-tri_asb-3617	0.422066	1310	7041	51.3648	736	2998	21.715	10039	0.414686	Ca2+-binding actin-bundling protein (spectrin) alpha chain (EF-Hand protein superfamily)	1e-91
ab-tri_asb-22538	0.00134576	4337	19632	74.4012	1636	7860	29.5756	27492	0.392244	Ca2+-binding actin-bundling protein (spectrin) alpha chain (EF-Hand protein superfamily)	4e-66
ab-tri_asb-8568	1	35	85	1.49703	20	46	0.804388	131	0.322138	Ca2+-binding actin-bundling protein (spectrin) alpha chain (EF-Hand protein superfamily)	0
ab-tri_asb-3618	1	99	695	6.69669	37	208	1.98992	903	0.258542	Ca2+-binding actin-bundling protein (spectrin) alpha chain (EF-Hand protein superfamily)	8e-92
ab-tri_asb-8766	1	367	367	8.94833	243	243	5.88272	610	0.591328	Ca2+-binding protein (centrin/caltractin) EF-Hand superfamily protein	3e-63
ab-tri_asb-1902	1	805	805	24.2845	221	223	6.67935	1028	0.264168	calcium ion binding - myosin II complex	1e-76
ab-tri_asb-32307	1.43002e-11	14554	14554	404.933	5538	5539	153.013	20093	0.376942	Calponin	8e-62
ab-tri_asb-8591	7.62679e-11	565	6744	151.41	140	2318	51.671	9062	0.339026	Calponin	4e-62
ab-tri_asb-8590	1	45	527	10.5987	7	114	2.27637	641	0.196261	Calponin	2e-59
ab-tri_asb-8071	1	1477	1477	13.5916	548	548	5.00686	2025	0.343134	calponin homology (CH) domain-containing protein actin binding proteinras association (RA) domain-containing protein" species:44689	1e-07
ab-tri_asb-22768	1	104	104	3.21216	44	44	1.34931	148	0.320338	capulet - cytoplasm - wing disc dorsal/ventral pattern formation - cell morphogenesis - actin filament organization - oocyte microtubule cytoskeleton	2e-52
ab-tri_asb-31986	1	37	38	3.99231	14	14	1.46037	52	0.292525	carbohydrate binding - actin binding	2e-18
ab-tri_asb-21220	1	474	474	5.07191	218	218	2.31604	692	0.381435	Catalytic domain of the Protein Serine/Threonine Kinase	0
ab-tri_asb-45141	1	1606	1606	16.4349	646	648	6.58404	2254	0.377636	Cdc42-interacting protein CIP4	1e-73
ab-tri_asb-29666	1	1812	1812	14.6005	559	559	4.47216	2371	0.286668	Cdc42-interacting protein CIP4	1e-52
ab-tri_asb-9402	1	0	0	0	0	0	0	0	0	cell division protein FtsA	0
ab-tri_asb-1148	1	102	102	3.07024	67	67	2.00236	169	0.491952	cellular_component - muscle cell homeostasis	1e-31
ab-tri_asb-21675	1	44	44	2.38976	25	25	1.34815	69	0.397712	cellular_component - muscle cell homeostasis	6e-46
ab-tri_asb-23126	1	29	29	2.16789	12	12	0.890668	41	0.281155	CENP-ana - ATP binding - microtubule-based movement - kinesin complex - mitotic anaphase - plus-end-directed microtubule motor - microtubule motor	1e-07
ab-tri_asb-24375	1	75	75	2.34845	54	54	1.67884	129	0.501379	CENP-meta - neurogenesis - microtubule associated complex - mitotic spindle organization - ATP binding - cell cycle - condensed chromosome outer	2e-32
ab-tri_asb-2384	1	3153	3153	19.3407	1285	1285	7.82614	4438	0.384753	Centrosomal protein 190kD - chromatin insulator sequence binding - nuclear axial expansion - nucleus - zinc ion binding - microtubule-based process -	0
ab-tri_asb-17421	1	890	938	35.1082	466	483	17.9494	1421	0.497099	ciboulot - cytoskeleton organization - cytosol - actin binding - larval central nervous system remodeling - actin monomer binding - brain development	2e-32
ab-tri_asb-52355	1	2275	2275	16.1757	1765	1765	12.4601	4040	0.725451	cofilin/tropomyosin family drebrin ortholog Abp1 - cell tip - cell division site - actin cytoskeleton organization - actin cortical patch - actin	5e-18
ab-tri_asb-13352	1	544	544	3.86795	214	214	1.51075	758	0.310346	cornetto - protein complex - positive regulation of exocytosis - microtubule binding - cell cortex - cytoplasm - protein binding	0
ab-tri_asb-34183	1	88	88	3.0196	29	29	0.988009	117	0.245798	cornetto - protein complex - positive regulation of exocytosis - microtubule binding - cell cortex - cytoplasm - protein binding	4e-36
ab-tri_asb-10697	1	131	131	1.79758	93	93	1.26706	224	0.452912	cp309 - centriole - ciliary or flagellar motility - sensory perception of sound - centrosome - microtubule nucleation - embryonic morphogenesis	5e-35
ab-tri_asb-32227	1	124	124	2.18673	81	81	1.41826	205	0.445051	cp309 - centriole - ciliary or flagellar motility - sensory perception of sound - centrosome - microtubule nucleation - embryonic morphogenesis	0
ab-tri_asb-56982	1	4144	4144	18.0852	1521	1521	6.59066	5665	0.345328	cp309 - centriole - ciliary or flagellar motility - sensory perception of sound - centrosome - microtubule nucleation - embryonic morphogenesis	0
ab-tri_asb-1432	1	6	6	0.859286	4	4	0.568778	10	0.305912	cp309 - centriole - ciliary or flagellar motility - sensory perception of sound - centrosome - microtubule nucleation - embryonic morphogenesis	2e-17
ab-tri_asb-11056	1	1023	1023	13.4476	414	414	5.40339	1437	0.373999	crossveinless - jump response - positive regulation of muscle organ development	3e-92
ab-tri_asb-38203	1	10	10	1.18307	8	8	0.93972	18	0.430457	cup - cytoplasmic mRNA processing body - microtubule associated complex - intracellular mRNA localization - dorsal/ventral pattern formation - RNA	9e-12
ab-tri_asb-17738	1	24	24	1.33277	10	10	0.551366	34	0.236357	cup - cytoplasmic mRNA processing body - microtubule associated complex - intracellular mRNA localization - dorsal/ventral pattern formation - RNA	6e-38
ab-tri_asb-4696	1	835	835	9.84443	320	320	3.74585	1155	0.345417	Cysteine protease required for autophagy - Apg4p/Aut2p	3e-92
ab-tri_asb-11380	1	2207	2207	32.4091	742	742	10.8184	2949	0.323817	Cysteine protease required for autophagy - Apg4p/Aut2p	0
ab-tri_asb-30270	1	217	217	4.25719	108	108	2.1037	325	0.400156	Cystoskeletal protein Tektin	0
ab-tri_asb-3367	1	4407	4416	71.9967	2524	2527	40.9058	6943	0.560379	cytokinesis actomyosin contractile ring assembly - cell cortex - cleavage furrow - protein binding - myosin filament assembly - skeletal muscle	3e-96
ab-tri_asb-13746	1	181	1297	12.3616	84	531	5.02487	1828	0.376068	Cytoplasmic dynein intermediate chain	0
ab-tri_asb-13747	1	95	908	11.9822	37	346	4.53339	1254	0.3492	Cytoplasmic dynein intermediate chain	0
ab-tri_asb-16859	1	982	982	20.4758	557	557	11.5314	1539	0.536947	Cytoplasmic dynein light chain 2 - microtubule-based process - cytoplasm - dynein complex - microtubule-based movement - ATPase coupled -	3e-46
ab-tri_asb-57005	1	1536	1536	10.3814	631	631	4.2344	2167	0.372044	Cytoplasmic FMR1-interacting protein - regulation of synapse organization - SCAR complex - cortical actin cytoskeleton organization - cell projection	0
ab-tri_asb-554	1	637	637	4.27664	151	151	1.00655	788	0.190756	Cytoplasmic protein Max-1 contains PH MyTH4 and FERM	0
ab-tri_asb-3783	1	121	128	4.8041	72	77	2.86938	205	0.494372	Cytoskeletal regulator Flightless-I (contains leucine-rich and gelsolin repeats)	5e-20
ab-tri_asb-3781	1	324	335	6.79254	146	146	2.93925	481	0.377188	Cytoskeletal regulator Flightless-I (contains leucine-rich and gelsolin repeats)	2e-99
ab-tri_asb-51693	1	18	18	2.16722	0	0	0	18	0	Cytoskeletal regulator Flightless-I (contains leucine-rich and gelsolin repeats)	7e-22
ab-tri_asb-57266	1	37	37	1.42002	23	23	0.876431	60	0.362158	cytoskeleton - cytoskeletal protein binding - actin binding	0
ab-tri_asb-36480	1	28	28	1.64913	15	15	0.877173	43	0.331117	cytoskeleton - cytoskeletal protein binding - actin binding	1e-60
ab-tri_asb-25611	1	48	48	2.32819	15	15	0.722378	63	0.217048	cytoskeleton - cytoskeletal protein binding - actin binding	3e-57
ab-tri_asb-16096	1	90	90	2.88453	13	13	0.413687	103	0.106496	cytoskeleton - cytoskeletal protein binding - actin binding	0
ab-tri_asb-56927	0.226749	1227	2618	43.9739	528	930	15.5097	3548	0.344861	Cytoskeleton-associated protein	3e-66
ab-tri_asb-38538	1	91	170	5.34159	40	79	2.46459	249	0.388639	Darkener of apricot - locomotion involved in locomotory behavior - startle response - brain morphogenesis - microtubule associated complex -	8e-51
ab-tri_asb-38537	1	216	251	4.10697	79	88	1.42964	339	0.279939	Darkener of apricot - locomotion involved in locomotory behavior - startle response - brain morphogenesis - microtubule associated complex -	9e-29
ab-tri_asb-38534	1	242	243	6.98964	55	55	1.57075	298	0.196599	Darkener of apricot - locomotion involved in locomotory behavior - startle response - brain morphogenesis - microtubule associated complex -	1e-37
ab-tri_asb-10759	1	1846	1846	13.6683	570	570	4.19038	2416	0.285676	Daughters against dpp - Malpighian tubule morphogenesis - histoblast morphogenesis - cell migration - cell elongation involved in imaginal	3e-71
ab-tri_asb-18822	1	93	93	2.4403	47	47	1.22449	140	0.355925	dilute class unconventional myosin - mitochondrion transport along microtubule - positive regulation of pole plasm oskar mRNA localization -	3e-50
ab-tri_asb-35164	1	957	957	15.725	304	304	4.95963	1261	0.296539	dim gamma-tubulin 1	0
ab-tri_asb-10178	1	94	94	3.60763	30	30	1.14317	124	0.248104	dim gamma-tubulin 2 - microtubule binding - protein complex - protein binding - microtubule associated complex - cytoplasmic microtubule organization	8e-26
ab-tri_asb-6044	1	587	587	7.18519	209	209	2.54005	796	0.310323	Drebrins	0
ab-tri_asb-8262	0.0144388	2107	2107	47.1876	635	635	14.12	2742	0.29302	Drebrins	2e-45
ab-tri_asb-44077	1	10	10	1.153	2	2	0.228957	12	0.106343	Dromyosuppressin receptor 1 - myosuppressin receptor - negative regulation of muscle contraction - neuropeptide receptor - integral to membrane -	7e-22
ab-tri_asb-16084	1	9	9	1.02898	4	4	0.454066	13	0.223791	Dromyosuppressin receptor 2 - myosuppressin receptor - negative regulation of muscle contraction - neuropeptide receptor - G-protein coupled	7e-27
ab-tri_asb-1784	1	402	402	13.4053	131	131	4.33728	533	0.30109	Dynactin subunit p25	1e-64
ab-tri_asb-57659	1	3876	3876	22.6522	1170	1170	6.78905	5046	0.287037	Dynactin subunit p62	0
ab-tri_asb-35039	1	1443	1443	21.2129	600	600	8.75752	2043	0.394254	dynamitin	0
ab-tri_asb-44058	1	7	7	0.589706	9	9	0.752794	16	0.473543	Dynein heavy chain at 62B - nucleotide binding - microtubule motor - microtubule-based movement - ATPase coupled - axonemal dynein complex -	1e-36
ab-tri_asb-20870	1	4	4	0.611477	5	5	0.758903	9	0.470936	Dynein heavy chain at 62B - nucleotide binding - microtubule motor - microtubule-based movement - ATPase coupled - axonemal dynein complex -	2e-14
ab-tri_asb-47882	1	8	8	1.11064	3	3	0.413525	11	0.195924	Dynein heavy chain at 62B - nucleotide binding - microtubule motor - microtubule-based movement - ATPase coupled - axonemal dynein complex -	4e-13
ab-tri_asb-4211	1	9	9	1.07411	3	3	0.355486	12	0.171392	Dynein heavy chain at 62B - nucleotide binding - microtubule motor - microtubule-based movement - ATPase coupled - axonemal dynein complex -	2e-27
ab-tri_asb-30173	1	28	28	1.46238	8	8	0.414847	36	0.168474	Dynein heavy chain at 62B - nucleotide binding - microtubule motor - microtubule-based movement - ATPase coupled - axonemal dynein complex -	4e-69
ab-tri_asb-36331	1	29	29	1.75358	6	6	0.360226	35	0.130821	Dynein heavy chain at 62B - nucleotide binding - microtubule motor - microtubule-based movement - ATPase coupled - axonemal dynein complex -	5e-68
ab-tri_asb-13971	1	18	18	1.97497	3	3	0.326818	21	0.109856	Dynein heavy chain at 62B - nucleotide binding - microtubule motor - microtubule-based movement - ATPase coupled - axonemal dynein complex -	1e-27
ab-tri_asb-57376	1	299	299	16.0473	108	108	5.75509	407	0.337594	Dynein light chain	5e-31
ab-tri_asb-6255	0.573817	1680	1680	59.7569	811	811	28.6415	2491	0.471412	Dynein light chain 90F - mitosis - dynein intermediate chain binding - protein homodimerization - spermatid development - dynein complex -	3e-57
ab-tri_asb-18341	1	229	230	6.54651	46	47	1.32824	277	0.176007	Dynein light chain 90F - mitosis - dynein intermediate chain binding - protein homodimerization - spermatid development - dynein complex -	1e-19
ab-tri_asb-9930	1	933	933	10.9429	552	552	6.42817	1485	0.53824	Dynein light intermediate chain	0
ab-tri_asb-2006	1	2511	2511	21.5812	1010	1010	8.6188	3521	0.38168	Dynein light intermediate chain	2e-74
ab-tri_asb-5927	1	8721	9132	17.6885	3735	3932	7.56197	13064	0.404632	Dyneins heavy chain	0
ab-tri_asb-29605	1	192	192	2.90248	37	37	0.555348	229	0.142307	Dyneins heavy chain	0
ab-tri_asb-56477	1	218	218	7.36886	107	107	3.59107	325	0.429099	Dystrobrevin-like - zinc ion binding - cytoskeletal protein binding - dystrobrevin complex - dystrophin-associated glycoprotein complex - structural	5e-17
ab-tri_asb-7859	1	2356	2356	17.3547	1252	1253	9.16411	3609	0.499277	Dystroglycan - neuromuscular junction - regulation of synaptic - T-tubule - muscle attachment - sarcomere organization - imaginal disc-derived wing	0
ab-tri_asb-5665	1	487	489	7.70918	200	200	3.13058	689	0.359458	Dystrophin - regulation of neurotransmitter secretion - imaginal disc-derived wing vein specification - WW domain binding - muscle cell homeostasis -	8e-29
ab-tri_asb-57306	1	91	95	3.37911	40	43	1.5186	138	0.346783	Dystrophin - regulation of neurotransmitter secretion - imaginal disc-derived wing vein specification - WW domain binding - muscle cell homeostasis -	1e-43
ab-tri_asb-56424	1	0	2	0.159594	1	3	0.237686	5	0.204973	Dystrophin - regulation of neurotransmitter secretion - imaginal disc-derived wing vein specification - WW domain binding - muscle cell homeostasis -	8e-42
ab-tri_asb-18906	1	6	6	1.07411	2	2	0.355486	8	0.171392	Dystrophin - regulation of neurotransmitter secretion - imaginal disc-derived wing vein specification - WW domain binding - muscle cell homeostasis -	5e-23
ab-tri_asb-56478	1	2046	2047	21.4232	751	751	7.80374	2798	0.348021	Dystrophin-like protein	1e-54
ab-tri_asb-5332	1	701	701	4.94292	207	207	1.44921	908	0.243855	echinoid - lateral inhibition - regulation of actin cytoskeleton organization - inter-male aggressive behavior - mushroom body development - imaginal	0
ab-tri_asb-6328	8.93072e-06	5668	5672	88.548	2078	2078	32.2095	7750	0.35969	effete - neurogenesis - regulation of protein stability - cyclin catabolic process - female germ-line stem cell division - germ-line stem cell	1e-84
ab-tri_asb-40112	1	37	37	2.0505	2	2	0.110049	39	0.0360756	enabled - compound eye development - actin cytoskeleton organization - border follicle cell migration - cytoplasmic transport nurse cell to oocyte -	4e-12
ab-tri_asb-13061	1	962	962	12.8632	354	354	4.69975	1316	0.339008	Enhancer of decapping 3 - microtubule associated complex - cytoplasmic mRNA processing body	0
ab-tri_asb-4986	1	1275	1340	20.5538	551	572	8.71121	1912	0.404162	ensconsin - regulation of microtubule-based movement - apical part of cell	0
ab-tri_asb-4985	0.389697	4914	5056	48.5796	1996	2049	19.5472	7105	0.394259	ensconsin - regulation of microtubule-based movement - apical part of cell	0
ab-tri_asb-30396	2.39829e-07	6013	6013	97.2759	2066	2066	33.1849	8079	0.337671	ERp60 - microtubule associated complex - lipid particle - glycerol ether metabolic process - cell redox homeostasis - endoplasmic reticulum -	0
ab-tri_asb-21583	1	944	945	22.3019	474	475	11.1301	1420	0.477649	extracellular region - muscle cell fate determination - molecular_function	4e-70
ab-tri_asb-8388	1	1240	1240	18.766	542	542	8.14415	1782	0.412028	F-actin capping protein alpha subunit	0
ab-tri_asb-25496	1	1220	1220	30.317	473	473	11.6703	1693	0.372652	F-actin capping protein beta subunit	0
ab-tri_asb-56819	1.20238e-06	13365	13367	68.5757	3280	3280	16.7073	16647	0.240131	family with sequence similarity 40 member A - regulation of cell morphogenesis - cortical actin cytoskeleton organization - cytoplasm -	0
ab-tri_asb-16435	2.37098e-08	5076	5076	93.8326	1521	1521	27.9163	6597	0.294374	FK506-binding protein 1 - microtubule associated complex - juvenile hormone mediated signaling pathway - protein binding - juvenile hormone response	4e-82
ab-tri_asb-22429	1	2568	2568	47.2782	3003	3003	54.893	5571	1.13702	flightin - adult somatic muscle development - striated muscle myosin thick filament assembly - contractile fiber - skeletal muscle myosin thick	1e-60
ab-tri_asb-730	1	758	758	4.44999	259	259	1.50968	1017	0.277007	Formin Homology 2 Domain	0
ab-tri_asb-6283	1	55	55	2.40609	12	12	0.521227	67	0.153028	formin homology domain-containing protein - actin cytoskeleton organization - cellular component organization - actin binding - profilin binding	8e-08
ab-tri_asb-13347	0.700905	4525	4526	39.5872	1615	1615	14.0252	6141	0.345557	Fragile X mental retardation syndrome-related protein 1 homolog - muscle organ development - cytoplasm - nucleus - RNA binding	0
ab-tri_asb-18075	1	0	0	0	0	0	0	0	0	FtsZ is a GTPase that is similar to the eukaryotic tubulins and is essential for cell division in prokaryotes	2e-46
ab-tri_asb-39793	1	0	0	0	0	0	0	0	0	FtsZ is a GTPase that is similar to the eukaryotic tubulins and is essential for cell division in prokaryotes	3e-41
ab-tri_asb-54042	1	3181	3182	29.6319	1259	1260	11.65	4442	0.380323	G protein beta-subunit 13F - plasma membrane - microtubule associated complex - apical protein localization - actin filament organization -	0
ab-tri_asb-38511	1	674	674	12.2676	164	164	2.96373	838	0.223382	Gamma tubulin	0
ab-tri_asb-25394	1	262	262	3.53807	65	65	0.871514	327	0.192045	Gamma/delta sarcoglycan	0
ab-tri_asb-56822	1	1290	1290	12.6039	514	514	4.98625	1804	0.366531	Gamma-tubulin complex DGRIP84/SPC97 component	0
ab-tri_asb-27317	1	876	876	6.25632	316	317	2.24787	1193	0.30978	Gamma-tubulin complex DGRIP84/SPC97 component	2e-55
ab-tri_asb-723	1	2605	2605	14.9292	1034	1034	5.88364	3639	0.369361	Gamma-tubulin ring complex protein	0
ab-tri_asb-32936	0.00127442	6585	6585	92.7446	3090	3091	43.2243	9676	0.461086	GDP dissociation inhibitor - microtubule associated complex - Rab GDP-dissociation inhibitor - protein transport - synaptic vesicle -	0
ab-tri_asb-56111	6.67344e-11	6330	6372	224.885	2154	2172	76.11	8544	0.336941	Gelsolin - phagocytosis engulfment - actin binding - extracellular region - cytosol - actin filament	2e-72
ab-tri_asb-51013	5.59616e-09	801	881	104.229	251	280	32.8902	1161	0.312559	Gelsolin - phagocytosis engulfment - actin binding - extracellular region - cytosol - actin filament	7e-11
ab-tri_asb-9589	1	259	259	4.35035	45	45	0.75047	304	0.140266	Germinal centre kinase III - protein serine/threonine kinase - ATP binding - actin filament organization - receptor signaling protein	3e-12
ab-tri_asb-7045	1	751	751	4.07645	448	448	2.41444	1199	0.475616	Girdin - actin filament organization - positive regulation of cell size - microtubule binding - cytoplasm - microtubule cytoskeleton organization	0
ab-tri_asb-8479	1	27	27	1.57659	13	13	0.753691	40	0.292515	Glutaminyl-tRNA synthetase - microtubule associated complex - cytoplasm - ATP binding - glutaminyl-tRNA aminoacylation - glutamine-tRNA ligase	2e-14
ab-tri_asb-55621	1	3112	3114	35.8133	1153	1155	13.1887	4269	0.358261	Glyceraldehyde 3 phosphate dehydrogenase 2 - microtubule associated complex - lipid particle - oxidation-reduction process - NADP binding - NAD	3e-72
ab-tri_asb-57390	1	2326	2326	10.657	855	855	3.88946	3181	0.333657	Golgi apparatus - pole plasm protein localization - cytoskeletal regulatory protein binding - endosome - actin cytoskeleton reorganization	0
ab-tri_asb-55769	1	1196	1196	10.3544	881	881	7.57299	2077	0.666963	Golgi microtubule-associated protein - cis-Golgi network - protein targeting to Golgi	4e-97
ab-tri_asb-27590	1	304	304	27.5735	120	120	10.8068	424	0.378209	Golgi microtubule-associated protein - cis-Golgi network - protein targeting to Golgi	4e-08
ab-tri_asb-14569	1	963	970	21.6703	459	461	10.2256	1431	0.451059	golgi microtubule-associated protein isoform B	0
ab-tri_asb-1063	1	710	710	4.61309	252	252	1.62566	962	0.28962	Grip163 - mitotic spindle organization - mitosis - spindle pole - gamma-tubulin binding - gamma-tubulin ring complex - centrosome	4e-77
ab-tri_asb-5438	1	519	521	3.9856	189	189	1.43554	710	0.287936	GTP binding - microtubule - microtubule-based process	0
ab-tri_asb-19643	1	48	48	1.58895	17	17	0.558744	65	0.215819	GTP binding - microtubule - microtubule-based process	1e-45
ab-tri_asb-22154	1	18	18	1.66596	6	6	0.551366	24	0.206817	GTP binding - microtubule-based process - microtubule	1e-26
ab-tri_asb-43368	1	21	21	1.15439	6	6	0.327478	27	0.152005	GTP binding - microtubule-based process - microtubule	7e-44
ab-tri_asb-17273	1	85	85	2.01825	37	37	0.872275	122	0.289	guanylyl cyclase - myosin II filament disassembly - cytosol - cell leading edge - myosin filament organization - actin cytoskeleton - cGMP	4e-07
ab-tri_asb-11490	1	668	668	6.83594	209	209	2.12356	877	0.271002	Harmonin isoform b3 - neuromuscular process controlling balance - synapse - auditory receptor cell differentiation - inner ear morphogenesis -	3e-29
ab-tri_asb-57271	1	49	49	2.63503	22	22	1.17465	71	0.323147	hephaestus - sperm individualization - cytoplasm - ribonucleoprotein complex - translation repressor nucleic acid binding - mRNA 3'-UTR binding -	2e-26
ab-tri_asb-25962	1	6	6	0.845929	4	4	0.559937	10	0.303336	hibris - compound eye morphogenesis - myoblast fusion - regulation of striated muscle tissue development - plasma membrane	1e-14
ab-tri_asb-35086	1	31	31	1.40355	10	10	0.449533	41	0.187029	hibris - compound eye morphogenesis - myoblast fusion - regulation of striated muscle tissue development - plasma membrane	4e-84
ab-tri_asb-26819	1	806	2023	65.2993	515	1327	42.5284	3350	0.641462	High mobility group protein D - dendrite morphogenesis - muscle organ development - DNA binding bending - AT DNA binding - chromatin organization -	1e-35
ab-tri_asb-25651	1	57	125	2.75412	29	61	1.33444	186	0.35546	High mobility group protein D - dendrite morphogenesis - muscle organ development - DNA binding bending - AT DNA binding - chromatin organization -	2e-35
ab-tri_asb-13751	1	907	1046	20.3158	315	342	6.59514	1388	0.309402	High mobility group protein D - dendrite morphogenesis - muscle organ development - DNA binding bending - AT DNA binding - chromatin organization -	1e-44
ab-tri_asb-55166	0.274533	1455	1458	42.2505	507	507	14.5874	1965	0.337277	Homocysteine-induced endoplasmic reticulum protein - microtubule associated complex - ER overload response - endoplasmic reticulum	2e-27
ab-tri_asb-14376	5.46503e-05	5277	5279	56.5756	1280	1280	13.6202	6559	0.236562	Homocysteine-induced endoplasmic reticulum protein - microtubule associated complex - ER overload response - endoplasmic reticulum	1e-38
ab-tri_asb-29079	1	451	451	13.7579	243	243	7.36	694	0.498716	igloo - myosin light chain binding - calmodulin binding	2e-49
ab-tri_asb-20052	1	2547	2547	33.2721	1525	1525	19.7796	4072	0.577134	inactivation no afterpotential D - plasma membrane - detection of light stimulus involved in sensory perception - rhabdomere - receptor signaling	0
ab-tri_asb-21083	0.336025	6349	6349	56.8666	2864	2864	25.4696	9213	0.440142	Interferon-related protein PC4 like	1e-83
ab-tri_asb-38612	1	239	239	10.1298	135	135	5.68113	374	0.510441	intracellular - gliogenesis - actin binding	2e-60
ab-tri_asb-57812	1	25	25	2.68881	7	7	0.747504	32	0.202641	james bond - meiotic spindle organization - male meiosis cytokinesis - cytokinesis after meiosis I - cytokinesis after meiosis II - spindle assembly	5e-07
ab-tri_asb-34527	1	69	69	2.76515	23	23	0.915154	92	0.243059	jelly belly - compound eye photoreceptor development - axon guidance - salivary gland morphogenesis - extracellular region - mesoderm migration	3e-58
ab-tri_asb-13806	1	88	88	2.74604	27	27	0.836534	115	0.223312	jelly belly - compound eye photoreceptor development - axon guidance - salivary gland morphogenesis - extracellular region - mesoderm migration	2e-23
ab-tri_asb-18353	1	46	46	2.34839	14	14	0.709638	60	0.211934	jitterbug - establishment of body hair or bristle planar orientation - response to mechanical stimulus - actin binding	1e-23
ab-tri_asb-32115	1	42	42	1.53816	24	24	0.872687	66	0.343827	jumeau - nucleolus organization - euchromatin - chromatin - muscle organ development - neuron development - dendrite morphogenesis	9e-44
ab-tri_asb-7414	1	10	10	1.07979	6	6	0.64326	16	0.309291	jumeau - nucleolus organization - euchromatin - chromatin - muscle organ development - neuron development - dendrite morphogenesis	1e-07
ab-tri_asb-1091	1	24	24	1.68314	3	3	0.208894	27	0.0778543	jumeau - nucleolus organization - euchromatin - chromatin - muscle organ development - neuron development - dendrite morphogenesis	8e-08
ab-tri_asb-35920	1	9	9	1.45772	1	1	0.160815	10	0.0654327	jumeau - nucleolus organization - euchromatin - chromatin - muscle organ development - neuron development - dendrite morphogenesis	7e-11
ab-tri_asb-7283	1	3719	3738	29.828	1323	1333	10.5612	5071	0.342583	Jupiter - nucleus - microtubule associated complex - microtubule binding - positive regulation of microtubule polymerization - structural constituent	0
ab-tri_asb-8105	1	190	190	2.73837	56	56	0.80135	246	0.214358	katanin p60-like 1 - neuron remodeling - ATP binding - microtubule-based process - microtubule associated complex - microtubule binding - katanin	0
ab-tri_asb-25342	1	73	73	2.02899	36	36	0.993473	109	0.327988	Kif19A - ATP binding - microtubule motor - microtubule-based movement - kinesin complex	0
ab-tri_asb-22842	1	40	40	1.91288	14	14	0.66474	54	0.228207	Kif19A - ATP binding - microtubule motor - microtubule-based movement - kinesin complex	2e-47
ab-tri_asb-30593	1	23	23	1.66449	7	7	0.502975	30	0.18877	Kif19A - ATP binding - microtubule motor - microtubule-based movement - kinesin complex	7e-60
ab-tri_asb-5466	1	612	612	9.78435	223	223	3.53982	835	0.328237	kif1-binding protein - mitochondrial transport - microtubule cytoskeleton organization - central nervous system projection neuron axonogenesis -	5e-77
ab-tri_asb-45983	1	3	3	0.438882	7	7	1.01677	10	0.706636	Kinesin light chain	8e-06
ab-tri_asb-9898	1	3450	3453	45.8335	1661	1661	21.8903	5114	0.467407	Kinesin light chain	0
ab-tri_asb-57418	1	613	613	7.60263	302	302	3.71883	915	0.43229	Kinesin light chain	1e-70
ab-tri_asb-2636	1	1421	1421	33.4196	616	616	14.3841	2037	0.417906	Kinesin light chain	3e-30
ab-tri_asb-18965	1	612	612	6.28888	367	367	3.74442	979	0.513716	Kinesin-like protein	2e-64
ab-tri_asb-16187	1	356	356	2.81191	228	228	1.78806	584	0.469072	Kinesin-like protein	5e-66
ab-tri_asb-57241	1	819	819	6.95338	417	417	3.51515	1236	0.44197	Kinesin-like protein	1e-86
ab-tri_asb-6093	1	4068	4069	17.0182	1867	1868	7.75709	5937	0.430514	Kinesin-like protein	2e-98
ab-tri_asb-56101	1	6016	6016	24.6945	2630	2630	10.7187	8646	0.417161	Kinesin-like protein	0
ab-tri_asb-12680	1	670	670	7.84474	309	309	3.59218	979	0.406138	Kinesin-like protein	0
ab-tri_asb-56660	1	2144	2145	12.8562	921	921	5.48075	3066	0.395546	Kinesin-like protein	0
ab-tri_asb-10837	1	4431	4436	31.7399	1695	1697	12.0557	6133	0.368226	Kinesin-like protein	0
ab-tri_asb-41320	1	5	5	0.850335	4	4	0.675423	9	0.365028	Kinesin-like protein	3e-17
ab-tri_asb-57527	1	1316	1316	12.9791	516	516	5.05282	1832	0.361456	Kinesin-like protein	0
ab-tri_asb-7395	1	2420	2420	15.0342	793	794	4.89759	3214	0.305446	Kinesin-like protein	1e-16
ab-tri_asb-11403	1	3023	3023	23.7191	969	969	7.54885	3992	0.305385	Kinesin-like protein	2e-73
ab-tri_asb-14782	1	2136	2136	13.2126	706	706	4.33598	2842	0.30508	Kinesin-like protein	1e-97
ab-tri_asb-31699	1	19	19	1.49856	8	8	0.62648	27	0.250736	Kinesin-like protein	1e-25
ab-tri_asb-26893	1	29	29	2.62163	9	9	0.807815	38	0.223053	Kinesin-like protein	2e-24
ab-tri_asb-18301	1	31	31	1.59458	10	10	0.510717	41	0.19684	Kinesin-like protein	1e-55
ab-tri_asb-3592	1	224	224	4.18052	67	67	1.24152	291	0.239651	Kinesin-like protein at 61F - neurogenesis - mitotic spindle stabilization - mitosis - centrosome - microtubule - microtubule bundle formation	1e-21
ab-tri_asb-17381	1	170	170	5.05554	128	128	3.77942	298	0.624126	Kinesin-like protein at 67A - spindle elongation - spindle microtubule - kinetochore - mitotic spindle organization - sister chromatid biorientation	1e-10
ab-tri_asb-56599	1	400	400	7.30979	190	190	3.44743	590	0.414863	Kinesin-like protein at 67A - spindle elongation - spindle microtubule - kinetochore - mitotic spindle organization - sister chromatid biorientation	1e-09
ab-tri_asb-12391	1	272	272	5.90687	132	132	2.84616	404	0.412076	Kinesin-like protein at 67A - spindle elongation - spindle microtubule - kinetochore - mitotic spindle organization - sister chromatid biorientation	1e-07
ab-tri_asb-36441	1	16	16	1.12499	10	10	0.698112	26	0.328525	Kinesin-like protein at 67A - spindle elongation - spindle microtubule - kinetochore - mitotic spindle organization - sister chromatid biorientation	2e-36
ab-tri_asb-5360	1	30	30	2.28661	11	11	0.832455	41	0.253286	Kinesin-like protein unc-104 - synaptic vesicle transport - vesicle transport along microtubule - microtubule associated complex - molecular_function	3e-08
ab-tri_asb-2489	1	2573	2599	9.95645	1743	1793	6.81985	4392	0.622451	klarsicht - cytoplasmic microtubule - cytoplasm - lipid transport - lumen formation open tracheal system - protein binding - lipid particle	0
ab-tri_asb-4838	1	272	273	3.65218	199	200	2.65653	473	0.57103	klarsicht - cytoplasmic microtubule - cytoplasm - lipid transport - lumen formation open tracheal system - protein binding - lipid particle	4e-92
ab-tri_asb-9449	1	3829	3829	23.7226	2235	2235	13.7484	6064	0.556105	klarsicht - cytoplasmic microtubule - cytoplasm - lipid transport - lumen formation open tracheal system - protein binding - lipid particle	0
ab-tri_asb-32199	1	200	201	5.7151	109	109	3.07716	310	0.458245	Klp10A - mitotic spindle organization - spindle organization - spindle pole - mitotic anaphase A - ATP binding - microtubule-based movement	9e-38
ab-tri_asb-1124	1	16	16	1.4659	6	6	0.545797	22	0.221338	kon-tiki - neurogenesis - protein binding - cell tip - muscle organ development - positive regulation of filopodium assembly - integral to membrane	1e-39
ab-tri_asb-36674	1	11	11	1.43903	4	4	0.519556	15	0.213018	kon-tiki - neurogenesis - protein binding - cell tip - muscle organ development - positive regulation of filopodium assembly - integral to membrane	1e-22
ab-tri_asb-45479	1	12	12	1.02682	5	5	0.424795	17	0.209587	kon-tiki - neurogenesis - protein binding - cell tip - muscle organ development - positive regulation of filopodium assembly - integral to membrane	7e-46
ab-tri_asb-3039	1	193	193	2.18092	55	55	0.617081	248	0.193994	kon-tiki - neurogenesis - protein binding - cell tip - muscle organ development - positive regulation of filopodium assembly - integral to membrane	0
ab-tri_asb-38579	1	14	14	1.16143	5	5	0.411844	19	0.190542	kon-tiki - neurogenesis - protein binding - cell tip - muscle organ development - positive regulation of filopodium assembly - integral to membrane	2e-52
ab-tri_asb-25604	1	13	13	1.18704	4	4	0.362643	17	0.165814	kon-tiki - neurogenesis - protein binding - cell tip - muscle organ development - positive regulation of filopodium assembly - integral to membrane	4e-42
ab-tri_asb-11930	1	9	9	1.24947	2	2	0.275683	11	0.122555	kon-tiki - neurogenesis - protein binding - cell tip - muscle organ development - positive regulation of filopodium assembly - integral to membrane	3e-21
ab-tri_asb-24421	1	22	22	1.69106	4	4	0.305276	26	0.113441	kon-tiki - neurogenesis - protein binding - cell tip - muscle organ development - positive regulation of filopodium assembly - integral to membrane	3e-48
ab-tri_asb-23210	1	440	440	3.7485	211	211	1.78478	651	0.375861	lateral inhibition - centrosome organization - microtubule basal body organization - centriole - sperm axoneme assembly - microtubule basal body	0
ab-tri_asb-37642	2.43771e-08	3782	3782	85.7591	1015	1015	22.8518	4797	0.263394	lethal (2) 37Cc - cellular response to hypoxia - microtubule associated complex - cytoplasm - lipid particle - membrane - instar larval or pupal	0
ab-tri_asb-19266	1	2356	2358	15.0971	994	994	6.31878	3352	0.392541	leucine rich repeat containing 7 - actin cytoskeleton - synapse - dendritic spine - initial segment - neuron projection - filopodium	5e-97
ab-tri_asb-20625	1	537	537	5.49123	186	186	1.88844	723	0.290923	Leucine-rich repeat (LRR) protein contains calponin homology domain	0
ab-tri_asb-8037	1	76	76	2.95853	29	29	1.12087	105	0.283154	Leucine-rich repeat (LRR) protein contains calponin homology domain	4e-25
ab-tri_asb-4675	1	50	50	2.18385	24	24	1.04078	74	0.326894	Leucine-rich tendon-specific protein - protein complex - protein binding - muscle tendon junction - plasma membrane - regulation of cell migration -	8e-85
ab-tri_asb-10278	1	37	37	2.24731	13	13	0.783974	50	0.241422	Leucine-rich tendon-specific protein - protein complex - protein binding - muscle tendon junction - plasma membrane - regulation of cell migration -	6e-38
ab-tri_asb-29812	1	15	15	1.19695	6	6	0.475371	21	0.216378	Leucine-rich tendon-specific protein - protein complex - protein binding - muscle tendon junction - plasma membrane - regulation of cell migration -	3e-13
ab-tri_asb-25576	1	15	15	1.51733	2	2	0.200869	17	0.0797948	Leucine-rich tendon-specific protein - protein complex - protein binding - muscle tendon junction - plasma membrane - regulation of cell migration -	4e-40
ab-tri_asb-27799	1	47	47	2.25556	24	24	1.14357	71	0.351268	Leukocyte-antigen-related-like - SAM domain binding - axon target recognition - synaptic growth at neuromuscular junction - axon - microtubule	1e-96
ab-tri_asb-16608	1	19	19	2.04349	6	6	0.640718	25	0.210521	Leukocyte-antigen-related-like - SAM domain binding - axon target recognition - synaptic growth at neuromuscular junction - axon - microtubule	1e-42
ab-tri_asb-37458	1	14	14	1.91432	3	3	0.407291	17	0.139755	Leukocyte-antigen-related-like - SAM domain binding - axon target recognition - synaptic growth at neuromuscular junction - axon - microtubule	6e-31
ab-tri_asb-10748	1	2377	2377	25.4645	1103	1103	11.7322	3480	0.443317	LIM-type zinc finger-containing proteincofilin/tropomyosin type actin binding domain-containing protein - zinc ion binding - intracellular - actin	1e-13
ab-tri_asb-8573	1	632	2023	16.3636	517	1588	12.7535	3611	0.734497	Lipid storage droplet-2 - microtubule associated complex - lipid metabolic process - regulation of transport - protein binding - lipid particle	5e-89
ab-tri_asb-8574	1	129	848	31.098	77	478	17.4044	1326	0.542229	Lipid storage droplet-2 - microtubule associated complex - lipid metabolic process - regulation of transport - protein binding - lipid particle	6e-33
ab-tri_asb-55834	1	645	646	11.459	374	374	6.58692	1020	0.528687	Lipid storage droplet-2 - microtubule associated complex - lipid metabolic process - regulation of transport - protein binding - lipid particle	2e-14
ab-tri_asb-8572	1.9067e-11	905	10368	251.444	466	4887	117.675	15255	0.466144	Lipid storage droplet-2 - microtubule associated complex - lipid metabolic process - regulation of transport - protein binding - lipid particle	0
ab-tri_asb-1475	0	692	11181	194.778	122	1854	32.0675	13035	0.163795	Lipid storage droplet-2 - microtubule associated complex - lipid metabolic process - regulation of transport - protein binding - lipid particle	2e-10
ab-tri_asb-1474	4.39494e-09	285	4264	68.6141	47	700	11.1838	4964	0.160655	Lipid storage droplet-2 - microtubule associated complex - lipid metabolic process - regulation of transport - protein binding - lipid particle	3e-10
ab-tri_asb-5024	1	1687	1689	27.5698	827	831	13.468	2520	0.471405	LIS1-interacting protein NUDE	4e-40
ab-tri_asb-10303	1	1783	1784	18.3531	892	892	9.11119	2676	0.470788	LisH motif-containing protein	1e-71
ab-tri_asb-8126	1	6400	6410	40.2726	2679	2688	16.7678	9098	0.40627	Lissencephaly-1 - regulation of BMP signaling pathway - stem cell maintenance - regulation of dendrite morphogenesis - spindle pole centrosome -	0
ab-tri_asb-963	0.777161	4403	4403	34.0463	1360	1360	10.4413	5763	0.29793	locomotion defects - septate junction assembly - plasma membrane - cytoplasm - cortical actin cytoskeleton organization - ventral cord development -	0
ab-tri_asb-201	1	99	99	2.06584	46	46	0.953051	145	0.310861	lodestar - spermatogenesis - microtubule anchoring at centrosome - female meiosis - ATP binding - DNA binding - helicase	8e-53
ab-tri_asb-37576	1	15	15	1.61328	4	4	0.427145	19	0.163452	lodestar - spermatogenesis - microtubule anchoring at centrosome - female meiosis - ATP binding - DNA binding - helicase	6e-29
ab-tri_asb-2090	0.646675	3706	3706	36.6835	1216	1216	11.9507	4922	0.317135	Lysyl-tRNA synthetase - microtubule associated complex - cytoplasm - nucleic acid binding - ATP binding - lysine-tRNA ligase - lysyl-tRNA	0
ab-tri_asb-53402	1	459	484	13.1437	232	243	6.55201	727	0.463246	M band - myosin filament assembly - skeletal muscle myosin thick filament assembly - Rho GTPase binding - A band - striated muscle myosin thick	5e-17
ab-tri_asb-8562	1	362	384	17.2424	146	152	6.77653	536	0.371471	M band - myosin filament assembly - skeletal muscle myosin thick filament assembly - Rho GTPase binding - A band - striated muscle myosin thick	3e-08
ab-tri_asb-44910	1	604	621	19.7405	232	240	7.57484	861	0.36522	M band - myosin filament assembly - skeletal muscle myosin thick filament assembly - Rho GTPase binding - A band - striated muscle myosin thick	5e-15
ab-tri_asb-57874	1	3036	8707	33.1269	1034	2741	10.3542	11448	0.303404	M band - myosin filament assembly - skeletal muscle myosin thick filament assembly - Rho GTPase binding - A band - striated muscle myosin thick	8e-14
ab-tri_asb-13078	1	1444	1444	30.6971	729	729	15.387	2173	0.485439	macrophage erythroblast attacher - membrane - cell division - cell cycle - cytoplasm - actin binding - nucleus	0
ab-tri_asb-2314	1	19	19	2.52197	8	8	1.05432	27	0.299355	male fertility factor kl2 - microtubule-based movement - ATP binding - microtubule motor - ATPase coupled - dynein complex - microtubule	8e-26
ab-tri_asb-1657	1	32	32	1.56327	11	11	0.533548	43	0.208151	male fertility factor kl2 - microtubule-based movement - ATP binding - microtubule motor - ATPase coupled - dynein complex - microtubule	1e-84
ab-tri_asb-22132	1	90	90	3.98854	21	21	0.924032	111	0.185231	male fertility factor kl2 - microtubule-based movement - ATP binding - microtubule motor - ATPase coupled - dynein complex - microtubule	6e-83
ab-tri_asb-14169	1	37	37	1.79145	10	10	0.480728	47	0.172214	male fertility factor kl2 - microtubule-based movement - ATP binding - microtubule motor - ATPase coupled - dynein complex - microtubule	8e-88
ab-tri_asb-16793	1	20	20	1.58202	5	5	0.392688	25	0.152086	male fertility factor kl2 - microtubule-based movement - ATP binding - microtubule motor - ATPase coupled - dynein complex - microtubule	9e-43
ab-tri_asb-40498	1	12	12	1.51874	3	3	0.376981	15	0.14967	male fertility factor kl2 - microtubule-based movement - ATP binding - microtubule motor - ATPase coupled - dynein complex - microtubule	2e-29
ab-tri_asb-32862	1	24	24	2.12722	5	5	0.440015	29	0.140705	male fertility factor kl2 - microtubule-based movement - ATP binding - microtubule motor - ATPase coupled - dynein complex - microtubule	5e-42
ab-tri_asb-17532	1	14	14	1.92399	3	3	0.409348	17	0.139996	male fertility factor kl2 - microtubule-based movement - ATP binding - microtubule motor - ATPase coupled - dynein complex - microtubule	1e-10
ab-tri_asb-48578	1	12	12	1.24629	3	3	0.309354	15	0.137718	male fertility factor kl2 - microtubule-based movement - ATP binding - microtubule motor - ATPase coupled - dynein complex - microtubule	7e-36
ab-tri_asb-34830	1	11	11	1.8825	2	2	0.339836	13	0.117896	male fertility factor kl2 - microtubule-based movement - ATP binding - microtubule motor - ATPase coupled - dynein complex - microtubule	5e-23
ab-tri_asb-42531	1	11	11	1.05766	2	2	0.190932	13	0.092791	male fertility factor kl2 - microtubule-based movement - ATP binding - microtubule motor - ATPase coupled - dynein complex - microtubule	7e-41
ab-tri_asb-24307	1	28	28	2.79084	3	3	0.296889	31	0.0783175	male fertility factor kl2 - microtubule-based movement - ATP binding - microtubule motor - ATPase coupled - dynein complex - microtubule	2e-41
ab-tri_asb-19837	1	10	10	1.23125	1	1	0.122249	11	0.0547892	male fertility factor kl2 - microtubule-based movement - ATP binding - microtubule motor - ATPase coupled - dynein complex - microtubule	6e-21
ab-tri_asb-13822	1	575	575	4.87419	273	273	2.2977	848	0.391152	mars - chromosome segregation - M phase of mitotic cell cycle - spindle - kinetochore microtubule - kinetochore assembly - nucleus	1e-83
ab-tri_asb-56434	1	5339	5339	16.2776	1776	1777	5.37917	7116	0.311337	Members of tubulin/FtsZ family	3e-84
ab-tri_asb-2468	1	148	148	5.36958	91	91	3.27805	239	0.514642	MICAL-like - zinc ion binding - actin binding	3e-44
ab-tri_asb-56314	1	2756	2756	17.8895	1362	1362	8.77793	4118	0.464699	MICAL-like - zinc ion binding - actin binding	0
ab-tri_asb-9816	1	394	394	3.44174	197	197	1.70862	591	0.384672	Microcephalin - cytoskeleton - microtubule organizing center - cytoplasm - intracellular	2e-11
ab-tri_asb-24930	1	32	32	1.63366	12	12	0.608261	44	0.230956	Microcephalin - cytoskeleton - microtubule organizing center - cytoplasm - intracellular	9e-19
ab-tri_asb-17224	1	849	849	13.9252	395	395	6.4326	1244	0.43099	Microfibrillar-associated protein MFAP1	0
ab-tri_asb-43377	1	10	10	1.48692	1	1	0.147634	11	0.0593639	Microfibrillar-associated protein MFAP1	4e-12
ab-tri_asb-28728	1	29	29	1.59739	10	10	0.546902	39	0.210558	microtubule - microtubule cytoskeleton organization	1e-69
ab-tri_asb-5923	1	457	457	18.1009	277	277	10.8933	734	0.570304	microtubule associated complex	3e-66
ab-tri_asb-8407	1	67	67	3.36369	33	33	1.64494	100	0.376962	microtubule associated complex	2e-67
ab-tri_asb-8918	1	568	568	4.73085	239	239	1.97645	807	0.344878	microtubule associated complex	0
ab-tri_asb-21622	1	2119	2119	11.8886	548	548	3.05264	2667	0.236849	microtubule associated complex	0
ab-tri_asb-21067	1	1312	1312	14.7828	1163	1163	13.0106	2475	0.824356	microtubule associated complex - binding	0
ab-tri_asb-12775	1	699	699	10.3823	224	224	3.30338	923	0.290222	microtubule associated complex - guanyl-nucleotide exchange factor	0
ab-tri_asb-20724	0.241978	1630	1630	62.5578	768	768	29.2652	2398	0.46045	microtubule associated complex - lipid particle - tricarboxylic acid cycle - dihydrolipoyllysine-residue succinyltransferase - mitochondrial	4e-25
ab-tri_asb-12049	0.122284	12925	19360	49.2704	4972	7255	18.3322	26615	0.364672	microtubule associated complex - mesoderm development - actin binding - cytoskeleton - structural constituent of cytoskeleton	0
ab-tri_asb-11723	0.112244	6217	7365	39.2801	1872	2171	11.4962	9536	0.285407	microtubule associated complex - mesoderm development - actin binding - cytoskeleton - structural constituent of cytoskeleton	3e-74
ab-tri_asb-11711	1	30	90	0.863528	13	36	0.342951	126	0.184033	microtubule associated complex - mesoderm development - actin binding - cytoskeleton - structural constituent of cytoskeleton	7e-28
ab-tri_asb-6558	1	141	141	4.73668	67	67	2.23473	208	0.389552	microtubule associated complex - metabolic process - AU-rich element binding - enoyl-CoA hydratase	4e-14
ab-tri_asb-6622	1	1275	1275	20.0426	448	448	6.99225	1723	0.332291	microtubule associated complex - molecular_function - biological_process	2e-73
ab-tri_asb-1228	1	600	600	6.88879	248	248	2.82709	848	0.358368	microtubule associated complex - nucleotide binding - mRNA binding - poly(A) RNA binding	1e-79
ab-tri_asb-430	1	1365	1366	4.08684	577	577	1.71399	1943	0.336946	microtubule associated complex - zinc ion binding	0
ab-tri_asb-34005	1	206	206	2.52382	90	90	1.09479	296	0.310682	microtubule associated complex - zinc ion binding	3e-81
ab-tri_asb-10501	1	1687	1687	44.7412	762	762	20.0652	2449	0.438668	microtubule associated complex - zinc ion binding - hydroxyacylglutathione hydrolase	0
ab-tri_asb-7704	1	217	217	3.60924	94	95	1.56883	312	0.340366	Microtubule associated protein	3e-76
ab-tri_asb-49001	1	6	6	1.05332	2	2	0.348606	8	0.169777	Microtubule associated protein	3e-17
ab-tri_asb-8743	1	2999	2999	15.6391	882	882	4.56668	3881	0.274454	microtubule associated-protein	0
ab-tri_asb-41279	1	7	7	1.12707	1	1	0.159864	8	0.0751567	microtubule binding protein YTM1	3e-10
ab-tri_asb-56859	1	949	949	18.5244	296	296	5.73674	1245	0.293825	Microtubule binding protein YTM1 (contains WD40 repeats)	0
ab-tri_asb-57098	1	584	584	6.8202	420	420	4.87001	1004	0.622747	microtubule severing protein katanin p60 subunit	0
ab-tri_asb-4722	1	2831	2836	14.3066	1341	1343	6.72669	4179	0.439464	Microtubule-associated	4e-53
ab-tri_asb-19326	0	8038	8320	203.225	3695	3894	94.438	12214	0.46242	Microtubule-associated anchor protein involved in autophagy and membrane trafficking	6e-56
ab-tri_asb-14187	1	326	326	4.05239	138	138	1.70321	464	0.33711	Microtubule-associated protein	2e-63
ab-tri_asb-8144	1	1828	1828	8.22848	634	634	2.83354	2462	0.307043	Microtubule-associated protein	0
ab-tri_asb-34628	0.0467181	7563	7569	46.1272	2457	2460	14.885	10029	0.315848	Microtubule-associated protein 205 - mitotic cell cycle - microtubule-based process - microtubule binding - cytoplasmic microtubule - spindle	5e-71
ab-tri_asb-4862	1	639	639	11.0118	211	211	3.61024	850	0.300558	Microtubule-associated protein 60	0
ab-tri_asb-11345	1	108	108	7.55464	31	31	2.15302	139	0.251679	Microtubule-associated protein CRIPT	2e-38
ab-tri_asb-4174	1	264	287	9.29699	182	197	6.33611	484	0.615336	Microtubule-associated protein futsch	1e-32
ab-tri_asb-5212	1	162	167	6.75214	104	105	4.21512	272	0.543737	Microtubule-associated protein futsch	1e-32
ab-tri_asb-56413	1	4147	4158	12.0172	1808	1811	5.19678	5969	0.399223	Microtubule-associated protein futsch	0
ab-tri_asb-4574	1	750	750	11.491	329	329	5.00483	1079	0.400674	Microtubule-associated protein Jupiter	3e-66
ab-tri_asb-55645	0	169293	176653	3219.59	50722	52551	950.949	229204	0.295271	Microtubule-associated protein TAU	4e-23
ab-tri_asb-33156	1	42	42	2.62724	11	11	0.683187	53	0.188349	microtubule-based movement - ATP binding - microtubule motor - cellular_component	2e-39
ab-tri_asb-7779	1	49	49	1.6563	13	13	0.436298	62	0.16425	microtubule-based movement - ATP binding - microtubule motor - cellular_component	0
ab-tri_asb-3894	1	191	191	2.60383	39	39	0.527886	230	0.146479	microtubule-based movement - ATP binding - microtubule motor - cellular_component	3e-75
ab-tri_asb-30331	1	18	19	1.33248	29	29	2.01931	48	0.865733	microtubule-based process - microtubule binding - microtubule associated complex	7e-11
ab-tri_asb-8269	1	172	172	2.67748	105	105	1.62287	277	0.441299	microtubule-based process - microtubule binding - microtubule associated complex	3e-83
ab-tri_asb-9973	1	470	470	7.62614	117	117	1.8849	587	0.218511	microtubule-based process - microtubule binding - microtubule associated complex	0
ab-tri_asb-57587	1	2007	2007	10.3217	728	728	3.71732	2735	0.328337	Microtubule-binding calmodulin-regulated spectrin-associated	5e-59
ab-tri_asb-7359	1	165	165	3.73214	42	42	0.943235	207	0.199325	Microtubule-binding protein MIP-T3	1e-07
ab-tri_asb-13844	1	326	326	6.95741	125	125	2.64872	451	0.332862	Mig-2-like - response to DNA damage stimulus - salivary gland morphogenesis - actin filament bundle assembly - JNK cascade - dorsal closure	0
ab-tri_asb-25954	1	20	20	1.79018	9	9	0.799844	29	0.286664	Minichromosome maintenance 7 - mitotic cell cycle G2/M transition DNA damage checkpoint - microtubule associated complex - 3'-5' DNA helicase - ATP	5e-49
ab-tri_asb-26168	1	9	9	1.46645	4	4	0.647112	13	0.262366	Minichromosome maintenance 7 - mitotic cell cycle G2/M transition DNA damage checkpoint - microtubule associated complex - 3'-5' DNA helicase - ATP	6e-16
ab-tri_asb-36796	1	24	24	2.21375	3	3	0.274749	27	0.0854915	Minichromosome maintenance 7 - mitotic cell cycle G2/M transition DNA damage checkpoint - microtubule associated complex - 3'-5' DNA helicase - ATP	3e-43
ab-tri_asb-18116	1	766	766	19.6636	344	344	8.76776	1110	0.42431	MIT microtubule interacting and transport domain containing 1 - biological_process - molecular_function - cellular_component	7e-44
ab-tri_asb-20858	1	897	897	7.49862	296	296	2.45684	1193	0.289087	Mitochondrial inheritance and actin cytoskeleton organization protein	0
ab-tri_asb-33336	1	302	302	8.83617	87	87	2.52739	389	0.256949	mitotic spindle density 5 - mitotic spindle organization - microtubule associated complex	8e-17
ab-tri_asb-14642	1	368	369	18.7678	173	173	8.73632	542	0.441948	Mitotic-spindle organizing gamma-tubulin ring associated	1e-16
ab-tri_asb-13226	0.000210035	364	7669	76.2994	148	2852	28.1727	10521	0.364462	Moesin/ezrin/radixin homolog 1 - establishment or maintenance of epithelial cell apical/basal polarity - adherens junction - actin binding	0
ab-tri_asb-13225	1	7	166	1.61957	3	81	0.784644	247	0.299532	Moesin/ezrin/radixin homolog 1 - establishment or maintenance of epithelial cell apical/basal polarity - adherens junction - actin binding	0
ab-tri_asb-14294	1	5379	5381	120.017	6502	6509	144.142	11890	1.19109	multicellular organism reproduction - microtubule associated complex - lipid particle - extracellular space - protein folding - peptidyl-prolyl	5e-94
ab-tri_asb-52381	1	447	447	11.0274	127	127	3.11074	574	0.258639	muscle LIM protein at 60A isoform B	2e-09
ab-tri_asb-57260	0	33466	33476	271.507	8863	8864	71.3795	42340	0.261936	muscle LIM protein at 84B	0
ab-tri_asb-49393	3.47972e-10	2882	2915	445.614	753	764	115.96	3679	0.259644	muscle LIM protein at 84B	4e-29
ab-tri_asb-38	1	428	428	10.7338	332	332	8.26693	760	0.70454	Muscle M-line assembly protein unc-89	5e-12
ab-tri_asb-56245	1	248	264	8.56213	99	104	3.34894	368	0.35023	Muscle M-line assembly protein unc-89	2e-07
ab-tri_asb-3091	1	8	8	1.36909	25	26	4.41786	34	1.86479	muscle M-line assembly protein unc-89-like	3e-09
ab-tri_asb-20413	1	0	0	0	3	12	0.562853	12	0.562853	muscleblind isoform F	2e-41
ab-tri_asb-20412	1	1239	1850	29.2503	302	502	7.88059	2352	0.260513	muscleblind isoform F	5e-61
ab-tri_asb-939	0.488757	7249	7252	61.4168	3525	3526	29.6488	10778	0.475014	Muscle-specific protein 300 isoform B	0
ab-tri_asb-256	1	58	58	6.71584	29	29	3.334	87	0.432099	Muscle-specific protein 300 isoform B	2e-27
ab-tri_asb-52325	1	285	285	13.5341	220	220	10.373	505	0.713699	Muscle-specific protein 300 isoform D	9e-11
ab-tri_asb-400	1	490	490	11.7889	409	409	9.77005	899	0.763948	Muscle-specific protein 300 isoform E	4e-15
ab-tri_asb-198	1	380	380	14.584	278	278	10.5934	658	0.679759	Muscle-specific protein 300 isoform E	7e-16
ab-tri_asb-45	1	309	309	10.9338	229	229	8.04536	538	0.674164	Muscle-specific protein 300 isoform E	5e-33
ab-tri_asb-7	1	399	399	14.9136	370	370	13.7311	769	0.862857	Muscle-specific protein 300 isoform G	2e-19
ab-tri_asb-16	1	743	743	16.174	595	595	12.8601	1338	0.748808	Muscle-specific protein 300 isoform G	1e-13
ab-tri_asb-88	1	321	321	14.0881	255	255	11.1118	576	0.73646	Muscle-specific protein 300 isoform G	3e-13
ab-tri_asb-19	1	170	170	9.73857	137	137	7.79225	307	0.725632	Muscle-specific protein 300 isoform G	8e-12
ab-tri_asb-332	1	103	103	7.72095	83	83	6.17743	186	0.708344	Muscle-specific protein 300 isoform G	1e-12
ab-tri_asb-181	1	103	103	9.73161	81	81	7.59851	184	0.70805	Muscle-specific protein 300 isoform G	1e-08
ab-tri_asb-163	1	445	445	12.8543	336	336	9.63661	781	0.695568	Muscle-specific protein 300 isoform G	1e-23
ab-tri_asb-137	1	703	703	20.7925	491	491	14.4188	1194	0.66164	Muscle-specific protein 300 isoform G	2e-09
ab-tri_asb-2877	1	1905	1905	24.1887	1253	1253	15.7967	3158	0.627132	Muscle-specific protein 300 isoform G	8e-28
ab-tri_asb-56035	1	16638	18341	41.0962	7664	8801	19.5797	27142	0.465119	Muscle-specific protein 300 isoform G	0
ab-tri_asb-583	1	149	149	4.38787	47	47	1.37424	196	0.255061	Muscle-specific protein 300 isoform H	3e-74
ab-tri_asb-205	1	94	94	8.14588	67	67	5.76476	161	0.630312	Muscle-specific protein 300 isoform I	8e-44
ab-tri_asb-271	1	241	241	11.7523	165	165	7.98888	406	0.626466	Muscle-specific protein 300 isoform I	3e-75
ab-tri_asb-331	1	168	168	8.60904	118	118	6.00376	286	0.624804	Muscle-specific protein 300 isoform I	1e-71
ab-tri_asb-349	1	81	81	10.3477	55	55	6.9762	136	0.614766	Muscle-specific protein 300 isoform I	3e-21
ab-tri_asb-183	1	68	68	8.76933	45	45	5.76191	113	0.589795	Muscle-specific protein 300 isoform I	1e-18
ab-tri_asb-220	1	155	155	10.4917	100	100	6.72063	255	0.584825	Muscle-specific protein 300 isoform I	1e-48
ab-tri_asb-172	1	94	94	7.72751	62	62	5.06057	156	0.579841	Muscle-specific protein 300 isoform I	6e-45
ab-tri_asb-52	1	173	173	10.5548	110	110	6.66337	283	0.576674	Muscle-specific protein 300 isoform I	3e-52
ab-tri_asb-59	1	352	352	10.762	217	217	6.58728	569	0.560048	Muscle-specific protein 300 isoform I	0
ab-tri_asb-429	1	101	101	8.20383	63	63	5.0808	164	0.552031	Muscle-specific protein 300 isoform I	7e-42
ab-tri_asb-188	1	307	307	16.7074	180	180	9.7261	487	0.549268	Muscle-specific protein 300 isoform I	3e-71
ab-tri_asb-138	1	205	205	10.3877	124	124	6.23855	329	0.547832	Muscle-specific protein 300 isoform I	2e-72
ab-tri_asb-218	1	160	160	14.8591	94	94	8.66755	254	0.546535	Muscle-specific protein 300 isoform I	1e-42
ab-tri_asb-106	1	237	237	9.99835	142	142	5.94791	379	0.5408	Muscle-specific protein 300 isoform I	5e-99
ab-tri_asb-79	1	115	115	11.3378	68	68	6.65635	183	0.539509	Muscle-specific protein 300 isoform I	2e-33
ab-tri_asb-215	1	1890	1890	28.149	1051	1051	15.5418	2941	0.533183	Muscle-specific protein 300 isoform I	0
ab-tri_asb-568	1	135	135	14.6352	77	77	8.28806	212	0.530089	Muscle-specific protein 300 isoform I	2e-30
ab-tri_asb-36	1	109	109	9.72448	63	63	5.58055	172	0.520356	Muscle-specific protein 300 isoform I	4e-33
ab-tri_asb-167	1	97	97	8.30012	56	56	4.7577	153	0.511574	Muscle-specific protein 300 isoform I	3e-37
ab-tri_asb-122	1	1732	1732	21.9001	931	931	11.6881	2663	0.510395	Muscle-specific protein 300 isoform I	0
ab-tri_asb-502	1	235	235	16.4383	123	123	8.54263	358	0.489876	Muscle-specific protein 300 isoform I	5e-48
ab-tri_asb-10	1	86	86	9.59066	46	46	5.09336	132	0.480929	Muscle-specific protein 300 isoform I	4e-25
ab-tri_asb-662	1	266	266	11.1184	139	139	5.76859	405	0.476021	Muscle-specific protein 300 isoform I	0
ab-tri_asb-78	1	112	112	12.5934	55	55	6.14021	167	0.451706	Muscle-specific protein 300 isoform I	5e-35
ab-tri_asb-125	1	79	79	9.51171	39	39	4.66221	118	0.443526	Muscle-specific protein 300 isoform I	1e-30
ab-tri_asb-773	1	286	286	13.0575	134	134	6.07428	420	0.432103	Muscle-specific protein 300 isoform I	1e-95
ab-tri_asb-56951	1	113	113	14.0402	52	52	6.41498	165	0.426521	Muscle-specific protein 300 isoform I	1e-25
ab-tri_asb-119	1	235	235	12.25	109	109	5.64147	344	0.42577	Muscle-specific protein 300 isoform I	3e-72
ab-tri_asb-34	1	232	232	21.043	104	104	9.36587	336	0.424892	Muscle-specific protein 300 isoform I	9e-45
ab-tri_asb-432	1	210	210	15.4023	95	95	6.91808	305	0.421775	Muscle-specific protein 300 isoform I	7e-51
ab-tri_asb-154	1	383	383	20.4749	162	162	8.59871	545	0.400408	Muscle-specific protein 300 isoform I	7e-83
ab-tri_asb-3171	0.0224993	526	2726	51.9443	186	943	17.841	3669	0.336977	Muscle-specific protein 300 isoform I	0
ab-tri_asb-55525	2.84765e-08	25936	25951	104.074	8763	8768	34.913	34719	0.332269	Muscle-specific protein 300 isoform I	0
ab-tri_asb-3172	2.0354e-09	1548	6538	92.4175	411	1717	24.0977	8255	0.257957	Muscle-specific protein 300 isoform I	0
ab-tri_asb-22446	1	38	38	2.54682	13	13	0.865074	51	0.243902	Myo28B1 - ATP binding - myosin complex - ATPase coupled - actin binding - motor	4e-30
ab-tri_asb-57949	0	14212	23970	448.584	4886	9785	181.816	33755	0.40441	Myofilin - chaeta development - wing disc development - A band - skeletal muscle myosin thick filament assembly	0
ab-tri_asb-57123	0.31105	660	1476	48.5061	211	587	19.1533	2063	0.386888	Myofilin - chaeta development - wing disc development - A band - skeletal muscle myosin thick filament assembly	2e-44
ab-tri_asb-10149	1	16	16	2.02498	10	10	1.2566	26	0.415408	Myosin	3e-08
ab-tri_asb-794	1	356	356	3.99629	135	135	1.50466	491	0.301155	Myosin	8e-12
ab-tri_asb-30727	1	118	118	4.69425	49	49	1.93542	167	0.339891	Myosin 95E - ATP binding - motor - myosin complex - ATPase coupled	1e-78
ab-tri_asb-47509	1	18	18	1.12338	9	9	0.557689	27	0.262642	Myosin 95E - ATP binding - motor - myosin complex - ATPase coupled	4e-47
ab-tri_asb-47245	1	6	6	1.03332	1	1	0.170993	7	0.0840957	Myosin 95E - ATP binding - motor - myosin complex - ATPase coupled	1e-19
ab-tri_asb-3048	1	106	106	2.39364	32	32	0.717462	138	0.211414	myosin 95E isoform G	7e-90
ab-tri_asb-44919	0	29780	31953	556.992	17449	18693	323.528	50646	0.579808	myosin alkali light chain 1	6e-85
ab-tri_asb-4744	1	4177	4177	18.6724	1472	1472	6.53342	5649	0.33211	myosin binding subunit isoform E	0
ab-tri_asb-55391	1	1240	1240	9.00488	471	471	3.39604	1711	0.339439	myosin binding subunit isoform J	0
ab-tri_asb-20411	1	7918	7936	44.8203	3983	3987	22.3571	11923	0.48793	Myosin class I heavy chain	4e-84
ab-tri_asb-56662	1	1255	1255	7.49549	647	647	3.83669	1902	0.451615	Myosin class I heavy chain	2e-91
ab-tri_asb-16388	1	6760	6761	30.469	3152	3153	14.108	9914	0.448316	Myosin class I heavy chain	0
ab-tri_asb-38558	0	44705	62652	571.124	17316	23404	211.827	86056	0.370247	Myosin class I heavy chain	8e-94
ab-tri_asb-26667	1	125	125	3.50292	53	53	1.47466	178	0.32749	Myosin class I heavy chain	1e-60
ab-tri_asb-44922	0.00127968	2558	4015	58.3918	863	1276	18.4252	5291	0.310232	Myosin class I heavy chain	5e-62
ab-tri_asb-56848	1	3345	3347	8.78247	1141	1141	2.97264	4488	0.303875	Myosin class I heavy chain	0
ab-tri_asb-3754	1	700	702	8.28357	729	733	8.58778	1435	0.925051	Myosin class II heavy chain	1e-14
ab-tri_asb-39045	1	46	46	2.27995	49	50	2.46056	96	0.750182	Myosin class II heavy chain	1e-07
ab-tri_asb-31704	1	236	237	6.27329	181	182	4.78315	419	0.657633	Myosin class II heavy chain	5e-20
ab-tri_asb-2977	1	3370	3372	23.7031	2284	2284	15.9408	5656	0.645295	Myosin class II heavy chain	7e-28
ab-tri_asb-44935	1	1512	1517	21.5554	927	928	13.0923	2445	0.580449	Myosin class II heavy chain	4e-26
ab-tri_asb-3638	1	93	94	5.85311	59	62	3.83307	156	0.559318	Myosin class II heavy chain	7e-09
ab-tri_asb-57400	1	536	536	3.82105	376	376	2.66135	912	0.552027	Myosin class II heavy chain	5e-59
ab-tri_asb-32860	1	479	479	8.04564	273	273	4.55285	752	0.50332	Myosin class II heavy chain	8e-15
ab-tri_asb-56364	1	950	966	6.09732	552	562	3.52204	1528	0.496249	Myosin class II heavy chain	2e-13
ab-tri_asb-56710	1	763	763	6.68441	422	422	3.67068	1185	0.47768	Myosin class II heavy chain	2e-48
ab-tri_asb-15268	1	861	861	6.07899	482	482	3.37887	1343	0.47731	Myosin class II heavy chain	5e-54
ab-tri_asb-56926	1	1956	2456	9.61576	1082	1280	4.97578	3736	0.468717	Myosin class II heavy chain	8e-75
ab-tri_asb-56701	1	1069	1069	11.4611	524	524	5.57796	1593	0.447631	Myosin class II heavy chain	2e-33
ab-tri_asb-3392	1	13340	13340	31.7217	6092	6092	14.3832	19432	0.439563	Myosin class II heavy chain	2e-69
ab-tri_asb-57322	1	457	457	3.48133	257	257	1.94383	714	0.433762	Myosin class II heavy chain	7e-34
ab-tri_asb-10629	1	1252	1252	15.5348	579	579	7.13306	1831	0.431397	Myosin class II heavy chain	9e-29
ab-tri_asb-56328	1	2031	2037	17.6523	923	926	7.96742	2963	0.427155	Myosin class II heavy chain	2e-51
ab-tri_asb-4316	1	1019	1019	7.03392	496	496	3.39939	1515	0.42313	Myosin class II heavy chain	7e-45
ab-tri_asb-37657	1	1454	1454	40.746	631	631	17.5568	2085	0.420563	Myosin class II heavy chain	7e-10
ab-tri_asb-55725	1	936	936	14.0481	418	420	6.25875	1356	0.415916	Myosin class II heavy chain	7e-29
ab-tri_asb-17887	1	109	109	3.34005	58	58	1.76462	167	0.406589	Myosin class II heavy chain	1e-14
ab-tri_asb-31705	1	1473	1490	10.8522	649	654	4.72941	2144	0.399031	Myosin class II heavy chain	1e-47
ab-tri_asb-39935	1	78	79	4.32524	39	39	2.12004	118	0.398112	Myosin class II heavy chain	5e-06
ab-tri_asb-30754	1	757	757	4.38266	367	367	2.10962	1124	0.391929	Myosin class II heavy chain	1e-13
ab-tri_asb-479	1	653	653	5.80104	300	300	2.64613	953	0.389076	Myosin class II heavy chain	1e-49
ab-tri_asb-20948	1	1802	1802	13.8318	735	735	5.60154	2537	0.377671	Myosin class II heavy chain	4e-12
ab-tri_asb-4743	0.370357	5183	6603	45.8933	1920	2542	17.542	9145	0.374084	Myosin class II heavy chain	3e-38
ab-tri_asb-18635	1	500	500	5.76743	220	220	2.5196	720	0.372312	Myosin class II heavy chain	4e-07
ab-tri_asb-56410	1	888	888	4.50636	389	389	1.96001	1277	0.355954	Myosin class II heavy chain	7e-82
ab-tri_asb-52310	0	54909	54914	428.274	19642	19643	152.105	74557	0.35433	Myosin class II heavy chain	0
ab-tri_asb-10527	1	30	31	2.61966	15	15	1.25855	46	0.347699	Myosin class II heavy chain	2e-06
ab-tri_asb-9738	0	78417	78564	658.184	26500	26541	220.769	105105	0.334912	Myosin class II heavy chain	0
ab-tri_asb-6896	1	504	504	4.25378	209	209	1.75141	713	0.333361	Myosin class II heavy chain	5e-25
ab-tri_asb-56128	1.04868e-10	13725	19984	139.038	4471	6628	45.7858	26612	0.326952	myosin class II heavy chain	0
ab-tri_asb-12405	1	166	166	2.66018	75	75	1.19333	241	0.32603	Myosin class II heavy chain	1e-17
ab-tri_asb-3158	1	4112	4112	17.3635	1426	1426	5.97861	5538	0.32557	Myosin class II heavy chain	6e-74
ab-tri_asb-2320	1	3353	3367	25.9175	1120	1126	8.60568	4493	0.319705	Myosin class II heavy chain	0
ab-tri_asb-19753	1	300	301	5.34623	110	110	1.93986	411	0.305671	Myosin class II heavy chain	2e-19
ab-tri_asb-39767	1	274	274	5.71321	89	89	1.84253	363	0.274464	Myosin class II heavy chain	3e-11
ab-tri_asb-19947	1	218	218	3.69821	76	76	1.2801	294	0.272466	Myosin class II heavy chain	4e-11
ab-tri_asb-16941	1	7229	7232	25.8116	2048	2048	7.25744	9280	0.270682	Myosin class II heavy chain	3e-55
ab-tri_asb-11309	1	227	227	5.03409	72	73	1.60736	300	0.266381	Myosin class II heavy chain	2e-17
ab-tri_asb-16870	1	3195	3195	22.1838	893	893	6.15619	4088	0.265539	Myosin class II heavy chain	0
ab-tri_asb-14193	1	53	53	1.75446	22	22	0.723081	75	0.262513	Myosin class II heavy chain	2e-12
ab-tri_asb-36425	1	136	136	2.21464	49	49	0.792238	185	0.246447	Myosin class II heavy chain	6e-60
ab-tri_asb-56378	1	1597	1597	21.7713	403	403	5.45482	2000	0.239548	Myosin class II heavy chain	1e-34
ab-tri_asb-29152	1	70	70	2.16203	19	19	0.582658	89	0.184267	Myosin class II heavy chain	1e-09
ab-tri_asb-32904	1	17	17	1.26044	4	4	0.294463	21	0.130268	Myosin class II heavy chain	1e-09
ab-tri_asb-54531	1	1080	1080	4.38163	1096	1096	4.41487	2176	0.820361	Myosin class V heavy chain	0
ab-tri_asb-4545	1	1346	1604	11.044	987	1258	8.60003	2862	0.714049	Myosin class V heavy chain	0
ab-tri_asb-16802	1	712	712	5.06511	393	393	2.77586	1105	0.457677	Myosin class V heavy chain	0
ab-tri_asb-6297	1	71	71	2.01666	44	44	1.24086	115	0.411336	Myosin class V heavy chain	3e-73
ab-tri_asb-4544	1	1193	1703	24.8604	759	1178	17.074	2881	0.660237	Myosin class VI heavy chain	0
ab-tri_asb-56897	1	4038	4041	14.7953	2262	2262	8.22286	6303	0.52059	Myosin class VI heavy chain	2e-58
ab-tri_asb-50900	8.00813e-10	3164	7336	142.993	1382	2949	57.0723	10285	0.396356	Myosin class VI heavy chain	4e-60
ab-tri_asb-50901	0	3497	9130	225.235	1163	2837	69.4896	11967	0.307157	Myosin class VI heavy chain	3e-63
ab-tri_asb-4845	1	72	72	1.57237	23	23	0.498707	95	0.193871	Myosin class VI heavy chain	1e-09
ab-tri_asb-11593	1	1062	1062	11.0762	669	669	6.92769	1731	0.573665	myosin complex	0
ab-tri_asb-6335	1.61346e-05	2764	2770	92.9392	1086	1086	36.178	3856	0.385122	Myosin essential light chain EF-Hand protein superfamily	1e-62
ab-tri_asb-2203	1	285	285	14.1774	94	94	4.64276	379	0.305899	myosin heavy chain	3e-07
ab-tri_asb-43781	8.10346e-11	1817	1825	144.78	502	514	40.486	2339	0.27772	myosin heavy chain	5e-09
ab-tri_asb-20613	1.05972e-05	892	892	72.8888	270	270	21.9056	1162	0.296468	Myosin heavy chain - A band - epithelial cell migration open tracheal system - muscle cell differentiation - myofibril assembly - ATP binding -	2e-14
ab-tri_asb-44748	1	251	257	7.60125	66	67	1.96754	324	0.22875	Myosin heavy chain CG17927-PF isoform 7	4e-11
ab-tri_asb-44003	1	153	198	11.738	65	90	5.29744	288	0.415878	Myosin heavy chain muscle	2e-28
ab-tri_asb-4290	1	69	69	2.4672	23	23	0.816543	92	0.235505	myosin heavy chain-like isoform D	1e-09
ab-tri_asb-14269	1	43	43	2.15481	11	11	0.547304	54	0.173483	myosin heavy chain-like isoform D	3e-57
ab-tri_asb-21932	1	48	48	1.7698	22	22	0.805383	70	0.290773	myosin heavy chain-like isoform F	4e-09
ab-tri_asb-50931	4.00632e-05	1964	1999	100.917	856	867	43.4577	2866	0.426403	myosin heavy polypeptide 11 smooth muscle a - digestive tract development - digestive tract morphogenesis - regulation of polarized epithelial cell	2e-10
ab-tri_asb-6360	9.00914e-10	3721	3721	91.3818	930	930	22.6767	4651	0.245467	myosin light chain binding	6e-30
ab-tri_asb-44921	1	302	304	12.0584	93	93	3.66265	397	0.280482	Myosin motor domain	7e-44
ab-tri_asb-45826	1	10	10	1.42464	0	0	0	10	0	Myosin motor domain	5e-09
ab-tri_asb-54828	5.72009e-10	41856	41867	906.309	19161	19168	411.981	61035	0.454069	Myosin regulatory light chain EF-Hand protein superfamily	2e-59
ab-tri_asb-20300	7.86666e-06	3591	3591	78.6744	1164	1164	25.3202	4755	0.317796	Myosin regulatory light chain EF-Hand protein superfamily	5e-82
ab-tri_asb-25875	2.06615e-06	3949	4267	67.1533	958	1052	16.4383	5319	0.241196	myosin regulatory light chain interacting protein a - negative regulation of Wnt receptor signaling pathway - protein binding - gastrulation - metal	8e-15
ab-tri_asb-56143	3.16035e-09	7268	7914	116.529	2350	2759	40.3354	10673	0.343195	Myosin tail	5e-19
ab-tri_asb-55158	1	1	1	0.17222	2	2	0.341987	3	0.291743	Myosin tail	1e-23
ab-tri_asb-14017	1	83	83	2.06821	19	19	0.470075	102	0.153208	Myosin tail	6e-08
ab-tri_asb-11801	1	106	106	2.32233	33	33	0.717841	139	0.216066	myosin vii	5e-97
ab-tri_asb-14735	1	454	454	2.52631	226	226	1.24864	680	0.354091	myosin vii Culex quinquefasciatus	0
ab-tri_asb-1977	1	419	421	9.63474	136	136	3.09025	557	0.29058	Myosin-11 - cardiac muscle fiber development - elastic fiber assembly - myosin filament - smooth muscle contractile fiber - skeletal muscle myosin	8e-07
ab-tri_asb-56914	1	287	295	3.6322	200	202	2.46942	497	0.533099	Myosin-2 heavy chain	4e-13
ab-tri_asb-12709	1	276	276	4.8359	162	162	2.81825	438	0.482916	myosin-like coiled-coil protein	4e-40
ab-tri_asb-20794	1	613	613	9.84081	317	317	5.05273	930	0.466084	Myosin-like coiled-coil protein	0
ab-tri_asb-5338	1	40	40	1.75553	19	19	0.827938	59	0.300464	myosin-VIIa	1e-69
ab-tri_asb-20909	1	52	52	2.16354	15	15	0.619655	67	0.195874	myosin-VIIa isoform 1	6e-55
ab-tri_asb-19132	1	19	19	1.19954	11	11	0.689527	30	0.313486	myosin-X	2e-55
ab-tri_asb-20536	1	1167	1167	11.2407	345	345	3.29941	1512	0.269545	myostatin b - skeletal muscle tissue development - negative regulation of striated muscle tissue development - negative regulation of growth rate -	1e-35
ab-tri_asb-10498	1	1539	1553	13.9743	538	545	4.86912	2098	0.325166	Nebulin repeat protein	1e-51
ab-tri_asb-56890	1	1721	1721	13.2287	807	807	6.15895	2528	0.432853	neurogenesis - microtubule associated complex - ATP binding - cytoplasm - methionyl-tRNA aminoacylation - methionine-tRNA ligase	0
ab-tri_asb-56504	1	2555	2555	18.2285	1729	1729	12.2476	4284	0.636951	neurogenesis - microtubule associated complex - leucyl-tRNA aminoacylation - ATP binding - cytoplasm - leucine-tRNA ligase	0
ab-tri_asb-45495	1	15	15	1.31665	2	2	0.174303	17	0.0752393	Neurogenic locus notch homolog protein 3 - glomerular capillary formation - regulation of developmental process - neuron fate commitment - positive	8e-39
ab-tri_asb-28899	1	269	269	12.6638	88	88	4.11331	357	0.301037	nuclear fallout - perinuclear region of cytoplasm - wing disc dorsal/ventral pattern formation - sensory organ precursor cell fate determination -	6e-38
ab-tri_asb-13979	1	152	152	14.3115	39	39	3.64588	191	0.238114	nuclear fallout - perinuclear region of cytoplasm - wing disc dorsal/ventral pattern formation - sensory organ precursor cell fate determination -	2e-21
ab-tri_asb-56986	1	2741	2741	9.26056	1048	1048	3.51549	3789	0.342622	Nucleoporin 358 - SMAD protein import into nucleus - microtubule associated complex - NLS-bearing substrate import into nucleus - lipid particle -	0
ab-tri_asb-10134	1	3132	3132	15.4981	1047	1047	5.14398	4179	0.311792	Nucleoporin 358 - SMAD protein import into nucleus - microtubule associated complex - NLS-bearing substrate import into nucleus - lipid particle -	0
ab-tri_asb-21741	1	797	797	7.1128	283	283	2.50764	1080	0.309097	Nucleoporin 358 - SMAD protein import into nucleus - microtubule associated complex - NLS-bearing substrate import into nucleus - lipid particle -	0
ab-tri_asb-23346	1	15	15	1.07411	5	5	0.355486	20	0.171392	nucleotide binding - microtubule motor - microtubule-based movement - ATPase coupled - dynein complex - motor	5e-38
ab-tri_asb-14251	1	17	17	1.29213	7	7	0.528264	24	0.230469	osm-1 - cilium assembly - nonmotile primary cilium assembly - binding - kinesin complex - microtubule motor - microtubule-based movement	2e-51
ab-tri_asb-10198	1	684	684	18.2293	284	284	7.515	968	0.390809	p16-ARC - lamellipodium - phagocytosis engulfment - regulation of actin filament polymerization - cytoskeleton - actin binding	3e-66
ab-tri_asb-13843	1	290	401	12.0836	147	193	5.77438	594	0.441345	par-1 - establishment of imaginal disc-derived wing hair orientation - microtubule cytoskeleton organization involved in establishment of planar	1e-11
ab-tri_asb-13944	1	613	613	28.176	237	237	10.8159	850	0.370713	par-1 - establishment of imaginal disc-derived wing hair orientation - microtubule cytoskeleton organization involved in establishment of planar	8e-55
ab-tri_asb-13837	1	1673	1673	26.7943	978	978	15.5518	2651	0.559533	Paramyosin	0
ab-tri_asb-19308	1	7182	7183	48.332	4244	4245	28.3598	11428	0.574876	paramyosin Aedes aegypti	0
ab-tri_asb-38644	1	124	124	2.19813	42	42	0.739226	166	0.231143	paramyosin Aedes aegypti	0
ab-tri_asb-26173	1	57	57	2.75002	14	14	0.670633	71	0.178835	paramyosin Aedes aegypti	5e-20
ab-tri_asb-16773	1	1719	1719	16.9537	854	854	8.36262	2573	0.465788	Patj - microtubule associated complex - photoreceptor cell morphogenesis - adherens junction organization - photoreceptor cell maintenance -	0
ab-tri_asb-27499	1	53	53	2.04853	35	35	1.34317	88	0.440596	Patj - microtubule associated complex - photoreceptor cell morphogenesis - adherens junction organization - photoreceptor cell maintenance -	7e-27
ab-tri_asb-26308	1	263	263	3.21204	96	96	1.1641	359	0.276376	Patj - microtubule associated complex - photoreceptor cell morphogenesis - adherens junction organization - photoreceptor cell maintenance -	3e-86
ab-tri_asb-9597	1	1029	1029	13.7456	443	443	5.87555	1472	0.398461	Phosphatase and actin regulator 1 - synapse - cell junction - cytoplasm - protein phosphatase inhibitor - actin binding	6e-57
ab-tri_asb-57428	1	12	12	1.20047	5	5	0.496635	17	0.225695	phosphatase tensin type domain-containing proteinC2 tensin-type domain-containing protein cell number regulator - receptor - aggregation	3e-07
ab-tri_asb-6995	1	1264	1264	7.43501	628	628	3.66767	1892	0.434815	pickled eggs - negative regulation of Notch signaling pathway - ovarian follicle cell development - ovarian follicle cell stalk formation -	0
ab-tri_asb-55831	1	424	424	10.21	206	206	4.92521	630	0.439357	Pinin (desmosome-associated protein)	3e-51
ab-tri_asb-20316	1	10	10	1.07129	6	6	0.638195	16	0.308115	Pms2 - microtubule associated complex - mismatched DNA binding - ATP binding - mismatch repair	1e-26
ab-tri_asb-27396	1	64	64	1.89086	20	20	0.586687	84	0.202945	Pms2 - microtubule associated complex - mismatched DNA binding - ATP binding - mismatch repair	2e-57
ab-tri_asb-3759	1	63	63	1.58143	18	18	0.448621	81	0.173787	POC1 centriolar protein homolog A - cell projection - microtubule basal body - cytoskeleton - centriole - cytoplasm	2e-77
ab-tri_asb-13681	1	77	77	3.51548	58	58	2.62916	135	0.582256	pod1 - actin binding	2e-20
ab-tri_asb-20355	1	307	307	8.42106	196	196	5.33802	503	0.566606	Predicted actin-bundling protein	1e-88
ab-tri_asb-5540	1	3152	3152	15.9066	1214	1214	6.08282	4366	0.359791	Predicted myosin-I-binding protein	0
ab-tri_asb-23216	1	1865	1865	14.3356	1028	1028	7.8456	2893	0.511594	proboscis morphogenesis - wing disc development - notum morphogenesis - adult somatic muscle development - sarcomere organization	0
ab-tri_asb-8625	2.66938e-09	3424	3424	110.39	1125	1125	36.0119	4549	0.323295	Profilin	3e-45
ab-tri_asb-9582	1	1238	1238	6.7876	438	438	2.38433	1676	0.30617	Projectin/twitchin	1e-90
ab-tri_asb-8553	1	1449	2474	23.7458	853	1344	12.808	3818	0.517584	Protein hook - synapse - cytoskeleton-dependent intracellular transport - determination of adult lifespan - microtubule binding - endocytosis -	0
ab-tri_asb-8554	1	40	138	4.19562	14	32	0.965969	170	0.18592	Protein hook - synapse - cytoskeleton-dependent intracellular transport - determination of adult lifespan - microtubule binding - endocytosis -	2e-86
ab-tri_asb-19164	1	7	7	0.920169	2	2	0.261033	9	0.135943	Protein O-mannosyltransferase 1 - lipid glycosylation - muscle organ development - specification of segmental identity abdomen - endoplasmic	6e-18
ab-tri_asb-19545	1	5	5	0.901017	3	3	0.53676	8	0.282354	Protein O-mannosyl-transferase 2 - lipid glycosylation - muscle organ development - endoplasmic reticulum	4e-18
ab-tri_asb-30371	1	438	438	6.13396	141	141	1.96057	579	0.274822	Protein salvador homolog 1 - regulation of stem cell maintenance - intestinal epithelial cell differentiation - lung epithelial cell differentiation	2e-47
ab-tri_asb-2786	1	703	706	6.009	606	606	5.12113	1312	0.730651	protein serine/threonine kinasefused-like protein kinaseULK family protein kinase - regulation of aggregation involved in sorocarp	3e-17
ab-tri_asb-12020	1	1114	1879	26.7271	702	1115	15.7469	2994	0.567926	protein serine/threonine kinasefused-like protein kinaseULK family protein kinase - regulation of aggregation involved in sorocarp	1e-11
ab-tri_asb-14843	1	39	39	2.43399	35	35	2.16879	74	0.631567	protein serine/threonine kinaseprotein kinase TKL grouptyrosine kinase-like proteinARK family protein kinase - Ras GTPase binding - actin	6e-10
ab-tri_asb-3443	1	58	58	2.79826	17	17	0.81434	75	0.214398	protein serine/threonine kinaseprotein kinase TKL grouptyrosine kinase-like proteinARK family protein kinase - Ras GTPase binding - actin	2e-07
ab-tri_asb-25284	1	219	219	3.39746	42	42	0.646928	261	0.147114	Protein twist - protein heterodimerization - protein homodimerization - regulation of striated muscle tissue development - Malpighian tubule	2e-74
ab-tri_asb-13420	1	476	476	5.70084	156	156	1.85504	632	0.276837	pyramus - glial cell migration - positive regulation of glial cell proliferation - pericardial cell differentiation - cardioblast differentiation -	5e-37
ab-tri_asb-3140	1	14	14	1.5677	5	5	0.555904	19	0.216499	quail - imaginal disc-derived wing hair organization - actin filament bundle assembly - cytoplasmic transport nurse cell to oocyte - actin filament	2e-19
ab-tri_asb-35432	1	10	10	1.49509	3	3	0.445334	13	0.178484	quail - imaginal disc-derived wing hair organization - actin filament bundle assembly - cytoplasmic transport nurse cell to oocyte - actin filament	4e-11
ab-tri_asb-9484	1	2386	2387	15.5499	898	898	5.80829	3285	0.350956	Rab GTPase-activating protein 1 - positive regulation of GTPase - tubulin binding - cell cycle - microtubule associated complex - cytoskeleton -	0
ab-tri_asb-24493	1	20	20	1.20136	9	9	0.53676	29	0.243832	Ras guanine nucleotide exchange factor - positive regulation of endocytosis - aggregation involved in sorocarp development - cortical actin	6e-10
ab-tri_asb-20026	1	13	14	1.40572	5	5	0.498467	19	0.207201	Ras guanine nucleotide exchange factor - positive regulation of endocytosis - aggregation involved in sorocarp development - cortical actin	2e-11
ab-tri_asb-57938	1	310	310	4.54734	173	173	2.51964	483	0.454206	Ras guanine nucleotide exchange factor Q - actin filament binding - myosin II binding - regulation of myosin II filament assembly - sorocarp	2e-08
ab-tri_asb-5680	1	112	112	2.4245	73	73	1.569	185	0.45817	ras interacting protein - regulation of myosin II filament assembly - chemotaxis to cAMP - activation of protein kinase B - TORC2 complex -	2e-13
ab-tri_asb-5151	1	222	223	2.97596	108	108	1.43101	331	0.359915	ras interacting protein - regulation of myosin II filament assembly - chemotaxis to cAMP - activation of protein kinase B - TORC2 complex -	2e-12
ab-tri_asb-4943	1	87	87	3.22086	40	40	1.47031	127	0.348344	ras interacting protein - regulation of myosin II filament assembly - chemotaxis to cAMP - activation of protein kinase B - TORC2 complex -	5e-18
ab-tri_asb-2921	1	3062	4128	34.2352	1183	1403	11.5528	5531	0.327877	ras interacting protein - regulation of myosin II filament assembly - chemotaxis to cAMP - activation of protein kinase B - TORC2 complex -	2e-13
ab-tri_asb-4920	1	40	40	1.57515	17	17	0.664671	57	0.25811	ras interacting protein - regulation of myosin II filament assembly - chemotaxis to cAMP - activation of protein kinase B - TORC2 complex -	2e-21
ab-tri_asb-12179	1	63	63	2.23213	23	23	0.809101	86	0.250331	ras interacting protein - regulation of myosin II filament assembly - chemotaxis to cAMP - activation of protein kinase B - TORC2 complex -	2e-12
ab-tri_asb-235	1	186	186	2.393	72	72	0.919726	258	0.271066	Replication Protein A 70 - mitotic cell cycle G2/M transition DNA damage checkpoint - microtubule associated complex - mitotic spindle organization -	0
ab-tri_asb-56935	1	943	943	12.0752	254	254	3.22932	1197	0.246981	Replication Protein A 70 - mitotic cell cycle G2/M transition DNA damage checkpoint - microtubule associated complex - mitotic spindle organization -	0
ab-tri_asb-55942	1	210	294	7.56139	75	110	2.80894	404	0.328094	retinal degeneration A - thermotaxis - microtubule associated complex - sensory perception of smell - intracellular signal transduction - activation	4e-42
ab-tri_asb-56132	1	331	332	4.21753	93	93	1.173	425	0.22482	retinal degeneration A - thermotaxis - microtubule associated complex - sensory perception of smell - intracellular signal transduction - activation	0
ab-tri_asb-8012	1	2448	2448	27.9412	1089	1089	12.3412	3537	0.426424	retinitis pigmentosa GTPase regulator b - microtubule-based movement - retina development in camera-type eye - retina layer formation - cilium	9e-23
ab-tri_asb-6003	1	97	97	2.1977	53	53	1.19225	150	0.372847	retinitis pigmentosa GTPase regulator b - microtubule-based movement - retina development in camera-type eye - retina layer formation - cilium	1e-15
ab-tri_asb-9238	1	35	35	2.17437	18	18	1.11029	53	0.349765	retinitis pigmentosa GTPase regulator b - microtubule-based movement - retina development in camera-type eye - retina layer formation - cilium	4e-09
ab-tri_asb-16252	1	1647	1647	10.8435	812	812	5.30795	2459	0.448175	RhoGAP18B - intracellular - signal transduction - behavioral response to ethanol - behavioral response to nicotine - actin filament organization -	0
ab-tri_asb-1573	1	148	148	4.77155	57	57	1.8246	205	0.316138	RhoGAP18B - intracellular - signal transduction - behavioral response to ethanol - behavioral response to nicotine - actin filament organization -	2e-16
ab-tri_asb-29264	1	592	592	24.0788	302	302	12.196	894	0.486306	roadblock - dendrite morphogenesis - mushroom body development - ATPase coupled - dynein complex - microtubule associated complex -	3e-47
ab-tri_asb-36593	1	484	484	7.19278	539	539	7.9531	1023	0.970745	rolling stone - skeletal muscle tissue development - integral to membrane - plasma membrane - membrane - myoblast fusion	3e-88
ab-tri_asb-11961	1	21	21	1.05041	22	22	1.0926	43	0.532867	rolling stone - skeletal muscle tissue development - integral to membrane - plasma membrane - membrane - myoblast fusion	1e-18
ab-tri_asb-24198	1	138	138	3.6211	26	26	0.677377	164	0.146584	rolling stone - skeletal muscle tissue development - integral to membrane - plasma membrane - membrane - myoblast fusion	5e-36
ab-tri_asb-18710	1	13	13	0.904704	12	12	0.829164	25	0.435324	rough deal - spindle - cytoplasm - mitotic sister chromatid segregation - condensed chromosome outer kinetochore - mitotic cell cycle spindle	9e-22
ab-tri_asb-9485	1	43	43	1.77282	16	16	0.654956	59	0.236206	rough deal - spindle - cytoplasm - mitotic sister chromatid segregation - condensed chromosome outer kinetochore - mitotic cell cycle spindle	4e-62
ab-tri_asb-16611	1	296	296	6.40252	78	78	1.67514	374	0.226293	rough deal - spindle - cytoplasm - mitotic sister chromatid segregation - condensed chromosome outer kinetochore - mitotic cell cycle spindle	3e-45
ab-tri_asb-38144	1	5	5	0.845053	2	2	0.335614	7	0.181899	rough deal - spindle - cytoplasm - mitotic sister chromatid segregation - condensed chromosome outer kinetochore - mitotic cell cycle spindle	1e-08
ab-tri_asb-40413	1	13	13	1.32487	4	4	0.404748	17	0.174095	rough deal - spindle - cytoplasm - mitotic sister chromatid segregation - condensed chromosome outer kinetochore - mitotic cell cycle spindle	3e-34
ab-tri_asb-8724	1	16	16	1.6554	4	4	0.410904	20	0.154743	rough deal - spindle - cytoplasm - mitotic sister chromatid segregation - condensed chromosome outer kinetochore - mitotic cell cycle spindle	4e-32
ab-tri_asb-53250	1	75	78	9.03164	41	42	4.82856	120	0.481333	sallimus - microtubule associated complex - nucleic acid binding - muscle organ development - mesoderm development - sister chromatid cohesion -	5e-26
ab-tri_asb-48466	1	222	252	35.901	108	122	17.2569	374	0.467653	sallimus - microtubule associated complex - nucleic acid binding - muscle organ development - mesoderm development - sister chromatid cohesion -	4e-21
ab-tri_asb-56511	1	142	178	29.8982	46	59	9.8395	237	0.318449	sallimus - microtubule associated complex - nucleic acid binding - muscle organ development - mesoderm development - sister chromatid cohesion -	2e-19
ab-tri_asb-57116	1	459	459	8.62549	135	135	2.51884	594	0.261685	Sarcoglycan alpha - calcium ion binding - structural constituent of muscle - sarcoglycan complex	0
ab-tri_asb-7184	1	288	288	6.52513	114	114	2.56447	402	0.340788	Sarcoglycan beta - cytoskeleton organization - integral to membrane - sarcoglycan complex - structural constituent of muscle	0
ab-tri_asb-16281	1	1972	1972	13.2656	999	999	6.67242	2971	0.467726	sarcolemma associated protein - sarcolemma - integral to membrane - cytoskeleton - microtubule organizing center - cytoplasm	3e-65
ab-tri_asb-6711	0.013858	5931	5934	51.9191	1977	1978	17.1831	7912	0.324706	sarcomere length short - regulation of sarcomere organization - actin filament binding - positive regulation of actin filament polymerization	0
ab-tri_asb-57929	1	45	45	1.91625	22	22	0.930161	67	0.318958	schizo - inter-male aggressive behavior - actin cytoskeleton organization - intracellular - regulation of ARF protein signal transduction - ARF	2e-15
ab-tri_asb-57642	1	13	13	1.51819	10	10	1.15953	23	0.460459	scrambled - pseudocleavage involved in syncytial blastoderm formation - centrosome - actin filament reorganization involved in cell cycle	1e-08
ab-tri_asb-21982	1	50	50	2.3498	30	30	1.39984	80	0.417888	scrambled - pseudocleavage involved in syncytial blastoderm formation - centrosome - actin filament reorganization involved in cell cycle	2e-14
ab-tri_asb-8790	1	18	18	1.28893	13	13	0.924264	31	0.403798	scrambled - pseudocleavage involved in syncytial blastoderm formation - centrosome - actin filament reorganization involved in cell cycle	1e-07
ab-tri_asb-40606	1	51	51	2.20277	25	25	1.0721	76	0.334741	scrambled - pseudocleavage involved in syncytial blastoderm formation - centrosome - actin filament reorganization involved in cell cycle	2e-21
ab-tri_asb-28459	1	19	19	1.13877	9	9	0.535578	28	0.250414	scrambled - pseudocleavage involved in syncytial blastoderm formation - centrosome - actin filament reorganization involved in cell cycle	1e-27
ab-tri_asb-16309	1	178	178	2.58596	50	50	0.721221	228	0.201123	shaven - regulation of R7 cell differentiation - regulation of retinal cone cell fate specification - dendrite morphogenesis - muscle organ	1e-51
ab-tri_asb-30260	1	1841	1841	14.4658	721	721	5.62495	2562	0.363704	short spindle 2 - microtubule cytoskeleton organization - mitotic spindle elongation	0
ab-tri_asb-6657	1	0	4	0.413851	0	7	0.719082	11	0.508598	short stop - growth cone - axon midline choice point recognition - protein binding - astral microtubule - calcium ion binding - cell cycle arrest	8e-34
ab-tri_asb-6853	1	5142	6507	16.247	2049	2579	6.39353	9086	0.370703	short stop - growth cone - axon midline choice point recognition - protein binding - astral microtubule - calcium ion binding - cell cycle arrest	0
ab-tri_asb-6852	1	255	255	5.51568	109	109	2.3409	364	0.359271	short stop - growth cone - axon midline choice point recognition - protein binding - astral microtubule - calcium ion binding - cell cycle arrest	6e-17
ab-tri_asb-11386	1	778	1313	10.9999	346	477	3.9677	1790	0.330644	short stop - growth cone - axon midline choice point recognition - protein binding - astral microtubule - calcium ion binding - cell cycle arrest	7e-58
ab-tri_asb-11385	9.05681e-11	3080	6862	105.076	1127	1890	28.735	8752	0.27089	short stop - growth cone - axon midline choice point recognition - protein binding - astral microtubule - calcium ion binding - cell cycle arrest	8e-76
ab-tri_asb-6755	1	0	14	0.166645	0	19	0.22455	33	0.192475	short stop - growth cone - axon midline choice point recognition - protein binding - astral microtubule - calcium ion binding - cell cycle arrest	0
ab-tri_asb-6119	1	0	6	0.0930281	0	7	0.10776	13	0.0985884	short stop - growth cone - axon midline choice point recognition - protein binding - astral microtubule - calcium ion binding - cell cycle arrest	0
ab-tri_asb-1886	1	1522	1524	13.6997	726	726	6.47978	2250	0.440809	Shroom - cell migration - melanosome organization - plasma membrane - actin binding - cytoskeleton - tight junction	0
ab-tri_asb-1885	1	1425	1426	13.0868	651	652	5.94099	2078	0.421741	Shroom - cell migration - melanosome organization - plasma membrane - actin binding - cytoskeleton - tight junction	0
ab-tri_asb-57243	1	5186	5186	19.717	2055	2055	7.75741	7241	0.374446	Sin3A - polytene chromosome - cytoplasm - dendrite morphogenesis - neuron development - muscle organ development - euchromatin	0
ab-tri_asb-29794	1	498	498	5.87638	173	173	2.02686	671	0.294756	Sin3-type complex - microtubule associated complex	4e-23
ab-tri_asb-17694	1	266	266	3.87891	67	67	0.970061	333	0.198827	Sin3-type complex - microtubule associated complex	3e-72
ab-tri_asb-56892	0.817605	3158	3158	31.9448	911	911	9.1496	4069	0.277725	singed - actin cytoskeleton - hemocyte migration - wound healing - establishment or maintenance of cell polarity - actin cytoskeleton organization -	0
ab-tri_asb-30131	1	425	425	7.32861	186	186	3.18451	611	0.382357	skeletal muscle contraction	0
ab-tri_asb-27019	1	1462	1462	25.0675	717	717	12.2061	2179	0.468252	skeletal muscle/kidney enriched inositol 5-phosphatase Culex quinquefasciatus	4e-87
ab-tri_asb-38442	1	61	61	2.90184	28	28	1.32251	89	0.338944	skittles - male germline ring canal - plasma membrane - spermatid development - cell cortex - oocyte microtubule cytoskeleton polarization -	6e-62
ab-tri_asb-56702	1	1710	1710	9.41719	468	468	2.55898	2178	0.24565	slender lobes - microtubule associated complex - nucleus - nucleolus organization - spindle - nucleolus - molecular_function	4e-58
ab-tri_asb-41248	1	7	7	0.997251	1	1	0.14145	8	0.0708223	slouch - sequence-specific DNA binding - mesodermal cell fate specification - muscle organ development - nervous system development - somatic muscle	8e-31
ab-tri_asb-14755	1	15	15	1.3883	1	1	0.0918943	16	0.0384769	slouch - sequence-specific DNA binding - mesodermal cell fate specification - muscle organ development - nervous system development - somatic muscle	4e-29
ab-tri_asb-8932	1	1001	1001	11.3776	397	397	4.48025	1398	0.361965	smooth muscle caldesmon Aedes aegypti	0
ab-tri_asb-14338	3.19033e-05	1580	2379	69.3829	513	725	20.9939	3104	0.298281	Smoothelin - actin cytoskeleton - structural constituent of muscle - muscle organ development - smooth muscle contraction - cytoskeleton - cytoplasm	5e-33
ab-tri_asb-12235	1	673	675	7.13845	266	267	2.80355	942	0.344482	Spastin - microtubule severing - ATPase - microtubule-severing ATPase - microtubule binding - ATP catabolic process - centrosome	0
ab-tri_asb-33738	1	21	21	1.61419	11	11	0.839509	32	0.321135	Spastin - microtubule severing - ATPase - microtubule-severing ATPase - microtubule binding - ATP catabolic process - centrosome	6e-10
ab-tri_asb-3813	1	563	563	12.6923	233	233	5.21537	796	0.380897	Sperm flagellar protein 1 - cilium axoneme - microtubule-based flagellum - cilium - cytoskeleton - cytoplasm	6e-16
ab-tri_asb-2288	1	700	712	5.39967	294	300	2.25894	1012	0.352978	spindle defective 2 - astral microtubule organization - sperm aster formation - centrosome - centriole - mitotic spindle organization	0
ab-tri_asb-11161	1	61	61	2.35107	18	18	0.688817	79	0.205552	spindle defective 2 - astral microtubule organization - sperm aster formation - centrosome - centriole - mitotic spindle organization	4e-50
ab-tri_asb-2799	1	574	1050	20.5697	257	493	9.58916	1543	0.444567	Spindle pole body protein	4e-67
ab-tri_asb-2798	0.0450428	690	1393	39.1172	153	371	10.3439	1764	0.257843	Spindle pole body protein	5e-53
ab-tri_asb-13417	1	1057	1057	16.5392	385	385	5.98132	1442	0.341025	Spindle pole body protein - Sad1p	0
ab-tri_asb-13888	1	2185	2188	23.6634	932	933	10.0186	3121	0.406214	spire - regulation of cytoskeleton organization - protein binding - actin nucleation - cell cortex - actin filament-based process - microtubule	0
ab-tri_asb-12650	0.960525	4058	4059	38.5509	1456	1457	13.7395	5516	0.347388	spire - regulation of cytoskeleton organization - protein binding - actin nucleation - cell cortex - actin filament-based process - microtubule	0
ab-tri_asb-19867	1	899	899	16.4398	413	413	7.49865	1312	0.429973	spn-F - regulation of cytoskeleton organization - minus-end-directed microtubule motor - oocyte axis specification - oocyte microtubule cytoskeleton	4e-79
ab-tri_asb-16102	1	199	199	5.61133	58	58	1.62382	257	0.245611	sprouty - muscle fiber development - regulation of compound eye photoreceptor development - compound eye morphogenesis - ommatidial rotation -	3e-14
ab-tri_asb-17496	1	844	846	13.47	181	181	2.86136	1027	0.197744	sprouty - muscle fiber development - regulation of compound eye photoreceptor development - compound eye morphogenesis - ommatidial rotation -	0
ab-tri_asb-18863	1	291	291	7.24457	154	154	3.80659	445	0.461709	stathmin - tubulin binding - intracellular signal transduction - germ cell migration - nervous system development - microtubule-based process -	0
ab-tri_asb-3170	1	10035	12622	52.8716	11908	14430	60.0145	27052	1.11403	Stretchin-Mlck - microtubule associated complex - ATP binding - protein serine/threonine kinase - structural constituent of cytoskeleton - protein	0
ab-tri_asb-3842	1	728	749	18.4442	815	855	20.9045	1604	1.0751	Stretchin-Mlck - microtubule associated complex - ATP binding - protein serine/threonine kinase - structural constituent of cytoskeleton - protein	3e-39
ab-tri_asb-696	1	228	238	15.8341	248	260	17.1746	498	1.02023	Stretchin-Mlck - microtubule associated complex - ATP binding - protein serine/threonine kinase - structural constituent of cytoskeleton - protein	2e-07
ab-tri_asb-57909	1	79	328	8.96096	59	268	7.26962	596	0.729811	Stretchin-Mlck - microtubule associated complex - ATP binding - protein serine/threonine kinase - structural constituent of cytoskeleton - protein	1e-11
ab-tri_asb-56050	1	2055	2056	6.65223	1633	1634	5.24919	3690	0.685969	Stretchin-Mlck - microtubule associated complex - ATP binding - protein serine/threonine kinase - structural constituent of cytoskeleton - protein	0
ab-tri_asb-10865	1	1756	1756	4.72248	1212	1212	3.23626	2968	0.565536	Stretchin-Mlck - microtubule associated complex - ATP binding - protein serine/threonine kinase - structural constituent of cytoskeleton - protein	3e-54
ab-tri_asb-7725	1	6788	6816	19.815	3772	3784	10.9222	10600	0.524729	Stretchin-Mlck - microtubule associated complex - ATP binding - protein serine/threonine kinase - structural constituent of cytoskeleton - protein	3e-23
ab-tri_asb-54872	1	6170	6170	12.4391	3178	3178	6.3614	9348	0.473351	Stretchin-Mlck - microtubule associated complex - ATP binding - protein serine/threonine kinase - structural constituent of cytoskeleton - protein	1e-32
ab-tri_asb-34081	1	637	637	7.35393	309	309	3.54189	946	0.423979	Stretchin-Mlck - microtubule associated complex - ATP binding - protein serine/threonine kinase - structural constituent of cytoskeleton - protein	1e-07
ab-tri_asb-7499	1	202	202	2.60254	118	118	1.50947	320	0.419001	Stretchin-Mlck - microtubule associated complex - ATP binding - protein serine/threonine kinase - structural constituent of cytoskeleton - protein	5e-25
ab-tri_asb-3013	1	2754	2754	6.36419	1149	1149	2.6363	3903	0.35799	Stretchin-Mlck - microtubule associated complex - ATP binding - protein serine/threonine kinase - structural constituent of cytoskeleton - protein	9e-58
ab-tri_asb-8259	1	2219	2219	8.14193	888	888	3.23504	3107	0.353868	Stretchin-Mlck - microtubule associated complex - ATP binding - protein serine/threonine kinase - structural constituent of cytoskeleton - protein	6e-42
ab-tri_asb-57877	1	4510	4519	18.7133	1582	1585	6.51679	6104	0.330578	Stretchin-Mlck - microtubule associated complex - ATP binding - protein serine/threonine kinase - structural constituent of cytoskeleton - protein	8e-24
ab-tri_asb-18969	1	399	399	2.53848	184	184	1.16229	583	0.328472	Stretchin-Mlck - microtubule associated complex - ATP binding - protein serine/threonine kinase - structural constituent of cytoskeleton - protein	2e-16
ab-tri_asb-57908	1	806	2068	25.7419	277	670	8.28058	2738	0.309648	Stretchin-Mlck - microtubule associated complex - ATP binding - protein serine/threonine kinase - structural constituent of cytoskeleton - protein	2e-37
ab-tri_asb-57417	1	1171	1171	5.22785	417	417	1.84841	1588	0.296798	Stretchin-Mlck - microtubule associated complex - ATP binding - protein serine/threonine kinase - structural constituent of cytoskeleton - protein	3e-16
ab-tri_asb-26645	1	198	198	2.42036	82	82	0.995233	280	0.290973	Stretchin-Mlck - microtubule associated complex - ATP binding - protein serine/threonine kinase - structural constituent of cytoskeleton - protein	2e-10
ab-tri_asb-10964	1	1905	1907	13.1937	566	567	3.89489	2474	0.27441	Stretchin-Mlck - microtubule associated complex - ATP binding - protein serine/threonine kinase - structural constituent of cytoskeleton - protein	6e-24
ab-tri_asb-6925	1	194	194	2.61849	74	74	0.991693	268	0.274063	Stretchin-Mlck - microtubule associated complex - ATP binding - protein serine/threonine kinase - structural constituent of cytoskeleton - protein	3e-16
ab-tri_asb-29753	1	322	322	2.61548	100	100	0.806476	422	0.223062	Stretchin-Mlck - microtubule associated complex - ATP binding - protein serine/threonine kinase - structural constituent of cytoskeleton - protein	1e-13
ab-tri_asb-57122	1	0	0	0	0	1	0.0677116	1	0.0677116	Stretchin-Mlck - microtubule associated complex - ATP binding - protein serine/threonine kinase - structural constituent of cytoskeleton - protein	9e-30
ab-tri_asb-9265	1	95	95	3.69817	47	47	1.81659	142	0.386659	stripe - somatic muscle development - germ-band shortening - ectoderm development - phagocytosis engulfment - nucleic acid binding - intracellular	8e-47
ab-tri_asb-10771	1	31	31	1.63793	16	16	0.839361	47	0.31819	stripe - somatic muscle development - germ-band shortening - ectoderm development - phagocytosis engulfment - nucleic acid binding - intracellular	2e-12
ab-tri_asb-23097	1	13	13	1.73402	6	6	0.794616	19	0.290641	stripe - somatic muscle development - germ-band shortening - ectoderm development - phagocytosis engulfment - nucleic acid binding - intracellular	8e-16
ab-tri_asb-16684	1	378	378	21.3839	99	99	5.56066	477	0.248422	stripe - somatic muscle development - germ-band shortening - ectoderm development - phagocytosis engulfment - nucleic acid binding - intracellular	8e-10
ab-tri_asb-6924	1	371	371	3.49919	118	118	1.10503	489	0.245605	stripe - somatic muscle development - germ-band shortening - ectoderm development - phagocytosis engulfment - nucleic acid binding - intracellular	0
ab-tri_asb-27615	1	40	40	1.73041	13	13	0.558379	53	0.204504	stripe - somatic muscle development - germ-band shortening - ectoderm development - phagocytosis engulfment - nucleic acid binding - intracellular	3e-27
ab-tri_asb-19324	1	165	166	2.99138	45	45	0.80514	211	0.20172	stripe - somatic muscle development - germ-band shortening - ectoderm development - phagocytosis engulfment - nucleic acid binding - intracellular	5e-10
ab-tri_asb-2806	1	4561	4566	28.2501	1634	1636	10.05	6202	0.343587	structural molecule - plasma membrane - muscle contraction - positive regulation of locomotion - negative regulation of multicellular organism	0
ab-tri_asb-19463	1	392	393	6.25003	172	172	2.7159	565	0.374606	Su(z)12 - neurogenesis - neuron development - dendrite morphogenesis - muscle organ development - histone methyltransferase - histone	0
ab-tri_asb-13485	1	177	177	4.04391	67	67	1.51984	244	0.301323	Su(z)12 - neurogenesis - neuron development - dendrite morphogenesis - muscle organ development - histone methyltransferase - histone	2e-97
ab-tri_asb-22890	1	16	16	1.04156	8	8	0.517071	24	0.253272	subito - microtubule associated complex - mitotic metaphase - mitotic anaphase - spindle microtubule - mitotic spindle organization - spindle midzone	2e-35
ab-tri_asb-12652	1	39	39	2.31707	8	8	0.471912	47	0.142268	subito - microtubule associated complex - mitotic metaphase - mitotic anaphase - spindle microtubule - mitotic spindle organization - spindle midzone	1e-19
ab-tri_asb-34488	1	14	14	1.16856	3	3	0.248622	17	0.114649	subito - microtubule associated complex - mitotic metaphase - mitotic anaphase - spindle microtubule - mitotic spindle organization - spindle midzone	4e-30
ab-tri_asb-3876	1	33	33	1.35031	40	40	1.62508	73	0.691433	survival motor neuron - ribonucleoprotein complex assembly - neuromuscular junction - neuromuscular junction development - cytoplasmic U snRNP body -	2e-33
ab-tri_asb-3637	1	2400	2404	23.8218	1060	1060	10.429	3464	0.420154	survival motor neuron - ribonucleoprotein complex assembly - neuromuscular junction - neuromuscular junction development - cytoplasmic U snRNP body -	5e-46
ab-tri_asb-34688	1	12	12	0.98948	10	10	0.818695	22	0.411512	Syntrophin-like 1 - regulation of synaptic growth at neuromuscular junction - cytoskeletal protein binding - syntrophin complex - structural	2e-48
ab-tri_asb-15875	1	30	30	1.71857	14	14	0.796289	44	0.292907	Syntrophin-like 1 - regulation of synaptic growth at neuromuscular junction - cytoskeletal protein binding - syntrophin complex - structural	4e-29
ab-tri_asb-4884	1	11775	11777	28.8937	4038	4038	9.8363	15815	0.329042	Talin	0
ab-tri_asb-14906	1	1011	1011	16.2781	426	426	6.81019	1437	0.394151	tau	0
ab-tri_asb-57918	1	1039	1040	8.81044	612	612	5.14769	1652	0.524715	Tektin A - microtubule cytoskeleton organization - microtubule - microtubule-based process - microtubule binding - microtubule associated complex	0
ab-tri_asb-14688	1	1184	1184	27.9909	325	325	7.62859	1509	0.263138	tex - microtubule associated complex	0
ab-tri_asb-31205	1	6	6	0.859286	6	6	0.853166	12	0.458868	The tubulin superfamily includes five distinct families	1e-18
ab-tri_asb-21916	1	9	9	1.05106	8	8	0.92762	17	0.452264	The tubulin superfamily includes five distinct families	3e-40
ab-tri_asb-13298	1	7	7	0.828152	3	3	0.352395	10	0.19276	The tubulin superfamily includes five distinct families	6e-09
ab-tri_asb-7296	1	164	164	1.31911	235	235	1.87673	399	0.809245	thisbe - glial cell differentiation - larval somatic muscle development - fibroblast growth factor receptor signaling pathway - mesoderm development	4e-37
ab-tri_asb-35547	1	11	11	1.3128	11	11	1.30345	22	0.563581	thisbe - glial cell differentiation - larval somatic muscle development - fibroblast growth factor receptor signaling pathway - mesoderm development	3e-24
ab-tri_asb-56692	1	10	10	0.151087	483	483	7.24552	493	6.2945	Titin	1e-18
ab-tri_asb-50397	1	70	74	11.3762	40	41	6.25816	115	0.50566	Titin	2e-18
ab-tri_asb-2486	1	3723	3729	14.3277	2436	2436	9.29303	6165	0.60629	TPA_exp: TITIN	0
ab-tri_asb-11823	1	321	322	6.46631	222	223	4.44633	545	0.595519	TPA_exp: TITIN	0
ab-tri_asb-2485	1	2127	2127	8.73486	1031	1033	4.21197	3160	0.432668	TPA_exp: TITIN	0
ab-tri_asb-50898	1	54	121	0.56611	18	54	0.250845	175	0.160171	TPA_exp: TITIN	0
ab-tri_asb-54744	1	3547	3558	23.301	1773	1776	11.548	5334	0.475208	trailer hitch - fusome - microtubule cytoskeleton organization - actin cytoskeleton organization - microtubule associated complex - endoplasmic	2e-88
ab-tri_asb-55867	1	3242	3246	16.8561	1245	1249	6.43972	4495	0.360646	transforming acidic coiled-coil protein - pole cell formation - spindle pole - microtubule associated complex - microtubule binding - mitotic spindle	0
ab-tri_asb-28322	1	379	379	6.21631	221	221	3.599	600	0.498731	Transport and Golgi organization 10 - cytosol - protein secretion - muscle organ development - dendrite morphogenesis - molecular_function	0
ab-tri_asb-26372	1	143	143	10.3488	41	42	3.01785	185	0.265919	tropomodulin - fusome - cytoskeleton - actin binding - tropomyosin binding - cytoskeleton organization	1e-12
ab-tri_asb-20406	0.0714105	2598	4658	45.7903	897	1558	15.2068	6216	0.324999	Tropomodulin and leiomodulin	2e-69
ab-tri_asb-19013	1	445	938	13.3562	94	200	2.82752	1138	0.196955	Tropomodulin and leiomodulin	6e-68
ab-tri_asb-11232	1	623	652	9.75337	214	219	3.25273	871	0.302484	Tropomyosin	7e-25
ab-tri_asb-10298	1	502	503	16.372	268	268	8.66093	771	0.498557	tropomyosin 1	1e-30
ab-tri_asb-10064	1	80	103	4.14601	30	36	1.43877	139	0.27959	tropomyosin 1	2e-14
ab-tri_asb-5000	1	543	833	6.28752	312	578	4.3317	1411	0.5944	tropomyosin 1 isoform F	1e-26
ab-tri_asb-11584	1	1739	1743	41.6037	702	703	16.6604	2446	0.391056	tropomyosin 1 isoform H	2e-07
ab-tri_asb-10295	1	3254	3364	31.3268	959	991	9.16283	4355	0.283444	tropomyosin 1 isoform H	0
ab-tri_asb-10296	1	410	741	25.1725	190	357	12.0413	1098	0.460074	tropomyosin 1 isoform N	0
ab-tri_asb-1777	1	618	626	8.50844	272	276	3.72461	902	0.391716	tropomyosin isoform 33 (9C)	1e-93
ab-tri_asb-10191	1	349	891	13.87	70	205	3.16846	1096	0.213078	Tropomyosin-1	2e-07
ab-tri_asb-55165	8.58014e-11	28707	28778	351.625	16965	16990	206.115	45768	0.584515	Troponin	2e-86
ab-tri_asb-305	1	857	857	26.0554	273	273	8.24092	1130	0.304594	Troponin C-akin-1 - structural constituent of muscle - heart development - cellular_component	7e-71
ab-tri_asb-9727	1	2638	4574	51.0298	1266	2101	23.2729	6675	0.447299	Troponin I	3e-53
ab-tri_asb-54593	0	12483	12499	373.744	6379	6385	189.564	18884	0.50585	Troponin T skeletal muscle	4e-38
ab-tri_asb-57387	1	682	682	4.90685	366	366	2.61454	1048	0.442629	Tubulin polyglutamylase TTLL4	0
ab-tri_asb-56627	1	991	991	7.46769	361	361	2.70095	1352	0.318971	Tubulin polyglutamylase TTLL4	0
ab-tri_asb-20293	1	722	722	8.26857	336	336	3.82058	1058	0.412208	Tubulin polyglutamylase TTLL5	0
ab-tri_asb-29029	1	375	375	4.73504	112	112	1.40413	487	0.244833	Tubulin--tyrosine ligase-like protein 12	0
ab-tri_asb-15619	1	1478	1478	24.9798	537	539	9.0448	2017	0.348148	tubulin-tyrosine ligase-related protein	0
ab-tri_asb-10631	1.57064e-08	6497	6509	84.7033	1669	1680	21.7066	8189	0.253276	Tumor-specific antigen (contains WD repeats)	4e-68
ab-tri_asb-15949	1	363	363	12.4089	142	142	4.8196	505	0.359433	Ubiquitin carboxy-terminal hydrolase - microtubule associated complex - ubiquitin-dependent protein catabolic process - ubiquitin thiolesterase -	1e-89
ab-tri_asb-6602	8.13397e-08	3061	3061	90.5348	930	930	27.3106	3991	0.298363	Ubiquitin carboxy-terminal hydrolase - microtubule associated complex - ubiquitin-dependent protein catabolic process - ubiquitin thiolesterase -	3e-88
ab-tri_asb-20401	1	54	54	3.25084	42	42	2.51042	96	0.590571	Unc-89 - adult somatic muscle development - sarcomere organization - intracellular - regulation of Rho protein signal transduction - protein	8e-08
ab-tri_asb-20400	1	95	101	3.52344	66	68	2.35532	169	0.520693	Unc-89 - adult somatic muscle development - sarcomere organization - intracellular - regulation of Rho protein signal transduction - protein	5e-64
ab-tri_asb-2782	1	110	111	4.08161	27	27	0.985753	138	0.193985	Uncharacterized protein - actin binding	2e-43
ab-tri_asb-3325	1	1563	1563	17.4591	360	360	3.99265	1923	0.216297	Uncharacterized protein - actin cytoskeleton	2e-44
ab-tri_asb-7548	1	2626	2626	6.15941	1087	1087	2.53146	3713	0.353584	Uncharacterized protein - beta-tubulin binding - vesicle transport along microtubule - dynein intermediate chain binding - protein complex - dynactin	2e-37
ab-tri_asb-4456	1	25977	25979	42.2438	11043	11046	17.8337	37025	0.412399	Uncharacterized protein - cardiac myofibril assembly - striated muscle cell development - forward locomotion - M band - Z disc - transferase	0
ab-tri_asb-5597	4.13236e-06	4395	4395	100.412	1740	1740	39.4706	6135	0.389209	Uncharacterized protein - cellular response to hypoxia - iron ion homeostasis - protein homooligomerization - response to stimulus - negative	2e-13
ab-tri_asb-7337	1	628	628	5.27418	253	253	2.10966	881	0.336244	Uncharacterized protein - inner ear receptor stereocilium organization - sensory perception of light stimulus - stereocilium - sensory perception of	2e-52
ab-tri_asb-39440	1	91	91	1.82878	58	58	1.1573	149	0.409115	Uncharacterized protein - integrator complex - snRNA processing - actin cytoskeleton - nucleus	2e-64
ab-tri_asb-10566	1	49	49	1.6563	32	32	1.07397	81	0.404308	Uncharacterized protein - integrator complex - snRNA processing - actin cytoskeleton - nucleus	2e-81
ab-tri_asb-56142	5.88097e-06	1800	1962	90.6408	664	721	33.0717	2683	0.360884	Uncharacterized protein - microtubule binding - cytoplasm - microtubule cytoskeleton organization	9e-13
ab-tri_asb-19472	1	12	12	1.37197	3	3	0.34055	15	0.143573	Uncharacterized protein - microtubule cytoskeleton	7e-07
ab-tri_asb-11032	1	17	17	1.40602	8	8	0.656947	25	0.273042	Uncharacterized protein - microtubule polymerization - protein domain specific binding - tubulin binding	5e-23
ab-tri_asb-32676	1	1048	1048	25.6446	264	264	6.41409	1312	0.240727	Uncharacterized protein - microtubule-based movement - microtubule - ATP binding - microtubule motor - nucleotide binding	2e-07
ab-tri_asb-55371	1	3888	3888	23.4112	1599	1601	9.57161	5489	0.392099	Uncharacterized protein - negative regulation of actin filament polymerization - cytoplasm	8e-74
ab-tri_asb-5026	1	1076	1076	15.852	393	393	5.7486	1469	0.341122	Uncharacterized protein - positive regulation of osteoblast differentiation - actin cytoskeleton organization - cytoplasm - ruffle - stress fiber	6e-10
ab-tri_asb-20431	1	1126	1177	11.4219	462	470	4.52852	1647	0.364559	Uncharacterized protein - primary miRNA processing - microtubule cytoskeleton - cytoplasm - nucleus - intracellular - double-stranded RNA binding	5e-58
ab-tri_asb-473	0.0051209	8944	8946	64.7757	3432	3434	24.6876	12380	0.375331	Uncharacterized protein - regulation of catalytic - beta-tubulin binding - Ran GTPase binding - cytoplasmic microtubule - cytoplasm - Ran	0
ab-tri_asb-27546	1	1116	1116	25.5616	586	586	13.3265	1702	0.501722	Uncharacterized protein - regulation of microtubule-based process - cytosol - nucleus	0
ab-tri_asb-57159	1	2501	2503	10.17	969	969	3.90913	3472	0.349967	Uncharacterized protein - regulation of protein kinase B signaling cascade - positive regulation of peptidyl-tyrosine phosphorylation - ribosome	0
ab-tri_asb-30877	1	1104	1104	13.1296	420	420	4.9594	1524	0.350993	Uncharacterized protein - smooth muscle cell proliferation - plasma membrane - cytoplasm - nucleus	0
ab-tri_asb-48852	1	17	17	1.33309	8	8	0.622869	25	0.266972	unconventional myosin	4e-16
ab-tri_asb-27470	1	12	12	1.25588	4	4	0.415645	16	0.18425	unconventional myosin	6e-38
ab-tri_asb-39105	1	9	9	1.29575	1	1	0.142947	10	0.0622659	unconventional myosin	9e-29
ab-tri_asb-47449	1	16	16	1.47085	0	0	0	16	0	unconventional myosin	2e-23
ab-tri_asb-19603	1	272	272	2.49539	132	132	1.20237	404	0.343988	unconventional myosin heavy chain - cytoskeleton - binding - myosin complex - ATP binding - motor	1e-13
ab-tri_asb-7881	4.87378e-05	5857	5857	74.6828	1977	1978	25.0419	7835	0.33088	unconventional myosin heavy chain - cytoskeleton - binding - myosin complex - ATP binding - motor	2e-08
ab-tri_asb-55751	1	1965	1968	17.7791	612	614	5.50744	2582	0.293275	Verprolin 1 - visceral muscle development - behavioral response to ethanol - filopodium tip - cytoplasm - positive regulation of actin filament	0
ab-tri_asb-32588	1	292	292	5.01295	92	92	1.56818	384	0.2608	vestigial - somatic muscle development - haltere development - compound eye morphogenesis - imaginal disc-derived leg morphogenesis - regulation of	0
ab-tri_asb-8543	1	735	735	8.18996	223	223	2.46715	958	0.268461	washout - actin crosslink formation - actin filament bundle assembly - oogenesis - protein binding - GTPase binding - microtubule bundle formation	2e-76
ab-tri_asb-14084	1	887	887	8.05335	373	373	3.36247	1260	0.371406	WASP-interacting protein VRP1/WIP contains WH2 domain	2e-06
ab-tri_asb-9784	1	2042	2047	22.3248	704	706	7.64487	2753	0.327758	WASP-interacting protein VRP1/WIP contains WH2 domain	8e-15
ab-tri_asb-56157	1	3231	3235	20.5862	1281	1282	8.10003	4517	0.375241	WD repeat-containing protein 44 - perinuclear region of cytoplasm - regulation of cell migration - Rab GTPase binding - membrane - endosome membrane	0
ab-tri_asb-7088	1	2413	2413	32.7969	835	835	11.2683	3248	0.333412	WD40 repeat stress protein/actin interacting protein	0
ab-tri_asb-30185	1	25	25	1.78548	23	23	1.63094	48	0.585516	wee Augmin - spindle - female meiosis - protein binding - cell division - spindle assembly - microtubule binding	2e-08
ab-tri_asb-25045	1	731	731	3.7284	433	433	2.19275	1164	0.463741	wing disc dorsal/ventral pattern formation - spindle microtubule - molecular_function	0
ab-tri_asb-10341	1	370	370	4.24988	120	120	1.36852	490	0.260677	wing disc dorsal/ventral pattern formation - spindle microtubule - molecular_function	7e-15
ab-tri_asb-9728	0	2617	9583	380.117	1181	4111	161.905	13694	0.424816	wings up A - nucleus - nuclear division - heart development - cardiac muscle tissue development - myofibril assembly - sarcomere organization	5e-70
ab-tri_asb-56558	1	1472	1472	12.4508	481	481	4.03952	1953	0.300319	Wiskott Aldrich syndrome	9e-99
ab-tri_asb-21547	1	153	153	2.2688	56	56	0.824495	209	0.252232	Wiskott Aldrich syndrome	3e-08
ab-tri_asb-56790	1	1817	1817	9.91614	715	715	3.87427	2532	0.354912	yuri gagarin - nuclear envelope - sperm individualization - microtubule basal body organization - investment cone - cytoplasm - nucleotide binding	2e-52
ab-tri_asb-8183	1	79	79	1.89898	34	34	0.811463	113	0.279913	yuri gagarin - nuclear envelope - sperm individualization - microtubule basal body organization - investment cone - cytoplasm - nucleotide binding	4e-48
ab-tri_asb-56308	1	1203	1203	14.4715	621	621	7.41712	1824	0.479406	Z band alternatively spliced PDZ-motif protein 52 - muscle structure development - muscle tendon junction - Z disc - protein binding - zinc ion	5e-17
ab-tri_asb-18114	1	168	300	2.49335	60	127	1.048	427	0.299999	Z band alternatively spliced PDZ-motif protein 52 - muscle structure development - muscle tendon junction - Z disc - protein binding - zinc ion	0
ab-tri_asb-566	1	7	7	0.924636	7	7	0.918051	14	0.477	zgc:66125 - nucleotide binding - microtubule - microtubule motor - microtubule-based movement - ATP binding	6e-08
ab-tri_asb-2811	0.171378	3355	3356	43.2792	1143	1145	14.6608	4501	0.3311	Zinc finger protein 216 - face development - smooth muscle tissue development - skeletal system morphogenesis - platelet-derived growth factor	7e-40
ab-tri_asb-2043	1	1539	1539	20.5886	1916	1916	25.4496	3455	1.17884	3'-phosphoadenosine 5'-phosphosulfate sulfotransferase/FAD synthetase	0
ab-tri_asb-7726	1	456	456	9.10351	223	223	4.42023	679	0.437495	3'-phosphoadenosine 5'-phosphosulfate sulfotransferase/FAD synthetase	0
ab-tri_asb-21873	6.89776e-06	3982	3982	69.4571	1108	1109	19.2063	5091	0.272595	Alcohol dehydrogenase class III	0
ab-tri_asb-37618	1	240	240	2.23803	81	81	0.749956	321	0.231609	Amine oxidase	2e-76
ab-tri_asb-23038	1	202	202	2.95514	79	79	1.14749	281	0.290127	arylsulfatase b Culex quinquefasciatus	0
ab-tri_asb-12820	1	302	302	4.45642	154	154	2.2563	456	0.413512	Beta beta-carotene 1515'-dioxygenase	3e-98
ab-tri_asb-16623	1	885	885	17.5266	184	184	3.61799	1069	0.195287	Corticosteroid 11-beta-dehydrogenase	4e-84
ab-tri_asb-36684	1	632	632	13.7798	277	277	5.99655	909	0.405726	Dehydrogenases with different specificities (related to short-chain alcohol dehydrogenases)	1e-62
ab-tri_asb-20544	1	366	366	7.48806	168	168	3.41267	534	0.402055	Dehydrogenases with different specificities (related to short-chain alcohol dehydrogenases)	1e-83
ab-tri_asb-15125	1	478	478	12.1218	183	183	4.60773	661	0.35115	Dehydrogenases with different specificities (related to short-chain alcohol dehydrogenases)	0
ab-tri_asb-13411	1	2120	2120	29.1494	695	695	9.48801	2815	0.3147	Dehydrogenases with different specificities (related to short-chain alcohol dehydrogenases)	4e-69
ab-tri_asb-30207	1	370	370	9.36555	118	118	2.96558	488	0.2861	Dehydrogenases with different specificities (related to short-chain alcohol dehydrogenases)	1e-87
ab-tri_asb-5146	1	383	383	8.50751	118	118	2.60245	501	0.273725	Dehydrogenases with different specificities (related to short-chain alcohol dehydrogenases)	1e-88
ab-tri_asb-17614	1	642	644	17.1633	335	335	8.86452	979	0.488046	Diacetyl reductase/L-xylulose reductase	1e-86
ab-tri_asb-19355	1	337	337	7.00536	111	111	2.29097	448	0.28618	Flavin-containing monooxygenase	9e-87
ab-tri_asb-5546	1	1549	1549	27.0362	383	383	6.63726	1932	0.236739	Flavin-containing monooxygenase	2e-86
ab-tri_asb-11829	1	3012	3020	86.5926	1856	1863	53.0375	4883	0.605502	glutathione S-transferase	0
ab-tri_asb-28693	1	589	589	19.1026	292	292	9.4028	881	0.467739	glutathione S-transferase	0
ab-tri_asb-13065	1	579	579	9.82232	269	269	4.5309	848	0.418662	glutathione S-transferase	2e-86
ab-tri_asb-14236	3.33672e-10	6712	6717	129.719	2423	2424	46.4791	9141	0.355564	glutathione S-transferase	0
ab-tri_asb-27552	1.73958e-06	2539	2539	80.9941	787	787	24.9265	3326	0.304004	glutathione S-transferase	0
ab-tri_asb-37430	0.0214891	1783	1783	46.9668	553	553	14.4631	2336	0.301523	glutathione S-transferase	0
ab-tri_asb-25603	0	17617	17632	255.61	5340	5345	76.9342	22977	0.29981	glutathione S-transferase	0
ab-tri_asb-4578	1.43002e-10	2953	2953	103.282	811	811	28.1629	3764	0.270065	glutathione S-transferase	0
ab-tri_asb-14259	1	769	769	9.37082	371	371	4.48871	1140	0.432821	Glutathione S-transferase C-terminal domain-containing protein homolog	0
ab-tri_asb-1949	1	23	23	1.29307	14	14	0.781482	37	0.340801	Glutathione S-transferase D7	1e-50
ab-tri_asb-28705	1	29	29	2.00282	13	13	0.891422	42	0.296862	Glutathione S-transferase D7 - glutathione metabolic process - extracellular region - glutathione transferase	3e-23
ab-tri_asb-28890	1	1664	1664	32.5745	646	646	12.5561	2310	0.373976	Glutathione S-transferase-related protein	0
ab-tri_asb-15645	1	723	723	10.9175	403	403	6.04208	1126	0.506992	Glutathione synthetase	0
ab-tri_asb-3090	1	17	17	2.14158	7	7	0.875549	24	0.278697	Glutathione synthetase	2e-07
ab-tri_asb-15401	1	63	63	1.56555	33	33	0.814209	96	0.317363	Heparan sulfate 3-O sulfotransferase-A - evidence=ISS	3e-63
ab-tri_asb-14078	1	18	18	1.46207	7	7	0.564533	25	0.229292	Heparan sulfate 3-O sulfotransferase-A - evidence=ISS	3e-33
ab-tri_asb-33560	1	23	23	1.48305	7	7	0.448148	30	0.180483	Heparan sulfate 3-O sulfotransferase-A - evidence=ISS	1e-21
ab-tri_asb-3097	1	11	11	1.84764	3	3	0.500314	14	0.175694	Heparan sulfate 3-O sulfotransferase-A - evidence=ISS	2e-24
ab-tri_asb-36656	1	6	6	0.618425	10	10	1.02337	16	0.632324	Heparan sulfate 3-O sulfotransferase-B - imaginal disc-derived wing vein morphogenesis - lysosome organization - regulation of endosome size -	1e-41
ab-tri_asb-56255	1	2094	2103	12.2562	675	677	3.91743	2780	0.295517	heparan sulfate n-deacetylase/n-sulfotransferase Aedes aegypti	0
ab-tri_asb-10017	1	250	250	5.75036	98	98	2.23809	348	0.331551	Heparin sulfate O-sulfotransferase	0
ab-tri_asb-27004	0.000460238	4051	4053	82.3023	1669	1669	33.6502	5722	0.403953	Hydroxysteroid 17-beta dehydrogenase 11	2e-91
ab-tri_asb-56889	1	1317	1317	23.4379	410	410	7.24457	1727	0.296448	Hydroxysteroid 17-beta dehydrogenase 11	2e-90
ab-tri_asb-15626	1	385	385	7.31573	113	113	2.13192	498	0.256372	Hydroxysteroid 17-beta dehydrogenase 11	0
ab-tri_asb-23200	1	863	863	15.219	225	225	3.93961	1088	0.242901	Hydroxysteroid 17-beta dehydrogenase 11	3e-85
ab-tri_asb-31502	1	1516	1516	9.91145	1288	1288	8.36084	2804	0.766245	Iron/ascorbate family oxidoreductases	2e-15
ab-tri_asb-21577	1	698	698	16.2891	239	239	5.53778	937	0.320305	Isopentenyl pyrophosphate:dimethylallyl pyrophosphate isomerase	1e-83
ab-tri_asb-10470	1	27	27	1.43214	11	11	0.579311	38	0.238189	metabolic process - iduronate-2-sulfatase	4e-51
ab-tri_asb-11736	1	40	40	1.71948	13	13	0.55485	53	0.204028	metabolic process - iduronate-2-sulfatase	2e-81
ab-tri_asb-5545	1	11	11	1.23176	4	4	0.444723	15	0.19927	metabolic process - iduronate-2-sulfatase	1e-16
ab-tri_asb-10078	1	2400	2403	26.0611	707	707	7.61298	3110	0.281326	metabolic process - N-acetylgalactosamine-4-sulfatase	0
ab-tri_asb-7345	1	1075	1075	15.6509	272	272	3.93184	1347	0.236134	metabolic process - N-acetylgalactosamine-4-sulfatase	0
ab-tri_asb-32112	1	14	14	1.08843	5	5	0.385956	19	0.184807	metabolic process - N-acetylgalactosamine-4-sulfatase	6e-09
ab-tri_asb-13519	1	1458	1458	34.8316	633	633	15.0147	2091	0.419034	Microsomal glutathione S-transferase-like - lipid particle - mitochondrial outer membrane - glutathione transferase - microsome	1e-38
ab-tri_asb-4384	0.00808188	2972	2972	81.8525	1394	1394	38.119	4366	0.460083	microsomal glutathione S-transferase-like protein	6e-81
ab-tri_asb-17876	1	391	391	4.01032	225	225	2.2913	616	0.457315	Multicopper oxidases	6e-57
ab-tri_asb-4730	1	2247	2247	24.6145	922	922	10.028	3169	0.391498	Multicopper oxidases	5e-91
ab-tri_asb-7795	0	30450	30652	346.372	10407	10457	117.324	41109	0.337748	Multicopper oxidases	8e-86
ab-tri_asb-57066	1	762	762	5.32611	448	448	3.10906	1210	0.491465	Multidrug resistance-associated protein/mitoxantrone resistance protein ABC superfamily	0
ab-tri_asb-57756	1	2088	2088	13.97	944	944	6.27096	3032	0.418902	Multidrug resistance-associated protein/mitoxantrone resistance protein ABC superfamily	0
ab-tri_asb-6815	1	46	47	3.87547	24	24	1.96487	71	0.403011	Multidrug resistance-associated protein/mitoxantrone resistance protein ABC superfamily	1e-30
ab-tri_asb-10315	1	233	233	2.86623	100	100	1.22138	333	0.31591	Multidrug resistance-associated protein/mitoxantrone resistance protein ABC superfamily	0
ab-tri_asb-19229	1	715	715	4.11934	273	273	1.56164	988	0.305047	Multidrug resistance-associated protein/mitoxantrone resistance protein ABC superfamily	5e-82
ab-tri_asb-40446	1	7	7	1.05819	4	4	0.600376	11	0.291701	Multidrug resistance-associated protein/mitoxantrone resistance protein ABC superfamily	4e-15
ab-tri_asb-33797	1	999	999	7.02961	268	268	1.87239	1267	0.233186	Multidrug resistance-associated protein/mitoxantrone resistance protein ABC superfamily	0
ab-tri_asb-26687	1	37	38	3.11448	11	11	0.895139	49	0.217558	Multidrug resistance-associated protein/mitoxantrone resistance protein ABC superfamily	7e-20
ab-tri_asb-8085	1	443	443	4.19427	104	104	0.977648	547	0.188217	Multidrug resistance-associated protein/mitoxantrone resistance protein ABC superfamily	0
ab-tri_asb-40286	1	6	6	0.877765	2	2	0.290505	8	0.154708	Multidrug resistance-associated protein/mitoxantrone resistance protein ABC superfamily	1e-12
ab-tri_asb-39962	1	11	11	1.7504	1	1	0.157994	12	0.057444	Multidrug resistance-associated protein/mitoxantrone resistance protein ABC superfamily	5e-07
ab-tri_asb-8835	0.00189166	6411	6413	59.6997	2141	2142	19.7982	8555	0.326167	Multidrug/pheromone exporter ABC superfamily	0
ab-tri_asb-2621	1	265	265	4.73774	78	78	1.38457	343	0.24131	Multidrug/pheromone exporter ABC superfamily	8e-54
ab-tri_asb-33649	1	513	513	4.57675	336	336	2.97629	849	0.533696	Non-ribosomal peptide synthetase/alpha-aminoadipate reductase	0
ab-tri_asb-21985	1	117	117	2.69117	16	16	0.365402	133	0.0989937	pipe sulfotransferase ST2 isoform	0
ab-tri_asb-6310	1	4093	4093	48.6985	2609	2609	30.8208	6702	0.620156	Pleiotropic drug resistance (PDR1-15) ABC superfamily	2e-84
ab-tri_asb-22621	1	863	863	11.89	482	483	6.60718	1346	0.51258	Pleiotropic drug resistance (PDR1-15) ABC superfamily	2e-85
ab-tri_asb-17605	1	1187	1188	9.24931	561	561	4.33662	1749	0.423114	Pleiotropic drug resistance (PDR1-15) ABC superfamily	6e-65
ab-tri_asb-56949	1	2702	2702	28.3655	1097	1097	11.4343	3799	0.389377	Pleiotropic drug resistance (PDR1-15) ABC superfamily	3e-71
ab-tri_asb-2826	1	711	712	9.74059	303	303	4.1157	1015	0.383192	Pleiotropic drug resistance (PDR1-15) ABC superfamily	4e-59
ab-tri_asb-56494	1	1301	1301	13.4605	477	477	4.90003	1778	0.338856	Pleiotropic drug resistance (PDR1-15) ABC superfamily	1e-78
ab-tri_asb-11727	1	1848	1848	16.7786	646	646	5.82347	2494	0.327555	Pleiotropic drug resistance (PDR1-15) ABC superfamily	3e-80
ab-tri_asb-16060	1	194	194	2.62631	85	85	1.14251	279	0.315061	Pleiotropic drug resistance (PDR1-15) ABC superfamily	1e-96
ab-tri_asb-56208	1	1714	1714	19.5061	468	468	5.28813	2182	0.257881	Pleiotropic drug resistance (PDR1-15) ABC superfamily	2e-82
ab-tri_asb-6022	1	201	201	3.29083	50	50	0.812784	251	0.189424	Pleiotropic drug resistance (PDR1-15) ABC superfamily	2e-52
ab-tri_asb-22587	1	417	417	9.0126	149	149	3.1974	566	0.319337	Predicted 3-ketosphinganine reductase	2e-86
ab-tri_asb-20705	1	1247	1247	27.0804	1379	1379	29.7337	2626	1.05888	Predicted dehydrogenase	9e-33
ab-tri_asb-27274	0.22328	2278	2278	68.8733	1135	1135	34.0714	3413	0.487616	Predicted dehydrogenase	6e-65
ab-tri_asb-11784	1	225	229	5.27625	112	115	2.63078	344	0.419164	Predicted dehydrogenase	3e-62
ab-tri_asb-56539	1	1810	1810	15.2623	764	764	6.39632	2574	0.393323	Predicted dehydrogenase	1e-60
ab-tri_asb-17897	1	1940	1940	27.4227	785	785	11.0173	2725	0.387623	Predicted dehydrogenase	8e-55
ab-tri_asb-4504	0.123256	1750	1753	49.0745	654	655	18.2059	2408	0.363576	Predicted dehydrogenase	4e-52
ab-tri_asb-14272	1	2088	2088	21.8104	748	748	7.75765	2836	0.340093	Predicted dehydrogenase	2e-53
ab-tri_asb-16779	1	85	85	3.13403	30	30	1.09825	115	0.265661	Predicted dehydrogenase	5e-40
ab-tri_asb-56680	0.0049155	3527	3528	37.9895	692	692	7.39839	4220	0.189753	Predicted dehydrogenase	7e-71
ab-tri_asb-25636	1	823	823	10.1932	369	370	4.54996	1193	0.406494	Protein-tyrosine sulfotransferase	0
ab-tri_asb-2912	3.33672e-11	12267	12269	171.733	5370	5370	74.6301	17639	0.432056	Pyridine nucleotide-disulphide oxidoreductase	4e-61
ab-tri_asb-7741	4.03621e-05	8998	8998	73.3279	2952	2952	23.8856	11950	0.321354	Pyridine nucleotide-disulphide oxidoreductase	0
ab-tri_asb-2079	0	9373	9373	140.521	2744	2744	40.8454	12117	0.288617	Short-chain alcohol dehydrogenase/3-hydroxyacyl-CoA dehydrogenase	0
ab-tri_asb-5993	0.0112649	205	3623	72.329	97	1586	31.4372	5209	0.428714	Sorbitol dehydrogenase	0
ab-tri_asb-5994	1	60	1017	18.1583	20	293	5.1942	1310	0.27112	Sorbitol dehydrogenase	0
ab-tri_asb-57073	1	634	634	10.2505	1689	1689	27.1133	2323	2.40996	Sulfatase	1e-99
ab-tri_asb-34384	1	33	33	2.61033	12	12	0.942451	45	0.261043	sulfatase Aedes aegypti	3e-25
ab-tri_asb-2603	1	818	818	10.8896	352	352	4.65262	1170	0.391318	sulfatase modifying factor 1	0
ab-tri_asb-5182	1	11	11	1.0357	6	6	0.560905	17	0.275534	Sulfatase protein	6e-24
ab-tri_asb-56414	1	699	699	9.28725	444	444	5.85719	1143	0.569364	sulfotransferase	0
ab-tri_asb-50917	1	70	70	2.01561	56	57	1.62959	127	0.540386	sulfotransferase	2e-24
ab-tri_asb-4551	0.0830452	2797	2799	57.7428	1164	1164	23.8421	3963	0.405872	sulfotransferase	0
ab-tri_asb-50916	1	802	815	17.3391	292	295	6.23143	1110	0.339789	sulfotransferase	0
ab-tri_asb-33138	1	504	504	11.4285	127	127	2.85929	631	0.230059	Sulfotransferase	7e-71
ab-tri_asb-56367	1	269	274	6.20277	159	164	3.68617	438	0.511771	sulfotransferase - cellular_component - biological_process	2e-37
ab-tri_asb-56366	1	444	452	14.2683	236	242	7.5848	694	0.496769	sulfotransferase - cellular_component - biological_process	0
ab-tri_asb-22170	1	127	127	3.21466	116	116	2.91532	243	0.691708	Transporter ABC superfamily (Breast cancer resistance protein)	4e-52
ab-tri_asb-11212	1	49	49	2.42864	47	47	2.31293	96	0.674589	Transporter ABC superfamily (Breast cancer resistance protein)	4e-53
ab-tri_asb-54076	0.00269924	9288	10765	114.872	5193	5896	62.4674	16661	0.539107	Transporter ABC superfamily (Breast cancer resistance protein)	8e-76
ab-tri_asb-3099	1	429	429	6.21256	166	166	2.38681	595	0.330924	Transporter ABC superfamily (Breast cancer resistance protein)	0
ab-tri_asb-11458	1	90	90	2.66481	31	31	0.911344	121	0.248674	Transporter ABC superfamily (Breast cancer resistance protein)	2e-65
ab-tri_asb-7751	1	3694	3697	14.3855	1231	1232	4.75974	4929	0.309365	Animal heme peroxidase domain of peroxidasin and related protein	0
ab-tri_asb-3193	1	46	46	2.77537	15	15	0.898568	61	0.238008	BthD selenoprotein - selenium binding - cell redox homeostasis - cytoplasm - Golgi apparatus - larval salivary gland morphogenesis - response to	1e-20
ab-tri_asb-57398	1	156	156	2.42564	344	344	5.31076	500	1.5503	catalase	0
ab-tri_asb-3306	1.60105e-07	7479	7479	101.4	2633	2633	35.4437	10112	0.346132	catalase	0
ab-tri_asb-22331	1	276	276	4.00115	94	94	1.35301	370	0.270539	Copper/zinc superoxide dismutase	8e-16
ab-tri_asb-10616	1	3941	3944	26.3489	1716	1716	11.3825	5660	0.416197	Cu2+/Zn2+ superoxide dismutase SOD1	0
ab-tri_asb-19948	2.38337e-11	7242	7247	267.929	2687	2689	98.7073	9936	0.367038	Cu2+/Zn2+ superoxide dismutase SOD1	6e-87
ab-tri_asb-5941	1	74	84	4.65519	60	75	4.12682	159	0.72974	cytochrome P450	1e-77
ab-tri_asb-13647	1	14	14	1.7885	11	11	1.39524	25	0.500356	cytochrome P450	2e-23
ab-tri_asb-5942	1	41	43	4.20885	25	26	2.52676	69	0.48509	cytochrome P450	6e-35
ab-tri_asb-38131	1	3	3	0.253516	19	19	1.59417	22	1.27176	Cytochrome P450 315a1 mitochondrial	4e-41
ab-tri_asb-12783	1	13	13	1.52474	4	4	0.465809	17	0.184498	cytochrome P450 4d2	4e-32
ab-tri_asb-1795	1	12	12	1.79411	2	2	0.296889	14	0.106255	Cytochrome P450 4g15	2e-24
ab-tri_asb-29347	1	363	363	5.20142	157	157	2.23363	520	0.36018	cytochrome p450 6u1	2e-13
ab-tri_asb-6210	1	166	166	5.70326	56	56	1.91029	222	0.284979	cytochrome p450 6u1	2e-09
ab-tri_asb-4255	1	296	296	5.79035	61	61	1.18478	357	0.174481	cytochrome p450 6u1	0
ab-tri_asb-14390	1	9	9	0.253254	113	113	3.1571	122	2.51912	Cytochrome P450 CYP11/CYP12/CYP24/CYP27 subfamilies	1e-65
ab-tri_asb-27545	1	24	24	0.736254	48	48	1.46202	72	0.842055	Cytochrome P450 CYP11/CYP12/CYP24/CYP27 subfamilies	3e-62
ab-tri_asb-56872	1	1459	1460	23.2054	622	625	9.86308	2085	0.407474	Cytochrome P450 CYP11/CYP12/CYP24/CYP27 subfamilies	0
ab-tri_asb-2439	1	422	422	6.14717	184	184	2.6612	606	0.372343	Cytochrome P450 CYP11/CYP12/CYP24/CYP27 subfamilies	2e-92
ab-tri_asb-4733	1	47	47	2.12796	19	19	0.854113	66	0.273058	Cytochrome P450 CYP11/CYP12/CYP24/CYP27 subfamilies	2e-61
ab-tri_asb-34029	1	230	230	3.49635	542	542	8.18055	772	1.81938	Cytochrome P450 CYP2 subfamily	6e-60
ab-tri_asb-56721	1	774	1047	10.505	1020	1298	12.9307	2345	1.12392	Cytochrome P450 CYP2 subfamily	1e-94
ab-tri_asb-9250	1	1187	1187	19.599	974	974	15.9675	2161	0.775161	Cytochrome P450 CYP2 subfamily	2e-55
ab-tri_asb-10849	1	798	798	10.6494	477	477	6.32029	1275	0.542542	Cytochrome P450 CYP2 subfamily	2e-65
ab-tri_asb-5974	1	1287	1417	15.7764	637	712	7.87073	2129	0.469154	Cytochrome P450 CYP2 subfamily	1e-61
ab-tri_asb-3447	1	660	660	11.609	303	303	5.29162	963	0.419671	Cytochrome P450 CYP2 subfamily	2e-51
ab-tri_asb-22517	0	24337	24584	316.737	9271	9367	119.824	33951	0.377116	Cytochrome P450 CYP2 subfamily	4e-51
ab-tri_asb-21099	1	1869	1869	31.6274	624	624	10.4842	2493	0.321331	Cytochrome P450 CYP2 subfamily	1e-52
ab-tri_asb-5939	1	904	944	12.5119	298	307	4.04004	1251	0.298999	Cytochrome P450 CYP2 subfamily	3e-53
ab-tri_asb-8406	1	931	933	12.1124	299	299	3.85404	1232	0.293923	Cytochrome P450 CYP2 subfamily	2e-54
ab-tri_asb-25171	1	1289	1289	21.4786	392	392	6.48539	1681	0.288513	Cytochrome P450 CYP2 subfamily	2e-53
ab-tri_asb-3232	1	1188	1188	18.8492	354	354	5.57667	1542	0.280952	Cytochrome P450 CYP2 subfamily	6e-60
ab-tri_asb-4501	0.467345	1997	2002	33.5442	572	572	9.51582	2574	0.275468	Cytochrome P450 CYP2 subfamily	2e-57
ab-tri_asb-2387	1	1814	1815	16.0297	518	518	4.54228	2333	0.266727	Cytochrome P450 CYP2 subfamily	5e-55
ab-tri_asb-13663	1	1264	1268	20.8857	332	332	5.42955	1600	0.248087	Cytochrome P450 CYP2 subfamily	1e-80
ab-tri_asb-4359	0.115231	3655	3655	33.7365	883	883	8.09225	4538	0.232961	Cytochrome P450 CYP2 subfamily	2e-68
ab-tri_asb-3940	1	2539	2540	25.5509	571	571	5.70302	3111	0.214796	Cytochrome P450 CYP2 subfamily	6e-55
ab-tri_asb-7608	1	505	505	6.73268	125	125	1.65464	630	0.21398	Cytochrome P450 CYP2 subfamily	1e-54
ab-tri_asb-12755	1	365	365	7.05893	277	277	5.3189	642	0.660001	Cytochrome P450 CYP3/CYP5/CYP6/CYP9 subfamilies	1e-66
ab-tri_asb-57112	1	630	652	8.52951	314	327	4.24737	979	0.445707	Cytochrome P450 CYP3/CYP5/CYP6/CYP9 subfamilies	1e-86
ab-tri_asb-56651	1	764	764	12.8169	305	305	5.08025	1069	0.367684	Cytochrome P450 CYP3/CYP5/CYP6/CYP9 subfamilies	3e-62
ab-tri_asb-7479	1	80	82	6.11309	31	31	2.29459	113	0.322587	Cytochrome P450 CYP3/CYP5/CYP6/CYP9 subfamilies	9e-16
ab-tri_asb-36153	1	108	108	2.2365	49	49	1.00748	157	0.311287	Cytochrome P450 CYP3/CYP5/CYP6/CYP9 subfamilies	0
ab-tri_asb-3336	1	275	275	6.92224	95	95	2.37429	370	0.299699	Cytochrome P450 CYP3/CYP5/CYP6/CYP9 subfamilies	0
ab-tri_asb-8919	1	36	36	2.17686	14	14	0.840527	50	0.264578	Cytochrome P450 CYP3/CYP5/CYP6/CYP9 subfamilies	1e-07
ab-tri_asb-8204	1	697	697	5.44214	216	216	1.67451	913	0.25993	Cytochrome P450 CYP3/CYP5/CYP6/CYP9 subfamilies	7e-65
ab-tri_asb-11676	1	41	42	3.0075	13	13	0.924264	55	0.230633	Cytochrome P450 CYP3/CYP5/CYP6/CYP9 subfamilies	6e-21
ab-tri_asb-16032	1	8	8	1.12791	3	3	0.419952	11	0.197355	Cytochrome P450 CYP3/CYP5/CYP6/CYP9 subfamilies	1e-13
ab-tri_asb-17146	1	38	38	2.38801	10	10	0.623948	48	0.184164	Cytochrome P450 CYP3/CYP5/CYP6/CYP9 subfamilies	6e-47
ab-tri_asb-5940	1	960	962	17.0089	176	180	3.15988	1142	0.175462	Cytochrome P450 CYP3/CYP5/CYP6/CYP9 subfamilies	4e-55
ab-tri_asb-56973	1	278	278	3.59362	701	701	8.99709	979	1.9586	Cytochrome P450 CYP4/CYP19/CYP26 subfamilies	5e-73
ab-tri_asb-7797	1	1784	1786	25.9884	734	736	10.6334	2522	0.393999	Cytochrome P450 CYP4/CYP19/CYP26 subfamilies	3e-52
ab-tri_asb-10551	1	1117	1118	18.6065	462	462	7.63414	1580	0.389369	Cytochrome P450 CYP4/CYP19/CYP26 subfamilies	3e-65
ab-tri_asb-949	1	796	799	11.5461	311	312	4.47652	1111	0.356805	Cytochrome P450 CYP4/CYP19/CYP26 subfamilies	5e-52
ab-tri_asb-13601	1	1993	1993	19.1223	722	722	6.87808	2715	0.341813	Cytochrome P450 CYP4/CYP19/CYP26 subfamilies	9e-59
ab-tri_asb-948	1	227	228	3.84151	92	93	1.55577	321	0.321341	Cytochrome P450 CYP4/CYP19/CYP26 subfamilies	2e-53
ab-tri_asb-14194	1	460	460	6.5568	157	157	2.22193	617	0.29403	Cytochrome P450 CYP4/CYP19/CYP26 subfamilies	6e-53
ab-tri_asb-2742	1	1981	1981	28.5058	595	595	8.50083	2576	0.288107	Cytochrome P450 CYP4/CYP19/CYP26 subfamilies	2e-55
ab-tri_asb-4619	1	1964	1968	25.4518	581	582	7.47332	2550	0.282525	Cytochrome P450 CYP4/CYP19/CYP26 subfamilies	3e-61
ab-tri_asb-8630	0.0988734	6151	6156	38.7394	1759	1761	11.003	7917	0.276878	Cytochrome P450 CYP4/CYP19/CYP26 subfamilies	2e-66
ab-tri_asb-18105	1	68	68	2.45402	23	23	0.824124	91	0.238599	Cytochrome P450 CYP4/CYP19/CYP26 subfamilies	2e-51
ab-tri_asb-452	1	880	880	15.7432	223	223	3.96106	1103	0.236577	Cytochrome P450 CYP4/CYP19/CYP26 subfamilies	6e-59
ab-tri_asb-56253	1	1287	1287	21.7247	317	317	5.31288	1604	0.233794	Cytochrome P450 CYP4/CYP19/CYP26 subfamilies	7e-61
ab-tri_asb-5650	2.86005e-11	6533	6533	106.575	504	504	8.16339	7037	0.0758854	Cytochrome P450 CYP4/CYP19/CYP26 subfamilies	1e-51
ab-tri_asb-54920	1.23935e-10	6250	6284	163.943	2239	2254	58.3856	8538	0.353975	cytochrome P450 CYP4G13v2	0
ab-tri_asb-22516	0	10271	10388	212.211	2889	2924	59.3074	13312	0.278163	cytochrome P450 cYP4G13V2	4e-99
ab-tri_asb-8600	1	124	124	3.3015	51	51	1.3482	175	0.313427	Cytochrome P450-4c3 - oxidoreductase acting on paired donors with incorporation or reduction of molecular oxygen - heme binding -	8e-50
ab-tri_asb-5973	1	354	448	15.3338	200	269	9.14158	717	0.559671	cytochrome P450-4d2	5e-98
ab-tri_asb-13216	1	321	326	8.17575	133	137	3.41136	463	0.371779	cytochrome P450-4d2	8e-98
ab-tri_asb-23147	1.04868e-10	12944	12944	164.664	2942	2943	37.172	15887	0.224382	cytochrome P450-4g1	0
ab-tri_asb-37331	1	34	34	2.56278	6	6	0.449035	40	0.126035	cytochrome P450-6G4	8e-08
ab-tri_asb-20691	1	1303	1303	6.26313	830	830	3.96115	2133	0.545378	Dual oxidase and related animal heme peroxidases	0
ab-tri_asb-4990	0.101348	157	1651	48.151	53	597	17.2874	2248	0.351719	glutathione peroxidase	6e-93
ab-tri_asb-4989	1	194	986	12.4848	58	326	4.09843	1312	0.30393	glutathione peroxidase	2e-92
ab-tri_asb-4991	1	80	85	7.18295	28	29	2.4332	114	0.29735	glutathione peroxidase	1e-19
ab-tri_asb-6187	1	3248	3248	26.2959	3712	3712	29.8384	6960	1.09315	Immune-regulated catalase	0
ab-tri_asb-20474	6.19677e-11	11716	11717	351.907	5725	5725	170.72	17442	0.483752	Mn superoxide dismutase 2	0
ab-tri_asb-45727	1	8	8	1.03169	3	3	0.384127	11	0.189068	olfactory behavior - oxidation-reduction process - peroxidase	7e-20
ab-tri_asb-13426	1	153	153	2.53547	56	56	0.921406	209	0.260618	oxidase/peroxidase Aedes aegypti	0
ab-tri_asb-19371	1	89	89	2.20159	32	32	0.785947	121	0.245486	oxidase/peroxidase Aedes aegypti	0
ab-tri_asb-16506	1	273	273	6.10396	74	74	1.64277	347	0.231247	PAP2_like protein	2e-08
ab-tri_asb-27821	1	46	46	1.60473	15	15	0.519556	61	0.199466	Peroxidase	0
ab-tri_asb-40541	1	0	0	0	0	0	0	0	0	peroxidase	2e-29
ab-tri_asb-30033	1	7	7	1.09468	5	5	0.776349	12	0.370628	Peroxidase - neurogenesis - phagocytosis engulfment - chorion - eggshell chorion assembly - oxidation-reduction process - response to oxidative	7e-20
ab-tri_asb-36973	1	9	9	0.956627	4	4	0.42214	13	0.215749	Peroxidase - neurogenesis - phagocytosis engulfment - chorion - eggshell chorion assembly - oxidation-reduction process - response to oxidative	1e-35
ab-tri_asb-17371	1	296	296	4.34667	79	79	1.15183	375	0.215429	peroxinectin_like animal heme peroxidases	1e-13
ab-tri_asb-13899	1	5	5	0.861098	1	1	0.170993	6	0.0918776	peroxinectin_like animal heme peroxidases	2e-25
ab-tri_asb-17451	1	303	2681	78.612	541	4877	141.984	7558	1.78346	Peroxiredoxin 2540-2 - oxidation-reduction process - thioredoxin peroxidase - hydrogen peroxide catabolic process - cytosol - peroxidase -	0
ab-tri_asb-17450	1	30	203	4.24579	51	359	7.4551	562	1.42116	Peroxiredoxin 2540-2 - oxidation-reduction process - thioredoxin peroxidase - hydrogen peroxide catabolic process - cytosol - peroxidase -	2e-96
ab-tri_asb-30293	1	23	23	1.34302	6	6	0.347858	29	0.148466	Probable cytochrome P450 301a1 mitochondrial	4e-66
ab-tri_asb-33078	1	8	8	1.16409	1	1	0.144476	9	0.0667603	Probable cytochrome P450 301a1 mitochondrial	6e-25
ab-tri_asb-4605	1	545	545	4.71987	409	409	3.51685	954	0.614847	Probable cytochrome P450 303a1	9e-26
ab-tri_asb-638	1	4	4	0.415431	12	12	1.23742	16	0.874233	Probable cytochrome P450 49a1	2e-31
ab-tri_asb-54889	1.9067e-11	8836	8843	232.937	4581	4584	119.889	13427	0.512485	Probable cytochrome P450 556A1	6e-08
ab-tri_asb-6393	1	31	31	3.18314	7	7	0.713655	38	0.170603	Probable cytochrome P450 6a13	2e-21
ab-tri_asb-3508	1	17	17	1.25361	12	12	0.8786	29	0.389863	Probable cytochrome P450 6g2	1e-33
ab-tri_asb-2631	1	14	14	1.24493	9	9	0.794616	23	0.353959	Probable cytochrome P450 6g2	1e-21
ab-tri_asb-2347	1	141	142	6.57129	36	38	1.74599	180	0.230607	Probable cytochrome P450 6g2	1e-45
ab-tri_asb-11912	1	194	194	4.41747	53	53	1.19824	247	0.221181	Probable cytochrome P450 6g2	6e-47
ab-tri_asb-18888	1	49	49	2.45548	14	14	0.696569	63	0.201584	Probable cytochrome P450 6t3	2e-30
ab-tri_asb-47878	1	11	11	1.18777	4	4	0.42884	15	0.196017	Probable cytochrome P450 6t3	4e-09
ab-tri_asb-26714	1	46	46	2.03197	18	18	0.789456	64	0.260377	response to oxidative stress - heme binding - oxidation-reduction process - peroxidase	3e-69
ab-tri_asb-21578	1	49	49	1.64811	17	17	0.567723	66	0.214388	response to oxidative stress - heme binding - oxidation-reduction process - peroxidase	0
ab-tri_asb-5175	1	548	548	19.4667	263	263	9.27605	811	0.453227	selenoprotein	0
ab-tri_asb-25812	1.64929e-09	5001	5005	146.283	2085	2086	60.5342	7091	0.411006	selenoprotein G	2e-53
ab-tri_asb-25836	1	8	8	0.818367	7	7	0.710972	15	0.390995	Selenoprotein P	2e-10
ab-tri_asb-44973	1	14	14	2.1047	1	1	0.149265	15	0.0480771	Selenoprotein P	8e-08
ab-tri_asb-11366	1	1332	1332	39.5253	630	630	18.5613	1962	0.458017	selenoprotein T	0
ab-tri_asb-4959	1	0	0	0	0	0	0	0	0	superoxide dismutase	1e-13
ab-tri_asb-17267	0	8269	8276	259.144	2356	2359	73.3406	10635	0.281923	thioredoxin peroxidase 1 Glossina morsitans morsitans	0
ab-tri_asb-9688	1	2074	2074	33.8746	1645	1645	26.6764	3719	0.764924	thioredoxin peroxidase 2	0
ab-tri_asb-54983	1.43002e-10	3950	3950	116.072	1237	1237	36.0907	5187	0.308278	thioredoxin peroxidase 3	0
ab-tri_asb-56565	1	359	359	7.54336	132	132	2.75385	491	0.322338	Uncharacterized protein - oxidation-reduction process - pyridoxal phosphate binding - transferase transferring selenium-containing groups -	0
ab-tri_asb-10998	1	1649	1649	16.6557	621	621	6.22773	2270	0.352732	Uncharacterized protein - oxidoreductase - iodide peroxidase	3e-66
ab-tri_asb-34611	1	17	17	1.26735	4	4	0.296076	21	0.130583	Acp65Aa - structural constituent of chitin-based cuticle - structural constituent of adult chitin-based cuticle	7e-44
ab-tri_asb-51029	1	10	11	1.79232	6	6	0.970668	17	0.34762	actin cytoskeleton - cell adhesion - structural constituent of cell wall - structural molecule	5e-15
ab-tri_asb-265	1	596	596	6.08768	155	155	1.57193	751	0.221784	adhesion lipoprotein - cell adhesion - binding	7e-22
ab-tri_asb-7641	1	181	181	2.97232	93	93	1.51634	274	0.381726	Adhesion-type protein	2e-82
ab-tri_asb-30723	1	0	0	0	216	216	7.91813	216	7.91813	adult cuticle protein	2e-35
ab-tri_asb-14525	1	2	2	0.0948108	172	172	8.09567	174	7.39458	adult cuticle protein	7e-35
ab-tri_asb-21523	1	162	162	7.60023	70	71	3.30725	233	0.384553	adult cuticle protein 1	9e-60
ab-tri_asb-34030	1	85	85	4.54403	34	34	1.80467	119	0.325516	adult cuticle protein 1	9e-16
ab-tri_asb-11301	1	261	262	12.2075	109	111	5.13507	373	0.388798	Adult cuticle protein 1 - structural constituent of adult chitin-based cuticle	1e-17
ab-tri_asb-11812	1	1767	1779	16.7097	786	792	7.38606	2571	0.417064	Alhambra - haltere development - zinc ion binding - molting cycle chitin-based cuticle - instar larval development - sequence-specific DNA binding	0
ab-tri_asb-18192	1	1285	1289	12.5311	472	472	4.55591	1761	0.336699	Alhambra - haltere development - zinc ion binding - molting cycle chitin-based cuticle - instar larval development - sequence-specific DNA binding	1e-48
ab-tri_asb-13373	1	89	89	4.13975	22	22	1.01602	111	0.197679	Alhambra - haltere development - zinc ion binding - molting cycle chitin-based cuticle - instar larval development - sequence-specific DNA binding	1e-37
ab-tri_asb-7567	1	3428	3428	29.4532	1757	1757	14.9886	5185	0.492183	Alpha-catenin	0
ab-tri_asb-11862	1	1680	1680	15.3557	683	683	6.19838	2363	0.378973	Alpha-catenin	0
ab-tri_asb-6566	1	486	486	3.96772	172	172	1.39421	658	0.280655	alpha-catenin related - actin cytoskeleton - cell adhesion - structural molecule - actin binding - zonula adherens	0
ab-tri_asb-30383	1	21	21	1.91112	6	6	0.542146	27	0.186233	alphaPS5 - cell-matrix adhesion - heterophilic cell-cell adhesion - cell adhesion - integrin complex - receptor - cell adhesion molecule binding	1e-09
ab-tri_asb-57798	1	684	684	6.13452	297	297	2.6447	981	0.370691	Amalgam - antigen binding - cell adhesion - plasma membrane	3e-14
ab-tri_asb-25335	1	108	108	2.77765	48	48	1.22572	156	0.324466	Amalgam - antigen binding - cell adhesion - plasma membrane	0
ab-tri_asb-18514	1	159	159	3.82876	46	46	1.0998	205	0.227761	Amelogenins	3e-08
ab-tri_asb-19384	1	1312	1312	9.76489	207	207	1.52968	1519	0.142099	Amelogenins	1e-09
ab-tri_asb-10939	1	57	57	2.47765	17	17	0.733687	74	0.210972	Anchorage subunit of a-agglutinin of a-cells - cell adhesion - response to pheromone - agglutination involved in conjugation with cellular fusion -	1e-15
ab-tri_asb-6699	1	29	31	1.78337	10	10	0.571183	41	0.205213	Anchorage subunit of a-agglutinin of a-cells - cell adhesion - response to pheromone - agglutination involved in conjugation with cellular fusion -	5e-15
ab-tri_asb-1759	1	180	574	20.3903	131	374	13.191	948	0.616684	Ankyrin	5e-24
ab-tri_asb-2808	1	941	942	14.0298	438	438	6.47697	1380	0.430941	Ankyrin	1e-09
ab-tri_asb-56501	1	9103	10917	20.5279	3563	4162	7.77033	15079	0.360942	Ankyrin	1e-57
ab-tri_asb-50605	1	908	908	7.16154	363	363	2.84265	1271	0.348298	Ankyrin	7e-60
ab-tri_asb-19066	1	1493	1493	7.73232	585	585	3.00817	2078	0.344487	Ankyrin	0
ab-tri_asb-57405	1	802	802	11.9775	300	300	4.44845	1102	0.342782	Ankyrin	7e-42
ab-tri_asb-27356	1	160	160	1.9709	73	73	0.892819	233	0.300521	Ankyrin	6e-68
ab-tri_asb-14784	1	876	876	12.8707	280	280	4.08463	1156	0.294479	Ankyrin	0
ab-tri_asb-9613	1	1668	1669	9.84067	476	476	2.78658	2145	0.257049	Ankyrin	3e-30
ab-tri_asb-2477	0.00351306	9565	9569	46.7803	2517	2518	12.2222	12087	0.255799	Ankyrin	0
ab-tri_asb-10835	1	56	211	2.75899	19	74	0.960718	285	0.255579	Ankyrin	0
ab-tri_asb-2458	1	2599	2599	9.49398	733	733	2.65853	3332	0.253339	Ankyrin	1e-67
ab-tri_asb-21368	1	1787	1787	12.0779	412	412	2.76477	2199	0.211408	Ankyrin	7e-39
ab-tri_asb-15230	1	1487	1487	19.095	183	183	2.33322	1670	0.11611	Ankyrin	2e-07
ab-tri_asb-10834	1	3	15	0.296198	0	6	0.117635	21	0.0907542	Ankyrin	2e-93
ab-tri_asb-56958	1	1068	1069	11.7623	505	505	5.517	1574	0.432288	Apolipoprotein D/Lipocalin	2e-60
ab-tri_asb-13428	1	69	69	3.46409	11	11	0.548314	80	0.122828	Apolipoprotein D/Lipocalin	2e-08
ab-tri_asb-49143	1	69	70	5.86077	22	22	1.82884	92	0.266565	AT3G20470 - response to salicylic acid stimulus - response to abscisic acid stimulus - plant-type cell wall - structural constituent of cell wall	2e-33
ab-tri_asb-54784	1	1335	1335	50.3832	623	623	23.3447	1958	0.454326	AT4G13340 - plasmodesma - plant-type cell wall - cell wall - structural constituent of cell wall - protein binding	2e-26
ab-tri_asb-56961	1	36	36	0.643617	298	298	5.28978	334	3.21838	AT4G38770 - cell wall	9e-18
ab-tri_asb-14988	1	9	9	1.41559	6	6	0.937004	15	0.387899	bazooka - branching involved in open tracheal system development - photoreceptor cell morphogenesis - cell-cell adhesion involved in establishment of	1e-15
ab-tri_asb-57124	1	2027	2029	12.1023	794	794	4.7022	2823	0.358885	bazooka - branching involved in open tracheal system development - photoreceptor cell morphogenesis - cell-cell adhesion involved in establishment of	0
ab-tri_asb-19905	0.00435441	618	629	48.7622	175	178	13.7009	807	0.275327	BEACH domain-containing protein - lysosomal transport - pinocytosis - soluble fraction - cytokinesis actomyosin contractile ring assembly -	1e-10
ab-tri_asb-45317	1	7	7	1.08843	2	2	0.308765	9	0.147846	beaten path Ib - extracellular region - cell adhesion - defasciculation of motor neuron axon - axon choice point recognition	1e-12
ab-tri_asb-32966	1	23	23	1.42562	10	10	0.61542	33	0.253717	beaten path IIa - defasciculation of motor neuron axon - extracellular region - cell adhesion - multicellular organismal development - axon choice	4e-40
ab-tri_asb-21686	1	57	57	1.89842	20	20	0.661369	77	0.228183	beaten path IIa - defasciculation of motor neuron axon - extracellular region - cell adhesion - multicellular organismal development - axon choice	7e-78
ab-tri_asb-5492	1	253	919	20.4805	112	319	7.05848	1238	0.3286	Beta-2-glycoprotein I	3e-67
ab-tri_asb-5493	0.38615	588	1900	33.3766	223	527	9.19169	2427	0.267382	Beta-2-glycoprotein I	1e-58
ab-tri_asb-10866	1	1076	1076	7.95401	360	361	2.64958	1437	0.29591	beta-N-acetylglucosaminidase	0
ab-tri_asb-16066	1	936	936	11.6617	290	290	3.58741	1226	0.283327	Blood vessel epicardial substance - epithelial cell-cell adhesion - regulation of Cdc42 GTPase - positive regulation of locomotion - substrate	2e-37
ab-tri_asb-35853	1	88	88	2.26756	43	43	1.10012	131	0.33668	brevican - sugar binding - cell adhesion - hyaluronic acid binding - binding	1e-15
ab-tri_asb-37337	1	12	12	0.986491	12	12	0.979466	24	0.493063	brother of ihog - smoothened signaling pathway - cell adhesion	7e-28
ab-tri_asb-319	1	7	7	1.02406	2	2	0.290505	9	0.143526	brother of ihog - smoothened signaling pathway - cell adhesion	5e-07
ab-tri_asb-26425	1	27	27	2.03515	4	4	0.299357	31	0.0986299	brother of ihog - smoothened signaling pathway - cell adhesion	9e-12
ab-tri_asb-7684	1	13	13	1.65299	1	1	0.126247	14	0.0475869	brother of ihog - smoothened signaling pathway - cell adhesion	3e-24
ab-tri_asb-5905	1	2286	2288	21.1475	782	782	7.17637	3070	0.324027	BTB/POZ domain-containing protein 9 - cell adhesion	0
ab-tri_asb-16468	1	15	15	1.63264	15	15	1.62102	30	0.615737	BTB/POZ domain-containing proteincoagulation factor 5/8 type C-terminal domain-containing protein - cell adhesion - sorocarp development	2e-07
ab-tri_asb-29546	1	101	101	6.10729	31	31	1.86117	132	0.261867	bursicon - terminal button - bursicon neuropeptide hormone complex - regulation of chitin-based cuticle tanning - neuropeptide hormone - cuticle	6e-59
ab-tri_asb-15532	1	34	34	1.3179	41	41	1.57791	75	0.680751	Cad86C - regulation of cell shape - subapical complex - homophilic cell adhesion - calcium ion binding - integral to membrane - calcium-dependent	2e-11
ab-tri_asb-251	1	25	25	2.00079	16	16	1.27139	41	0.423684	Cad86C - regulation of cell shape - subapical complex - homophilic cell adhesion - calcium ion binding - integral to membrane - calcium-dependent	6e-35
ab-tri_asb-9104	1	91	91	2.00988	42	42	0.921032	133	0.306003	Cad86C - regulation of cell shape - subapical complex - homophilic cell adhesion - calcium ion binding - integral to membrane - calcium-dependent	0
ab-tri_asb-40040	1	51	51	1.71964	24	24	0.803478	75	0.295436	Cad86C - regulation of cell shape - subapical complex - homophilic cell adhesion - calcium ion binding - integral to membrane - calcium-dependent	3e-37
ab-tri_asb-55392	0.00023554	935	938	59.4957	269	271	17.0666	1209	0.282113	Cad86C - regulation of cell shape - subapical complex - homophilic cell adhesion - calcium ion binding - integral to membrane - calcium-dependent	3e-10
ab-tri_asb-39151	1	6	6	1.0204	3	3	0.506568	9	0.250726	Cad86C - regulation of cell shape - subapical complex - homophilic cell adhesion - calcium ion binding - integral to membrane - calcium-dependent	2e-08
ab-tri_asb-57574	1	79	81	4.63039	23	23	1.30544	104	0.231856	Cad86C - regulation of cell shape - subapical complex - homophilic cell adhesion - calcium ion binding - integral to membrane - calcium-dependent	2e-11
ab-tri_asb-33844	1	21	21	2.17272	7	7	0.719082	28	0.226645	Cad86C - regulation of cell shape - subapical complex - homophilic cell adhesion - calcium ion binding - integral to membrane - calcium-dependent	3e-24
ab-tri_asb-52268	0	13569	13569	755.056	2528	2528	139.67	16097	0.184736	Cad86C - regulation of cell shape - subapical complex - homophilic cell adhesion - calcium ion binding - integral to membrane - calcium-dependent	5e-07
ab-tri_asb-41165	1	6	6	1.0078	2	2	0.333542	8	0.166123	Cad86C - regulation of cell shape - subapical complex - homophilic cell adhesion - calcium ion binding - integral to membrane - calcium-dependent	4e-24
ab-tri_asb-46165	1	13	13	2.05662	0	0	0	13	0	Cad86C - regulation of cell shape - subapical complex - homophilic cell adhesion - calcium ion binding - integral to membrane - calcium-dependent	7e-14
ab-tri_asb-16595	1	6	6	0.863832	4	4	0.571787	10	0.30678	Cad88C - open tracheal system development - plasma membrane - homophilic cell adhesion - calcium ion binding - calcium-dependent cell-cell adhesion -	2e-24
ab-tri_asb-15185	1	14	14	1.09468	8	8	0.621079	22	0.296503	Cad89D - plasma membrane - homophilic cell adhesion - calcium ion binding - integral to membrane - integral to plasma membrane - calcium-dependent	1e-36
ab-tri_asb-23410	1	35	35	2.13059	13	13	0.785727	48	0.250984	Cadherin cytoplasmic region	7e-45
ab-tri_asb-34895	1	14	14	1.13042	4	4	0.320676	18	0.150523	Cadherin cytoplasmic region	1e-08
ab-tri_asb-21334	1	17	17	1.13378	12	12	0.794616	29	0.372398	Cadherin repeat domain	4e-24
ab-tri_asb-27293	1	26	26	1.34502	17	17	0.873171	43	0.372352	Cadherin repeat domain	1e-29
ab-tri_asb-32890	1	15	15	1.03594	10	10	0.685709	25	0.336802	Cadherin repeat domain	4e-08
ab-tri_asb-1933	1	32	32	1.81783	15	15	0.846042	47	0.300245	Cadherin repeat domain	4e-26
ab-tri_asb-33002	1	20	20	1.3306	10	10	0.660561	30	0.28343	Cadherin repeat domain	3e-29
ab-tri_asb-26272	1	69	69	1.9376	28	28	0.780675	97	0.265752	Cadherin repeat domain	1e-25
ab-tri_asb-14830	1	24	24	1.69625	10	10	0.701739	34	0.260264	Cadherin repeat domain	1e-08
ab-tri_asb-18488	1	80	80	2.35846	28	28	0.819582	108	0.244035	Cadherin repeat domain	9e-20
ab-tri_asb-2604	1	189	189	2.28773	66	66	0.793202	255	0.241261	Cadherin repeat domain	1e-24
ab-tri_asb-9799	1	46	46	2.12873	14	14	0.64326	60	0.205598	Cadherin repeat domain	3e-17
ab-tri_asb-33227	1	12	12	1.2755	4	4	0.42214	16	0.185515	Cadherin repeat domain	4e-11
ab-tri_asb-21483	1	52	52	1.69253	15	15	0.484754	67	0.180036	Cadherin repeat domain	2e-29
ab-tri_asb-57470	1	1126	1126	11.3858	323	323	3.24284	1449	0.261818	calcium ion binding - cell adhesion - proteinaceous extracellular matrix	0
ab-tri_asb-2551	1	4393	4396	29.942	1808	1811	12.2472	6207	0.395812	Calsyntenin	8e-88
ab-tri_asb-5124	1	4357	4428	29.4091	1535	1563	10.3069	5991	0.338942	capricious - lateral inhibition - cell projection - motor axon guidance - branch fusion open tracheal system - cell migration - cell adhesion	0
ab-tri_asb-37373	1	18	18	1.76821	6	6	0.585204	24	0.211402	Cardioacceleratory peptide receptor - ecdysis chitin-based cuticle - integral to plasma membrane - peptide receptor - neuropeptide receptor -	3e-16
ab-tri_asb-32177	1	44	44	1.61793	15	15	0.547641	59	0.209188	Cardioacceleratory peptide receptor - ecdysis chitin-based cuticle - integral to plasma membrane - peptide receptor - neuropeptide receptor -	8e-22
ab-tri_asb-30564	1	70	70	2.9669	9	9	0.378742	79	0.0954756	Cardioacceleratory peptide receptor - ecdysis chitin-based cuticle - integral to plasma membrane - peptide receptor - neuropeptide receptor -	8e-96
ab-tri_asb-29554	1	37	37	2.14669	28	28	1.61295	65	0.512587	catalytic domain of chitin deacetylase-like protein with additional chitin-binding peritrophin-A domain	2e-84
ab-tri_asb-38973	1	19	19	1.83987	14	14	1.34604	33	0.473979	catalytic domain of chitin deacetylase-like protein with additional chitin-binding peritrophin-A domain	4e-10
ab-tri_asb-6033	1	35	35	2.16942	20	20	1.23084	55	0.388349	catalytic domain of chitin deacetylase-like protein with additional chitin-binding peritrophin-A domain	7e-16
ab-tri_asb-4559	1	722	722	9.32422	280	280	3.59029	1002	0.347754	catalytic domain of chitin deacetylase-like protein with additional chitin-binding peritrophin-A domain	0
ab-tri_asb-7077	1	293	293	3.7714	126	126	1.61028	419	0.337486	catalytic domain of chitin deacetylase-like protein with additional chitin-binding peritrophin-A domain	0
ab-tri_asb-15274	1	18	18	1.59024	7	7	0.614021	25	0.237052	catalytic domain of chitin deacetylase-like protein with additional chitin-binding peritrophin-A domain	4e-40
ab-tri_asb-40065	1	16	16	1.17351	4	4	0.291288	20	0.134017	catalytic domain of chitin deacetylase-like protein with additional chitin-binding peritrophin-A domain	1e-57
ab-tri_asb-8637	1	563	563	6.47217	212	212	2.41977	775	0.323837	cell adhesion	0
ab-tri_asb-3983	1	1282	1284	11.5806	263	263	2.35514	1547	0.187205	cell adhesion - binding	0
ab-tri_asb-8757	1	16	16	1.53841	9	9	0.859196	25	0.338477	cell adhesion - membrane - molecular_function	1e-14
ab-tri_asb-57549	1	422	422	6.04046	156	156	2.21707	578	0.314903	cell adhesion - membrane - molecular_function	1e-86
ab-tri_asb-9409	1	68	68	2.1692	18	18	0.570111	86	0.179891	cell adhesion - membrane - molecular_function	0
ab-tri_asb-38964	1	24	24	2.31581	14	14	1.34127	38	0.404507	cell adhesion - plasma membrane	2e-12
ab-tri_asb-18665	1	43	43	1.66675	19	19	0.731228	62	0.274201	cell adhesion - plasma membrane	1e-78
ab-tri_asb-7317	1	171	171	2.70525	58	58	0.911036	229	0.245877	cell adhesion - plasma membrane	4e-69
ab-tri_asb-24237	1	46	46	1.8088	12	12	0.468502	58	0.166798	cell adhesion - plasma membrane	4e-56
ab-tri_asb-24824	1	11	11	1.29016	3	3	0.349357	14	0.152547	cell adhesion - plasma membrane	5e-12
ab-tri_asb-33569	1	19	19	1.85972	3	3	0.29155	22	0.10195	cell adhesion - plasma membrane	9e-28
ab-tri_asb-34453	1	26	26	2.02716	13	13	1.00636	39	0.332444	cell adhesion - receptor signaling protein tyrosine kinase - signal transduction	5e-58
ab-tri_asb-33377	1	20	20	2.30599	9	9	1.03031	29	0.311648	cell adhesion - receptor signaling protein tyrosine kinase - signal transduction	2e-34
ab-tri_asb-19969	1	433	433	3.55637	221	221	1.80222	654	0.395538	cell adhesion - structural molecule	5e-91
ab-tri_asb-30136	1	1486	1486	27.229	404	404	7.35006	1890	0.260372	Cell adhesion complex protein bystin	0
ab-tri_asb-20437	1	1307	1313	15.4665	503	507	5.92969	1820	0.360106	Cell adhesion molecule 3	5e-09
ab-tri_asb-45736	1	4	4	0.671869	3	3	0.500314	7	0.299254	cell adhesion molecule RST	2e-21
ab-tri_asb-10271	1	933	933	8.02897	425	425	3.63131	1358	0.402184	cell surface glycoprotein - transferase - cell adhesion - external side of cell wall	1e-19
ab-tri_asb-26905	1	248	248	3.18765	131	131	1.67181	379	0.399223	cell surface glycoprotein - transferase - cell adhesion - external side of cell wall	9e-27
ab-tri_asb-19676	1	1680	1681	10.576	730	730	4.56008	2411	0.393926	cell surface glycoprotein - transferase - cell adhesion - external side of cell wall	4e-42
ab-tri_asb-31532	1	1010	1011	6.60822	337	337	2.18705	1348	0.287459	cell surface glycoprotein - transferase - cell adhesion - external side of cell wall	2e-18
ab-tri_asb-18754	1	1054	1055	3.97828	372	372	1.39278	1427	0.279771	cell surface glycoprotein - transferase - cell adhesion - external side of cell wall	2e-35
ab-tri_asb-30838	1	969	969	21.9544	532	532	11.9675	1501	0.521362	cell wall macromolecule catabolic process	3e-98
ab-tri_asb-15841	1	771	771	17.4538	247	247	5.55173	1018	0.300845	cell wall macromolecule catabolic process	1e-52
ab-tri_asb-11941	1	203	203	5.72412	96	96	2.6877	299	0.39971	Cell wall mannoprotein with similarity to Tir1p - fungal-type cell wall - response to stress - cell wall - anchored to membrane - molecular_function	2e-12
ab-tri_asb-1728	1	69	69	3.8084	25	25	1.37003	94	0.284924	Cell wall protein DAN4	1e-10
ab-tri_asb-10075	1	23	23	1.25672	8	8	0.434007	31	0.192318	Cell wall protein DAN4	1e-07
ab-tri_asb-31763	1	21	21	1.7913	6	6	0.508156	27	0.18205	Cell wall protein DAN4	3e-07
ab-tri_asb-55330	4.95741e-10	16453	16475	406.803	2369	2370	58.1036	18845	0.14248	Cell wall protein DAN4	8e-08
ab-tri_asb-26097	1	70	70	3.05738	42	42	1.82137	112	0.448902	Cell wall protein DAN4 precursor Brugia malayi	7e-24
ab-tri_asb-402	1	93	97	5.44214	47	49	2.72955	146	0.423702	Cell wall protein DAN4 precursor Brugia malayi	9e-26
ab-tri_asb-5328	1	41	41	2.26296	15	15	0.822016	56	0.251924	Cell wall protein DAN4 precursor Brugia malayi	4e-15
ab-tri_asb-56248	8.24646e-10	10059	10077	331.563	1108	1111	36.2948	11188	0.109137	Cell wall protein DAN4 precursor Brugia malayi	2e-25
ab-tri_asb-53412	0	7931	8284	317.037	3082	3184	120.987	11468	0.380418	cell wall protein FLO11p Strongylocentrotus purpuratus	2e-24
ab-tri_asb-54539	6.19677e-11	8856	9063	211.32	2524	2578	59.6827	11641	0.281097	cell wall protein FLO11p Strongylocentrotus purpuratus	1e-13
ab-tri_asb-54066	6.91178e-10	11037	12097	649.247	2636	2883	153.629	14980	0.236262	cell wall protein FLO11p Strongylocentrotus purpuratus	3e-13
ab-tri_asb-55649	0	4214	4786	340.917	1000	1124	79.4949	5910	0.232497	cell wall protein FLO11p Strongylocentrotus purpuratus	1e-08
ab-tri_asb-2695	1	580	580	17.7129	817	817	24.7731	1397	1.32385	chitin binding - extracellular region - chitin metabolic process - structural constituent of peritrophic membrane	4e-19
ab-tri_asb-39991	1	25	25	1.44125	23	23	1.3165	48	0.539275	chitin binding - extracellular region - chitin metabolic process - structural constituent of peritrophic membrane	2e-15
ab-tri_asb-12053	1	549	551	6.12714	178	178	1.96527	729	0.275745	Chitin binding Peritrophin-A domain	8e-09
ab-tri_asb-6931	1.33469e-10	13654	13657	189.022	3711	3712	51.0106	17369	0.268446	Chitin binding Peritrophin-A domain	4e-11
ab-tri_asb-26504	1	27	27	1.59024	10	10	0.584782	37	0.225764	Chitin binding Peritrophin-A domain	3e-09
ab-tri_asb-37484	1	93	93	2.20243	26	26	0.611349	119	0.190901	Chitin binding Peritrophin-A domain	6e-08
ab-tri_asb-26698	1	246	246	3.02615	49	49	0.598476	295	0.148647	Chitin binding Peritrophin-A domain	4e-09
ab-tri_asb-38464	1	17	17	1.43659	3	3	0.251711	20	0.103304	Chitin binding Peritrophin-A domain	9e-09
ab-tri_asb-18801	1	8	8	1.39542	1	1	0.173185	9	0.0722986	Chitin binding Peritrophin-A domain	2e-09
ab-tri_asb-19467	1.14402e-10	4874	4874	218.133	1593	1593	70.7862	6467	0.323028	chitin binding protein	9e-18
ab-tri_asb-28829	1	86	86	1.84552	36	36	0.767042	122	0.269561	Chitin synthase/hyaluronan synthase (glycosyltransferases)	1e-82
ab-tri_asb-21638	1	291	291	4.14138	63	63	0.890202	354	0.173145	Chitin synthase/hyaluronan synthase (glycosyltransferases)	3e-96
ab-tri_asb-47910	1	16	16	2.23267	12	12	1.66258	28	0.514305	Chitinase	5e-08
ab-tri_asb-6408	1	948	948	7.39557	415	415	3.21446	1363	0.382875	Chitinase	2e-11
ab-tri_asb-10794	1	35	35	1.69161	19	19	0.911762	54	0.338742	Chitinase	1e-07
ab-tri_asb-16825	1	137	138	3.58651	58	58	1.49664	196	0.326313	Chitinase	3e-09
ab-tri_asb-7633	1	321	323	6.32762	109	109	2.12012	432	0.289333	Chitinase	5e-07
ab-tri_asb-12882	1	82	85	2.1084	33	33	0.812725	118	0.261461	Chitinase	3e-10
ab-tri_asb-19245	1	116	116	2.63917	41	41	0.926166	157	0.254499	Chitinase	1e-06
ab-tri_asb-28230	1	13	13	1.24556	6	6	0.57078	19	0.254182	Chitinase	2e-07
ab-tri_asb-17179	1	829	830	6.78633	231	231	1.87527	1061	0.240842	Chitinase	3e-13
ab-tri_asb-11926	1	147	147	3.90241	43	43	1.13339	190	0.231191	Chitinase	5e-08
ab-tri_asb-14154	1	44	44	1.65141	15	15	0.558971	59	0.21082	Chitinase	9e-06
ab-tri_asb-56126	0	132572	158534	3576.97	65770	75505	1691.47	234039	0.472746	Chitin-binding domain type 2	7e-05
ab-tri_asb-24822	1	33	33	1.39218	19	19	0.795848	52	0.332688	Chitin-binding domain type 2	7e-06
ab-tri_asb-32930	8.05579e-10	15002	15008	623.478	4240	4242	174.971	19250	0.280187	Chitin-binding domain type 2	5e-11
ab-tri_asb-12176	1	1280	1280	21.381	314	314	5.20768	1594	0.232683	Chitin-binding domain type 2	3e-06
ab-tri_asb-8668	1	26	26	1.77758	7	7	0.475172	33	0.171074	Chitin-binding domain type 2	4e-05
ab-tri_asb-14245	1	33	33	1.52973	9	9	0.414229	42	0.163744	Chitin-binding domain type 2	1e-07
ab-tri_asb-57895	1	668	2011	20.222	271	828	8.26682	2839	0.38954	Choline kinase	2e-47
ab-tri_asb-57896	1	72	332	5.83966	23	110	1.92105	442	0.280869	Choline kinase	8e-71
ab-tri_asb-35932	1	12	12	1.17035	9	9	0.871514	21	0.401554	collagen alpha-2 precursor Pediculus humanus corporis	4e-27
ab-tri_asb-18340	1	313	339	11.0605	102	110	3.56338	449	0.29546	collagen alpha-2(IV) chain-like	2e-08
ab-tri_asb-10398	1	89	89	2.70587	40	40	1.20746	129	0.325824	collagen binding domain protein Streptococcus parasanguinis F0405	3e-09
ab-tri_asb-31529	1	7	7	1.26983	2	2	0.360226	9	0.158701	Collagen triple helix repeat	5e-14
ab-tri_asb-13989	1	43	43	1.74116	16	16	0.64326	59	0.234667	collagen triple helix repeat protein	5e-30
ab-tri_asb-28079	1	25	25	1.366	7	7	0.379756	32	0.160506	collagen triple helix repeat protein	3e-28
ab-tri_asb-33113	1	18	18	1.39941	10	10	0.771912	28	0.32171	collagen type II alpha-1a - notochord development - collagen - extracellular matrix structural constituent	2e-28
ab-tri_asb-5087	1	709	709	5.93612	187	187	1.55451	896	0.224118	collagen type III alpha 1 - cellular response to amino acid stimulus - negative regulation of immune response - digestive tract development -	5e-51
ab-tri_asb-40546	0	7263	7263	292.787	1065	1065	42.6267	8328	0.145094	collagen type III alpha 1 - cellular response to amino acid stimulus - negative regulation of immune response - digestive tract development -	2e-07
ab-tri_asb-21690	1	45	46	1.60063	29	29	1.00191	75	0.385255	Connectin - plasma membrane - homophilic cell adhesion - axonal fasciculation - synaptic target attraction - cell adhesion	5e-20
ab-tri_asb-37425	1	32	32	1.6649	15	15	0.774864	47	0.290767	Connectin - plasma membrane - homophilic cell adhesion - axonal fasciculation - synaptic target attraction - cell adhesion	1e-82
ab-tri_asb-31146	1	18	18	1.2755	5	5	0.351783	23	0.154596	Connectin - plasma membrane - homophilic cell adhesion - axonal fasciculation - synaptic target attraction - cell adhesion	1e-55
ab-tri_asb-6431	1	3478	3478	16.9573	1721	1721	8.33115	5199	0.463941	C-terminal tandem repeated domain in type 4 procollagens	5e-53
ab-tri_asb-15497	1	8	8	0.475296	28	28	1.65169	36	1.11957	cuticle 1	3e-31
ab-tri_asb-14337	1	41	41	2.34871	36	36	2.0476	77	0.611458	cuticle protein	2e-79
ab-tri_asb-5587	1	34	34	2.18199	11	11	0.700911	45	0.220274	cuticle protein Culex quinquefasciatus	2e-11
ab-tri_asb-12521	1	287	287	7.0674	72	72	1.76038	359	0.218209	Cuticular protein 100A - structural constituent of chitin-based cuticle	0
ab-tri_asb-41115	1	7	7	1.16143	1	1	0.164737	8	0.0762168	cuticular protein 139 RR-1 family (AGAP006283-PA)	5e-08
ab-tri_asb-25828	1	11	11	1.49659	8	8	1.08068	19	0.432862	Cuticular protein 35B - structural constituent of chitin-based cuticle - structural constituent of pupal chitin-based cuticle	9e-12
ab-tri_asb-56875	1	627	628	13.5086	163	163	3.48123	791	0.239943	Cuticular protein 47Ea - structural constituent of chitin-based cuticle	3e-47
ab-tri_asb-21521	1	5	5	0.901017	4	4	0.71568	9	0.376472	Cuticular protein 47Ef - structural constituent of chitin-based cuticle - structural constituent of chitin-based larval cuticle	3e-16
ab-tri_asb-20234	1	12	12	1.58509	4	4	0.524601	16	0.202933	Cuticular protein 47Ef - structural constituent of chitin-based cuticle - structural constituent of chitin-based larval cuticle	8e-07
ab-tri_asb-3347	1.66291e-06	6056	6056	106.728	2436	2436	42.6252	8492	0.395674	cuticular protein 47Ef isoform D	2e-49
ab-tri_asb-5684	0	4506	4506	185.494	1408	1408	57.5489	5914	0.308583	cuticular protein 47Ef isoform D	1e-11
ab-tri_asb-13007	1.19331e-05	3409	3409	88.937	1270	1270	32.8969	4679	0.365778	Cuticular protein 49Ab - structural constituent of chitin-based cuticle	2e-66
ab-tri_asb-12212	1	1374	1374	23.663	289	289	4.94171	1663	0.200369	Cuticular protein 49Ae - structural constituent of chitin-based cuticle	3e-49
ab-tri_asb-1299	1	12	12	1.22295	8	8	0.809496	20	0.364153	Cuticular protein 51A - multicellular organism reproduction - extracellular space - structural constituent of chitin-based cuticle	4e-25
ab-tri_asb-9565	8.12968e-08	2651	2651	90.3955	804	804	27.2201	3455	0.297827	Cuticular protein 57A - structural constituent of chitin-based cuticle	2e-60
ab-tri_asb-24314	1	96	96	5.14218	41	41	2.1805	137	0.355004	Cuticular protein 62Bb - structural constituent of chitin-based cuticle	3e-52
ab-tri_asb-30365	1	96	96	4.32488	41	41	1.83393	137	0.344408	Cuticular protein 65Eb - structural constituent of chitin-based cuticle	2e-41
ab-tri_asb-11863	1	1	1	0.0683686	36	36	2.44374	37	2.28736	Cuticular protein 66Cb - structural constituent of chitin-based cuticle	1e-46
ab-tri_asb-28663	1	16	16	2.26756	8	8	1.12571	24	0.34451	Cuticular protein 66D - structural constituent of chitin-based cuticle - structural constituent of chitin-based larval cuticle	4e-21
ab-tri_asb-26624	1	44	44	2.08221	14	14	0.657804	58	0.213419	Cuticular protein 66D - structural constituent of chitin-based cuticle - structural constituent of chitin-based larval cuticle	1e-34
ab-tri_asb-13805	1.9067e-10	5239	5244	142.979	1822	1822	49.3235	7066	0.342574	cuticular protein 67B	0
ab-tri_asb-10485	1	142	142	5.35911	25	25	0.936787	167	0.147314	Cuticular protein 72Eb - structural constituent of chitin-based cuticle	4e-33
ab-tri_asb-19751	1	0	0	0	173	173	8.70378	173	8.70378	Cuticular protein 76Ba - structural constituent of chitin-based cuticle - structural constituent of adult chitin-based cuticle	6e-34
ab-tri_asb-49003	1	15	15	1.17966	3	3	0.234251	18	0.107472	Cuticular protein 78Ca - structural constituent of chitin-based cuticle	1e-27
ab-tri_asb-33575	1	4	4	0.409184	9	9	0.914107	13	0.648678	Cuticular protein 92A - structural constituent of chitin-based cuticle - structural constituent of chitin-based larval cuticle	1e-26
ab-tri_asb-16874	1	172	172	3.73821	30	30	0.647371	202	0.136628	cuticular protein 92F	0
ab-tri_asb-16118	1	117	117	6.56423	18	18	1.00269	135	0.132557	Cuticular protein 97Eb - structural constituent of chitin-based cuticle	3e-15
ab-tri_asb-36070	1	54	54	2.49047	5	5	0.228957	59	0.0655949	Cuticular protein 97Eb - structural constituent of chitin-based cuticle	3e-52
ab-tri_asb-13492	1	118	118	4.09549	78	79	2.72237	197	0.534271	cuticular protein analogous to peritrophins 3-A1 precursor Tribolium castaneum	0
ab-tri_asb-56772	8.58014e-11	3931	3933	103.201	759	760	19.8003	4693	0.190019	cuticular protein analogous to peritrophins 3-E Tribolium castaneum	6e-72
ab-tri_asb-20767	1	410	410	6.2118	43	43	0.646842	453	0.0896922	cuticular protein glycine-rich 13 precursor Bombyx mori	0
ab-tri_asb-36868	1	58	58	3.46862	40	40	2.37512	98	0.53151	cuticular protein hypothetical 5 precursor Bombyx mori	1e-21
ab-tri_asb-5692	1	486	486	8.22925	69	69	1.16003	555	0.125691	cuticular protein LCP family member 2 precursor	0
ab-tri_asb-15549	1	3172	3172	14.6317	2259	2260	10.3506	5432	0.662156	Dentin sialophosphoprotein - cellular response to cell-matrix adhesion - biomineral tissue development - multicellular organismal development -	3e-16
ab-tri_asb-28048	1	724	724	11.3745	397	397	6.19268	1121	0.500441	Dentin sialophosphoprotein - cellular response to cell-matrix adhesion - biomineral tissue development - multicellular organismal development -	1e-08
ab-tri_asb-13654	1	791	791	4.32289	346	346	1.87746	1137	0.352714	Dentin sialophosphoprotein - cellular response to cell-matrix adhesion - biomineral tissue development - multicellular organismal development -	2e-14
ab-tri_asb-9368	1	190	190	3.28674	77	77	1.32251	267	0.308512	Dentin sialophosphoprotein - cellular response to cell-matrix adhesion - biomineral tissue development - multicellular organismal development -	1e-08
ab-tri_asb-14548	1	253	253	2.59003	97	97	0.985945	350	0.274634	Dentin sialophosphoprotein - cellular response to cell-matrix adhesion - biomineral tissue development - multicellular organismal development -	6e-20
ab-tri_asb-17387	1	1820	1820	8.59335	486	486	2.27837	2306	0.237494	Dentin sialophosphoprotein - cellular response to cell-matrix adhesion - biomineral tissue development - multicellular organismal development -	2e-14
ab-tri_asb-8561	1	2526	2562	20.5828	532	535	4.26751	3097	0.197728	Dentin sialophosphoprotein - cellular response to cell-matrix adhesion - biomineral tissue development - multicellular organismal development -	8e-23
ab-tri_asb-32193	1	27	27	1.96441	11	11	0.794616	38	0.268052	Down syndrome cell adhesion molecule - protein homodimerization - axon extension involved in axon guidance - central nervous system morphogenesis -	8e-24
ab-tri_asb-26480	1	100	100	1.85233	37	37	0.680481	137	0.23857	Down syndrome cell adhesion molecule - protein homodimerization - axon extension involved in axon guidance - central nervous system morphogenesis -	0
ab-tri_asb-11426	1	17	17	1.56807	5	5	0.457914	22	0.17831	Down syndrome cell adhesion molecule - protein homodimerization - axon extension involved in axon guidance - central nervous system morphogenesis -	9e-12
ab-tri_asb-32567	1	39	39	2.60741	2	2	0.132761	41	0.0368024	Down syndrome cell adhesion molecule - protein homodimerization - axon extension involved in axon guidance - central nervous system morphogenesis -	4e-49
ab-tri_asb-38609	1	75	75	1.70922	41	41	0.927717	116	0.34243	Down syndrome cell adhesion molecule 3 - integral to plasma membrane - identical protein binding - homophilic cell adhesion - plasma membrane - cell	0
ab-tri_asb-36356	1	35	35	1.97999	16	16	0.898692	51	0.301576	Down syndrome cell adhesion molecule 3 - integral to plasma membrane - identical protein binding - homophilic cell adhesion - plasma membrane - cell	7e-78
ab-tri_asb-11749	1	66	66	1.76242	29	29	0.768882	95	0.278336	Down syndrome cell adhesion molecule 3 - integral to plasma membrane - identical protein binding - homophilic cell adhesion - plasma membrane - cell	0
ab-tri_asb-31734	1	51	51	1.99389	21	21	0.815166	72	0.272277	Down syndrome cell adhesion molecule 3 - integral to plasma membrane - identical protein binding - homophilic cell adhesion - plasma membrane - cell	0
ab-tri_asb-37503	1	10	10	1.18824	5	5	0.589889	15	0.269572	Down syndrome cell adhesion molecule 3 - integral to plasma membrane - identical protein binding - homophilic cell adhesion - plasma membrane - cell	1e-28
ab-tri_asb-27416	1	15	15	1.90729	6	6	0.757484	21	0.260546	Down syndrome cell adhesion molecule 3 - integral to plasma membrane - identical protein binding - homophilic cell adhesion - plasma membrane - cell	9e-36
ab-tri_asb-36198	1	37	37	2.29862	13	13	0.801873	50	0.243093	Down syndrome cell adhesion molecule 3 - integral to plasma membrane - identical protein binding - homophilic cell adhesion - plasma membrane - cell	2e-45
ab-tri_asb-39923	1	100	100	2.9771	31	31	0.916329	131	0.230401	Down syndrome cell adhesion molecule 3 - integral to plasma membrane - identical protein binding - homophilic cell adhesion - plasma membrane - cell	1e-59
ab-tri_asb-12318	1	52	52	2.49112	15	15	0.713475	67	0.204369	Down syndrome cell adhesion molecule 3 - integral to plasma membrane - identical protein binding - homophilic cell adhesion - plasma membrane - cell	9e-92
ab-tri_asb-28447	1	50	50	1.63526	16	16	0.519556	66	0.197156	down syndrome cell adhesion molecule Aedes aegypti	0
ab-tri_asb-19712	1	132	132	4.2557	40	40	1.28042	172	0.243626	down syndrome cell adhesion molecule Culex quinquefasciatus	2e-07
ab-tri_asb-8767	1	167	167	3.02341	44	44	0.790915	211	0.196578	down syndrome cell adhesion molecule Culex quinquefasciatus	2e-82
ab-tri_asb-27735	1	12	12	1.47085	4	4	0.486792	16	0.197014	down syndrome cell adhesion molecule isoform BG	5e-34
ab-tri_asb-19111	1	38	38	2.61113	15	15	1.02337	53	0.283393	Down syndrome cell adhesion molecule precursor Pediculus humanus corporis	2e-39
ab-tri_asb-23796	1	19	19	2.16319	7	7	0.791291	26	0.250156	Down syndrome cell adhesion molecule precursor Pediculus humanus corporis	1e-14
ab-tri_asb-19983	1	472	472	4.9077	139	139	1.43498	611	0.242901	Down syndrome cell adhesion molecule precursor Pediculus humanus corporis	0
ab-tri_asb-33798	1	39	39	1.71718	14	14	0.612034	53	0.225246	Down syndrome cell adhesion molecule precursor Pediculus humanus corporis	7e-51
ab-tri_asb-16181	1	21	21	2.26756	5	5	0.53605	26	0.164052	Down syndrome cell adhesion molecule precursor Pediculus humanus corporis	1e-10
ab-tri_asb-17487	1	7	7	1.26983	1	1	0.180113	8	0.0793507	Down syndrome cell adhesion molecule-like protein CG42256-like	6e-17
ab-tri_asb-36494	1	74	74	3.74971	24	24	1.20746	98	0.254218	Down syndrome cell adhesion molecule-like protein Dscam2	3e-63
ab-tri_asb-36783	1	117	117	2.61384	39	39	0.865074	156	0.239378	Down syndrome cell adhesion molecule-like protein Dscam2	3e-86
ab-tri_asb-1337	1	4019	4019	23.9195	1855	1855	10.9616	5874	0.439881	drop dead - digestive system process - defecation - digestion - transferase transferring acyl groups other than amino-acyl groups - response to	2e-50
ab-tri_asb-15658	0.933146	1590	1590	17.1687	103	103	1.10426	1693	0.0607785	drop dead - digestive system process - defecation - digestion - transferase transferring acyl groups other than amino-acyl groups - response to	0
ab-tri_asb-5238	1	68	68	2.16666	39	39	1.23379	107	0.38962	dusky-like - actin filament organization - apical cortex - filamentous actin - regulation of embryonic cell shape - cell-matrix adhesion - structural	0
ab-tri_asb-38158	1	34	34	1.89195	19	19	1.04974	53	0.362986	dusky-like - actin filament organization - apical cortex - filamentous actin - regulation of embryonic cell shape - cell-matrix adhesion - structural	2e-60
ab-tri_asb-16682	1	17	17	1.01	12	12	0.707867	29	0.352172	dusky-like - actin filament organization - apical cortex - filamentous actin - regulation of embryonic cell shape - cell-matrix adhesion - structural	1e-61
ab-tri_asb-5928	1	4	6	0.171137	9	19	0.538073	25	0.459445	Dynein heavy chain 64C - pole cell formation - dynein complex - ribonucleoprotein complex - establishment of epithelial cell apical/basal polarity -	0
ab-tri_asb-23196	1	7	7	0.272887	154	154	5.96076	161	4.68286	Eclosion hormone	1e-32
ab-tri_asb-13778	1	620	621	19.8565	134	134	4.25414	755	0.203972	endocuticle structural glycoprotein	0
ab-tri_asb-27245	1	219	220	7.34522	92	93	3.08291	313	0.369423	Ethanolamine-P-transferase GPI11/PIG-F involved in glycosylphosphatidylinositol anchor biosynthesis	8e-60
ab-tri_asb-11943	1	1047	1052	8.34324	322	323	2.54342	1375	0.27222	Extracellular matrix glycoprotein Laminin subunit beta	7e-58
ab-tri_asb-57945	1	11753	11756	25.5952	3449	3449	7.45571	15205	0.28034	Extracellular matrix glycoprotein Laminin subunits alpha and gamma	1e-69
ab-tri_asb-15124	1	218	218	3.56701	62	62	1.00725	280	0.220548	Extracellular matrix protein slit contains leucine-rich and EGF-like repeats	0
ab-tri_asb-16982	1	409	409	5.00188	104	104	1.26281	513	0.210403	Extracellular matrix protein slit contains leucine-rich and EGF-like repeats	6e-87
ab-tri_asb-32599	1	7	7	1.14744	2	2	0.325505	9	0.151578	Extracellular matrix protein slit contains leucine-rich and EGF-like repeats	3e-06
ab-tri_asb-47530	1	12	12	1.46425	4	4	0.484609	16	0.196655	Extracellular protein SEL-1	4e-13
ab-tri_asb-54310	0.000129128	5448	5448	81.1851	2089	2089	30.9082	7537	0.37608	Extracellular protein TEM7 contains PSI domain (tumor endothelial marker in humans)	0
ab-tri_asb-20822	0	3661	31523	301.605	1334	10933	103.859	42456	0.343218	Fasciclin	2e-85
ab-tri_asb-8814	1	456	456	5.3026	168	168	1.93968	624	0.307758	Fasciclin	2e-69
ab-tri_asb-20823	0.709329	673	4479	31.2665	195	1235	8.55975	5714	0.265283	Fasciclin	6e-84
ab-tri_asb-8499	1	25	25	2.09313	7	7	0.581903	32	0.188128	Fibrillar collagen C-terminal domain	3e-32
ab-tri_asb-4235	1	60	60	3.54922	21	21	1.23338	81	0.271119	Focal Adhesion Kinase - signal complex assembly - cytoskeleton - ATP binding - signal transducer - regulation of cell shape - protein phosphorylation	3e-10
ab-tri_asb-559	1	215	215	3.74779	85	85	1.47113	300	0.309856	Focal adhesion protein Tensin contains PTB domain	4e-17
ab-tri_asb-12278	1	86	86	1.94201	35	35	0.784724	121	0.266731	Focal adhesion protein Tensin contains PTB domain	5e-15
ab-tri_asb-12861	1	20	20	1.17541	5	5	0.29176	25	0.134117	Focal adhesion protein Tensin contains PTB domain	4e-34
ab-tri_asb-30508	1	17	17	1.49703	11	11	0.961768	28	0.385165	friend of echinoid - cellular_component - molecular_function - adult chitin-based cuticle pattern formation - sensory organ development - compound	1e-52
ab-tri_asb-11400	1	64	64	1.47834	31	31	0.710972	95	0.286874	friend of echinoid - cellular_component - molecular_function - adult chitin-based cuticle pattern formation - sensory organ development - compound	0
ab-tri_asb-3228	1	1438	1438	10.0023	390	390	2.69341	1828	0.244804	friend of echinoid - cellular_component - molecular_function - adult chitin-based cuticle pattern formation - sensory organ development - compound	3e-40
ab-tri_asb-18401	1	31	31	1.51171	12	12	0.581009	43	0.231321	friend of echinoid - cellular_component - molecular_function - adult chitin-based cuticle pattern formation - sensory organ development - compound	4e-71
ab-tri_asb-9988	1	19	19	2.33938	4	4	0.488994	23	0.146433	friend of echinoid - cellular_component - molecular_function - adult chitin-based cuticle pattern formation - sensory organ development - compound	8e-10
ab-tri_asb-26099	1	23	23	1.98681	4	4	0.343072	27	0.114862	friend of echinoid - cellular_component - molecular_function - adult chitin-based cuticle pattern formation - sensory organ development - compound	5e-45
ab-tri_asb-4633	1	149	149	3.54405	65	65	1.53505	214	0.337816	furrowed - cell adhesion - binding - imaginal disc-derived wing morphogenesis - sensory organ development	0
ab-tri_asb-34840	1	30	30	1.9959	12	12	0.792673	42	0.264586	furrowed - cell adhesion - binding - imaginal disc-derived wing morphogenesis - sensory organ development	1e-23
ab-tri_asb-36037	1	76	76	2.0868	25	25	0.681557	101	0.220798	furrowed - cell adhesion - binding - imaginal disc-derived wing morphogenesis - sensory organ development	0
ab-tri_asb-38850	1	68	68	2.25925	17	17	0.560791	85	0.172061	furrowed - cell adhesion - binding - imaginal disc-derived wing morphogenesis - sensory organ development	0
ab-tri_asb-1749	0.00707788	2812	3465	46.9314	818	975	13.1118	4440	0.273553	GA15635 - muscle alpha-actinin binding - actin cytoskeleton - regulation of cell-matrix adhesion	3e-65
ab-tri_asb-6670	1	31	31	1.12923	37	37	1.33819	68	0.628486	Galectin galactose-binding lectin	1e-12
ab-tri_asb-56703	1	72	72	3.2065	44	44	1.94557	116	0.462516	Galectin galactose-binding lectin	2e-10
ab-tri_asb-7626	1	985	986	19.3577	265	266	5.18507	1252	0.254698	Galectin galactose-binding lectin	1e-20
ab-tri_asb-20566	1	902	902	23.783	244	244	6.38773	1146	0.257746	Gasp - extracellular region - chitin metabolic process - chitin binding - structural constituent of peritrophic membrane	0
ab-tri_asb-9273	1	103	103	3.03651	33	33	0.965936	136	0.239299	Gasp - extracellular region - chitin metabolic process - chitin binding - structural constituent of peritrophic membrane	2e-23
ab-tri_asb-6668	1	665	665	13.7292	198	198	4.05869	863	0.275553	GDP-mannose pyrophosphorylase/mannose-1-phosphate guanylyltransferase	9e-55
ab-tri_asb-23178	1	1286	1287	14.8454	583	583	6.67693	1870	0.421381	Glucosamine 6-phosphate synthetases contain amidotransferase and phosphosugar isomerase	0
ab-tri_asb-56282	1	313	313	5.59957	131	131	2.3269	444	0.352584	Glucosamine 6-phosphate synthetases contain amidotransferase and phosphosugar isomerase	0
ab-tri_asb-2153	1	134	134	4.32018	55	55	1.76058	189	0.330925	Glucosamine 6-phosphate synthetases contain amidotransferase and phosphosugar isomerase	0
ab-tri_asb-2626	1	604	604	13.1272	631	631	13.6164	1235	0.963839	Glucosamine-phosphate N-acetyltransferase	6e-57
ab-tri_asb-57319	1	2720	2720	30.3333	793	793	8.7805	3513	0.28023	Glucose dehydrogenase - oxidation-reduction process - flavin adenine dinucleotide binding - alcohol metabolic process - choline dehydrogenase -	3e-99
ab-tri_asb-55833	0.000609707	3921	3925	83.6351	1657	1658	35.0776	5583	0.414457	Glycine-rich cell wall structural protein	9e-81
ab-tri_asb-24782	1	265	265	6.04936	193	193	4.37439	458	0.620537	Glycine-rich cell wall structural protein 1	1e-45
ab-tri_asb-50923	1.97867e-08	6977	6980	108.346	2421	2421	37.312	9401	0.341229	Glycine-rich cell wall structural protein 1	1e-85
ab-tri_asb-56049	0	38693	40231	1280.37	10351	10685	337.633	50916	0.263494	Glycine-rich cell wall structural protein 1	4e-59
ab-tri_asb-54445	0	70288	71815	1388.87	17176	17520	336.416	89335	0.242049	Glycine-rich cell wall structural protein 1	0
ab-tri_asb-1499	1	275	279	17.176	214	216	13.2028	495	0.726389	Glycine-rich cell wall structural protein 1.8	2e-14
ab-tri_asb-10292	1	1557	1558	45.7822	674	676	19.7229	2234	0.421591	Glycine-rich cell wall structural protein 1.8	9e-39
ab-tri_asb-55079	0	9204	9204	229.979	3769	3769	93.5049	12973	0.404819	Glycine-rich cell wall structural protein 1.8	4e-29
ab-tri_asb-714	1	1511	1511	24.7683	513	513	8.34921	2024	0.324011	Glycosyltransferase	2e-96
ab-tri_asb-13125	1	1935	1935	27.9919	654	654	9.39345	2589	0.324003	Glycosyltransferase	0
ab-tri_asb-25136	1	1264	1264	16.5119	350	350	4.53957	1614	0.259227	GPI transamidase complex GPI16/PIG-T component involved in glycosylphosphatidylinositol anchor biosynthesis	0
ab-tri_asb-56916	1	1407	1409	21.8461	415	415	6.38862	1824	0.279637	GPI transamidase complex GPI17/PIG-S component involved in glycosylphosphatidylinositol anchor biosynthesis	4e-88
ab-tri_asb-14323	1	431	431	5.11016	171	171	2.01303	602	0.329456	GPI-alpha-mannosyltransferase III (GPI10/PIG-B) involved in glycosylphosphatidylinositol anchor biosynthesis	0
ab-tri_asb-15137	1	3635	3636	14.1989	1593	1597	6.19203	5233	0.407399	GPI-anchored cell surface glycoprotein (flocculin) - anchored to membrane - membrane - cell wall - cellular bud neck - cell-cell adhesion -	3e-23
ab-tri_asb-7436	1	884	884	5.44954	394	394	2.41157	1278	0.373914	GPI-anchored cell surface glycoprotein (flocculin) - anchored to membrane - membrane - cell wall - cellular bud neck - cell-cell adhesion -	2e-26
ab-tri_asb-22776	1	116	116	2.6458	42	42	0.951141	158	0.260887	GPI-anchored cell surface glycoprotein (flocculin) - anchored to membrane - membrane - cell wall - cellular bud neck - cell-cell adhesion -	7e-12
ab-tri_asb-6388	1	6367	6368	26.0529	1531	1531	6.21905	7899	0.229885	GPI-anchored cell surface glycoprotein (flocculin) - anchored to membrane - membrane - cell wall - cellular bud neck - cell-cell adhesion -	9e-47
ab-tri_asb-56583	1	671	671	5.52447	182	182	1.48777	853	0.228029	GPI-anchored cell surface glycoprotein (flocculin) - anchored to membrane - membrane - cell wall - cellular bud neck - cell-cell adhesion -	4e-09
ab-tri_asb-4876	1	207	207	6.06963	69	69	2.0088	276	0.284145	GPI-GlcNAc transferase complex PIG-H component involved in glycosylphosphatidylinositol anchor biosynthesis	2e-08
ab-tri_asb-5109	1	13	13	1.04657	9	9	0.719386	22	0.351509	grainy head - chitin-based cuticle development - regulation of wound healing - R3/R4 cell fate commitment - sequence-specific DNA binding -	3e-08
ab-tri_asb-44618	1	3	3	0.537054	6	6	1.06646	9	0.693833	Hemolectin - hemolymph coagulation - cell adhesion - chitin metabolic process - chitin binding - wound healing - melanization defense response	1e-18
ab-tri_asb-27536	1	10	10	1.52015	5	5	0.754663	15	0.299451	Hemolectin - hemolymph coagulation - cell adhesion - chitin metabolic process - chitin binding - wound healing - melanization defense response	3e-13
ab-tri_asb-3790	1	1383	1383	4.74139	467	467	1.58963	1850	0.276872	Hemolectin - hemolymph coagulation - cell adhesion - chitin metabolic process - chitin binding - wound healing - melanization defense response	0
ab-tri_asb-23827	1	27	27	1.40208	11	11	0.567149	38	0.236108	Hemolectin - hemolymph coagulation - cell adhesion - chitin metabolic process - chitin binding - wound healing - melanization defense response	7e-72
ab-tri_asb-6741	1	8	8	1.08843	3	3	0.405254	11	0.194047	Hemolectin - hemolymph coagulation - cell adhesion - chitin metabolic process - chitin binding - wound healing - melanization defense response	2e-28
ab-tri_asb-36278	1	9	9	1.61116	1	1	0.177743	10	0.0680705	Hemolectin - hemolymph coagulation - cell adhesion - chitin metabolic process - chitin binding - wound healing - melanization defense response	1e-17
ab-tri_asb-10938	1	815	815	12.4239	270	270	4.0866	1085	0.304426	Heparan sulfate 6-O-sulfotransferase	4e-92
ab-tri_asb-56317	1	1494	1498	18.5618	423	424	5.21638	1922	0.266662	hikaru genki - extracellular region - cell adhesion	0
ab-tri_asb-24920	1	36	36	2.00735	22	22	1.21798	58	0.405	hugin - larval feeding behavior - cellular_component - receptor binding - ecdysis chitin-based cuticle - neuropeptide hormone - neuropeptide	5e-07
ab-tri_asb-30039	1	806	807	16.4611	241	241	4.88087	1048	0.279529	Innexin inx1	0
ab-tri_asb-20459	1	758	758	15.2332	209	209	4.17027	967	0.256898	Innexin inx2	0
ab-tri_asb-13149	1	356	359	6.83122	112	112	2.11601	471	0.270202	Innexin inx3	0
ab-tri_asb-8001	1	830	830	16.3186	266	266	5.19256	1096	0.299826	innexin inx7	0
ab-tri_asb-32928	1	8	8	1.2583	4	4	0.624669	12	0.27661	Innexin shaking-B	2e-24
ab-tri_asb-35952	1	45	45	3.67712	14	14	1.13585	59	0.242852	Innexin shaking-B	1e-41
ab-tri_asb-27018	1	148	148	3.3956	41	41	0.933975	189	0.212479	Innexin shaking-B	0
ab-tri_asb-46089	1	2	2	0.358036	8	8	1.42194	10	1.04706	Insect cuticle protein	6e-10
ab-tri_asb-3625	1	373	374	9.72926	82	82	2.11796	456	0.197401	integral to membrane - cell adhesion - tissue regeneration	2e-30
ab-tri_asb-34534	1	60	86	9.51269	108	142	15.5951	228	1.48346	integrin beta-like 1 - cell-matrix adhesion - receptor - integrin complex - cell adhesion - integrin-mediated signaling pathway - binding	5e-07
ab-tri_asb-56770	1	607	637	39.6641	447	471	29.1189	1108	0.716084	integrin beta-like 1 - cell-matrix adhesion - receptor - integrin complex - cell adhesion - integrin-mediated signaling pathway - binding	1e-12
ab-tri_asb-21225	1	82	82	7.06101	65	65	5.55728	147	0.689403	integrin beta-like 1 - cell-matrix adhesion - receptor - integrin complex - cell adhesion - integrin-mediated signaling pathway - binding	7e-07
ab-tri_asb-13865	1	95	95	3.96475	67	67	2.77628	162	0.559198	integrin beta-like 1 - cell-matrix adhesion - receptor - integrin complex - cell adhesion - integrin-mediated signaling pathway - binding	4e-08
ab-tri_asb-17620	1	21	21	3.05575	15	15	2.16713	36	0.534336	integrin beta-like 1 - cell-matrix adhesion - receptor - integrin complex - cell adhesion - integrin-mediated signaling pathway - binding	5e-09
ab-tri_asb-1774	1	338	374	10.4485	179	210	5.82501	584	0.508802	integrin beta-like 1 - cell-matrix adhesion - receptor - integrin complex - cell adhesion - integrin-mediated signaling pathway - binding	9e-17
ab-tri_asb-22643	1	41	41	2.11696	29	29	1.4867	70	0.476971	integrin beta-like 1 - cell-matrix adhesion - receptor - integrin complex - cell adhesion - integrin-mediated signaling pathway - binding	5e-09
ab-tri_asb-16576	1	238	238	5.40129	116	116	2.61382	354	0.408326	integrin beta-like 1 - cell-matrix adhesion - receptor - integrin complex - cell adhesion - integrin-mediated signaling pathway - binding	3e-11
ab-tri_asb-11384	1	202	202	7.1199	91	91	3.18464	293	0.392202	integrin beta-like 1 - cell-matrix adhesion - receptor - integrin complex - cell adhesion - integrin-mediated signaling pathway - binding	1e-07
ab-tri_asb-40895	0	4758	4793	194.949	1829	1836	74.1451	6629	0.37839	integrin beta-like 1 - cell-matrix adhesion - receptor - integrin complex - cell adhesion - integrin-mediated signaling pathway - binding	1e-09
ab-tri_asb-27815	1	52	54	5.28553	24	24	2.3324	78	0.371074	integrin beta-like 1 - cell-matrix adhesion - receptor - integrin complex - cell adhesion - integrin-mediated signaling pathway - binding	5e-10
ab-tri_asb-53920	1	204	204	15.8148	80	80	6.15771	284	0.366208	integrin beta-like 1 - cell-matrix adhesion - receptor - integrin complex - cell adhesion - integrin-mediated signaling pathway - binding	3e-11
ab-tri_asb-1282	1	37	37	2.80445	17	17	1.27935	54	0.336278	integrin beta-like 1 - cell-matrix adhesion - receptor - integrin complex - cell adhesion - integrin-mediated signaling pathway - binding	7e-15
ab-tri_asb-40114	1	22	23	2.74494	10	10	1.18495	33	0.316414	integrin beta-like 1 - cell-matrix adhesion - receptor - integrin complex - cell adhesion - integrin-mediated signaling pathway - binding	2e-07
ab-tri_asb-57211	1	624	635	17.2271	204	208	5.60271	843	0.307383	integrin beta-like 1 - cell-matrix adhesion - receptor - integrin complex - cell adhesion - integrin-mediated signaling pathway - binding	1e-08
ab-tri_asb-7071	1	435	437	5.26387	139	140	1.67436	577	0.267304	integrin beta-like 1 - cell-matrix adhesion - receptor - integrin complex - cell adhesion - integrin-mediated signaling pathway - binding	3e-11
ab-tri_asb-17079	1	70	70	5.86077	22	22	1.82884	92	0.266565	integrin beta-like 1 - cell-matrix adhesion - receptor - integrin complex - cell adhesion - integrin-mediated signaling pathway - binding	1e-11
ab-tri_asb-21426	1	48	48	3.38372	16	16	1.11987	64	0.255462	integrin beta-like 1 - cell-matrix adhesion - receptor - integrin complex - cell adhesion - integrin-mediated signaling pathway - binding	6e-07
ab-tri_asb-54415	0	34872	35380	703.225	8700	8848	174.613	44228	0.247951	integrin beta-like 1 - cell-matrix adhesion - receptor - integrin complex - cell adhesion - integrin-mediated signaling pathway - binding	4e-12
ab-tri_asb-5797	1	101	101	2.94564	33	33	0.955583	134	0.242187	integrin beta-like 1 - cell-matrix adhesion - receptor - integrin complex - cell adhesion - integrin-mediated signaling pathway - binding	8e-07
ab-tri_asb-44103	1	186	187	17.1906	44	44	4.01603	231	0.220776	integrin beta-like 1 - cell-matrix adhesion - receptor - integrin complex - cell adhesion - integrin-mediated signaling pathway - binding	3e-11
ab-tri_asb-19894	1	363	363	11.8577	81	81	2.6271	444	0.20432	integrin beta-like 1 - cell-matrix adhesion - receptor - integrin complex - cell adhesion - integrin-mediated signaling pathway - binding	2e-10
ab-tri_asb-22366	1	115	115	5.55814	27	27	1.29566	142	0.197565	integrin beta-like 1 - cell-matrix adhesion - receptor - integrin complex - cell adhesion - integrin-mediated signaling pathway - binding	3e-16
ab-tri_asb-18689	1	140	140	3.57699	34	34	0.862513	174	0.188445	integrin beta-like 1 - cell-matrix adhesion - receptor - integrin complex - cell adhesion - integrin-mediated signaling pathway - binding	2e-10
ab-tri_asb-2522	1	178	4151	33.388	86	1741	13.9038	5892	0.40432	interaptin - nuclear outer membrane-endoplasmic reticulum membrane network - cell-cell adhesion - spore germination - multicellular organismal	4e-27
ab-tri_asb-48661	1	4	4	0.49474	5	5	0.614021	9	0.410788	kin of irre - compound eye morphogenesis - garland cell differentiation - adherens junction - cell surface - homophilic cell adhesion - heterophilic	1e-23
ab-tri_asb-1742	1	9	9	1.0078	6	6	0.667085	15	0.332246	kin of irre - compound eye morphogenesis - garland cell differentiation - adherens junction - cell surface - homophilic cell adhesion - heterophilic	6e-32
ab-tri_asb-21343	1	8	8	1.12209	4	4	0.55705	12	0.262501	kin of irre - compound eye morphogenesis - garland cell differentiation - adherens junction - cell surface - homophilic cell adhesion - heterophilic	5e-30
ab-tri_asb-23104	1	21	21	1.42856	9	9	0.607881	30	0.250305	kin of irre - compound eye morphogenesis - garland cell differentiation - adherens junction - cell surface - homophilic cell adhesion - heterophilic	2e-16
ab-tri_asb-15697	1	37	37	1.27281	14	14	0.478176	51	0.210389	kin of irre - compound eye morphogenesis - garland cell differentiation - adherens junction - cell surface - homophilic cell adhesion - heterophilic	1e-54
ab-tri_asb-42766	1	25	25	1.24591	9	9	0.445334	34	0.198287	kin of irre - compound eye morphogenesis - garland cell differentiation - adherens junction - cell surface - homophilic cell adhesion - heterophilic	3e-85
ab-tri_asb-38801	1	17	17	1.34082	3	3	0.23493	20	0.100362	kin of irre - compound eye morphogenesis - garland cell differentiation - adherens junction - cell surface - homophilic cell adhesion - heterophilic	4e-31
ab-tri_asb-30472	1	70	70	3.89519	27	27	1.49173	97	0.304734	knickkopf - embryonic epithelial tube formation - cuticle chitin biosynthetic process - chitin biosynthetic process - regulation of tube	2e-28
ab-tri_asb-18546	1	407	407	4.02134	81	81	0.794616	488	0.158248	knickkopf - embryonic epithelial tube formation - cuticle chitin biosynthetic process - chitin biosynthetic process - regulation of tube	2e-12
ab-tri_asb-18368	1	1239	1239	19.8201	474	474	7.52853	1713	0.361598	Lachesin - plasma membrane - morphogenesis of embryonic epithelium - septate junction - homophilic cell adhesion - maintenance of epithelial	0
ab-tri_asb-24810	1	14	14	1.16143	9	9	0.741318	23	0.342975	Laminin G domain	2e-13
ab-tri_asb-7938	1	4415	4415	27.6809	1578	1578	9.82321	5993	0.3425	Large exoprotein involved in heme utilization or adhesion Intracellular trafficking and secretion	3e-16
ab-tri_asb-21878	1	0	0	0	23	23	2.39919	23	2.39919	Larval cuticle protein 9	2e-20
ab-tri_asb-10200	1	0	0	0	17	17	2.33141	17	2.33141	Lcp65Ad - structural constituent of chitin-based cuticle - structural constituent of chitin-based larval cuticle	7e-12
ab-tri_asb-9530	1	740	743	8.16212	303	303	3.30486	1046	0.360709	Leishmanolysin-like peptidase (Peptidase M8 family)	0
ab-tri_asb-57768	1	1355	1355	7.46518	461	461	2.52173	1816	0.297894	Liprin-alpha-1 - signal transduction - cell-matrix adhesion - cytoplasm - protein binding - signal transducer	0
ab-tri_asb-55960	1	1154	1154	10.5091	436	436	3.94223	1590	0.342532	Liprin-beta-1 - cell adhesion - plasma membrane	4e-81
ab-tri_asb-46	1	6	6	0.480189	27	27	2.14546	33	1.44945	LOW QUALITY PROTEIN: cell wall-associated hydrolase Escherichia sp. 3_2_53FAA	1e-32
ab-tri_asb-17358	1	95	95	1.91341	55	55	1.09988	150	0.377522	LPXTG-motif cell wall anchor domain protein	2e-09
ab-tri_asb-30084	1	98	98	3.32086	10	10	0.33645	108	0.0778665	LPXTG-motif cell wall anchor domain protein	4e-12
ab-tri_asb-50920	1.54932e-06	3446	3467	131.943	1610	1625	61.4021	5092	0.461867	LPXTG-motif cell wall anchor domain protein Streptococcus parasanguinis F0405	4e-10
ab-tri_asb-9061	1	420	420	4.52793	212	212	2.26925	632	0.410506	LPXTG-motif cell wall anchor domain protein Streptococcus parasanguinis F0405	3e-17
ab-tri_asb-50921	0	7416	7475	423.75	2805	2827	159.118	10302	0.374617	LPXTG-motif cell wall anchor domain protein Streptococcus parasanguinis F0405	6e-24
ab-tri_asb-16966	1	19	19	1.38236	8	8	0.577902	27	0.242575	LPXTG-motif cell wall anchor domain protein Streptococcus parasanguinis F0405	2e-09
ab-tri_asb-30891	1	247	247	6.41934	45	45	1.16119	292	0.156508	lysyl oxidase-like - copper ion binding - protein modification process - cell adhesion - scavenger receptor - membrane - oxidation-reduction process	0
ab-tri_asb-15359	1	281	281	5.78382	74	74	1.51229	355	0.222927	lysyl oxidase-like 2 - cell adhesion - protein modification process - scavenger receptor - copper ion binding - oxidation-reduction process -	0
ab-tri_asb-10362	1	846	846	11.5159	242	242	3.27068	1088	0.261323	Mannosyltransferase	0
ab-tri_asb-12371	0	6229	6232	131.864	1742	1742	36.5968	7974	0.275446	Matricellular protein Osteonectin/SPARC/BM-40	2e-53
ab-tri_asb-57867	1	74	206	3.95304	25	67	1.27654	273	0.257729	Melanoma inhibitory protein 3 - wound healing - negative regulation of cell migration - integral to membrane - membrane - protein transport -	5e-23
ab-tri_asb-22912	0.000348025	2345	2346	74.9253	881	881	27.9365	3227	0.367948	Membrane protein involved in organellar division	3e-39
ab-tri_asb-11501	1	164	164	1.73236	59	59	0.618789	223	0.226467	Membrane-associated protein FER-1	0
ab-tri_asb-56017	1	156	157	3.43691	58	58	1.26065	215	0.284127	Mes2 - ecdysis chitin-based cuticle - instar larval development - embryonic development via the syncytial blastoderm - nucleus - imaginal disc	1e-28
ab-tri_asb-54797	1	376	3477	40.2946	168	1605	18.4677	5082	0.447219	Mitochondrial inner membrane protein (mitofilin)	0
ab-tri_asb-54798	0.000982078	650	5453	58.6482	198	1710	18.2605	7163	0.306136	Mitochondrial inner membrane protein (mitofilin)	0
ab-tri_asb-37186	1	418	418	13.272	238	238	7.50295	656	0.525713	Mitochondrial outer membrane protein Metaxin 2 Metaxin 1-binding protein	8e-97
ab-tri_asb-56953	1	1436	1476	17.2004	579	592	6.84969	2068	0.376348	molting cycle collagen and cuticulin-based cuticle - GTPase activating protein binding - metal ion binding	2e-45
ab-tri_asb-9182	1	1239	1239	10.8231	951	951	8.24819	2190	0.697631	Mucin 68D - extracellular region - chitin metabolic process - chitin binding - structural constituent of peritrophic membrane	4e-19
ab-tri_asb-56445	1	3681	3685	16.1105	2056	2057	8.92896	5742	0.521842	Mucin 68D - extracellular region - chitin metabolic process - chitin binding - structural constituent of peritrophic membrane	2e-20
ab-tri_asb-25762	1	465	465	3.50595	257	257	1.9239	722	0.426968	Mucin 68D - extracellular region - chitin metabolic process - chitin binding - structural constituent of peritrophic membrane	1e-07
ab-tri_asb-2541	1	4724	4724	25.4139	2027	2027	10.8271	6751	0.409901	Mucin 68D - extracellular region - chitin metabolic process - chitin binding - structural constituent of peritrophic membrane	1e-15
ab-tri_asb-7560	1	811	811	5.83344	353	353	2.52101	1164	0.368923	Mucin 68D - extracellular region - chitin metabolic process - chitin binding - structural constituent of peritrophic membrane	5e-13
ab-tri_asb-56567	1	4596	4596	12.5487	1808	1808	4.90133	6404	0.361756	Mucin 68D - extracellular region - chitin metabolic process - chitin binding - structural constituent of peritrophic membrane	1e-16
ab-tri_asb-12188	1	493	494	3.56838	226	226	1.62087	720	0.354802	Mucin 68D - extracellular region - chitin metabolic process - chitin binding - structural constituent of peritrophic membrane	6e-16
ab-tri_asb-56960	1	3609	3610	20.4903	1270	1270	7.15718	4880	0.333042	Mucin 68D - extracellular region - chitin metabolic process - chitin binding - structural constituent of peritrophic membrane	1e-11
ab-tri_asb-10143	1	1254	1254	8.07054	467	467	2.98413	1721	0.328992	Mucin 68D - extracellular region - chitin metabolic process - chitin binding - structural constituent of peritrophic membrane	2e-15
ab-tri_asb-468	1	933	933	5.76467	361	361	2.2146	1294	0.327378	Mucin 68D - extracellular region - chitin metabolic process - chitin binding - structural constituent of peritrophic membrane	2e-12
ab-tri_asb-266	1	1417	1417	7.62912	519	519	2.77439	1936	0.321515	Mucin 68D - extracellular region - chitin metabolic process - chitin binding - structural constituent of peritrophic membrane	9e-18
ab-tri_asb-7194	1	1748	1748	8.88223	609	609	3.07251	2357	0.310913	Mucin 68D - extracellular region - chitin metabolic process - chitin binding - structural constituent of peritrophic membrane	4e-23
ab-tri_asb-57469	1	2291	2291	8.58556	800	800	2.97666	3091	0.310536	Mucin 68D - extracellular region - chitin metabolic process - chitin binding - structural constituent of peritrophic membrane	2e-10
ab-tri_asb-8135	1	994	994	5.45862	345	345	1.8811	1339	0.291254	Mucin 68D - extracellular region - chitin metabolic process - chitin binding - structural constituent of peritrophic membrane	8e-13
ab-tri_asb-6348	1	754	754	5.17972	234	234	1.59605	988	0.258273	Mucin 68D - extracellular region - chitin metabolic process - chitin binding - structural constituent of peritrophic membrane	9e-12
ab-tri_asb-57465	1	1415	1415	11.8874	396	396	3.30309	1811	0.256305	Mucin 68D - extracellular region - chitin metabolic process - chitin binding - structural constituent of peritrophic membrane	1e-17
ab-tri_asb-1792	1	1430	1431	7.51419	352	352	1.83519	1783	0.215545	Mucin 68D - extracellular region - chitin metabolic process - chitin binding - structural constituent of peritrophic membrane	1e-19
ab-tri_asb-7664	1	128	128	2.28842	25	25	0.443774	153	0.134951	Mucin 68D - extracellular region - chitin metabolic process - chitin binding - structural constituent of peritrophic membrane	5e-12
ab-tri_asb-8400	1	2930	2930	17.9566	820	820	4.98961	3750	0.263212	Mucin/alpha-tectorin	0
ab-tri_asb-55253	0	11465	11528	414.379	4388	4411	157.426	15939	0.378994	Mucin-5AC - fibril organization - fibril - digestion - cell adhesion - extracellular region - extracellular matrix structural constituent	4e-13
ab-tri_asb-56948	3.19372e-10	27072	27391	907.83	9901	10031	330.094	37422	0.363207	Mucin-5AC - fibril organization - fibril - digestion - cell adhesion - extracellular region - extracellular matrix structural constituent	3e-45
ab-tri_asb-5254	1	220	220	2.68687	105	105	1.27324	325	0.345344	Mucin-5AC - fibril organization - fibril - digestion - cell adhesion - extracellular region - extracellular matrix structural constituent	3e-13
ab-tri_asb-1859	1	83	83	2.63842	34	34	1.0731	117	0.294936	multiplexin - motor axon guidance - binding - structural molecule - extracellular matrix - cell adhesion - collagen	3e-87
ab-tri_asb-31482	1	31	31	1.93471	12	12	0.743585	43	0.253376	multiplexin - motor axon guidance - binding - structural molecule - extracellular matrix - cell adhesion - collagen	1e-49
ab-tri_asb-27563	1	8	8	1.03169	1	1	0.128042	9	0.0630227	multiplexin - motor axon guidance - binding - structural molecule - extracellular matrix - cell adhesion - collagen	2e-30
ab-tri_asb-17624	1	189	190	4.53114	35	35	0.82874	225	0.149832	mummy - chitin-based cuticle development - axonal fasciculation - dorsal closure - embryonic epithelial tube formation - extracellular matrix	1e-37
ab-tri_asb-12976	1	425	425	7.78234	168	168	3.0544	593	0.34779	N-acetylglucosaminyl phosphatidylinositol de-N-acetylase	7e-74
ab-tri_asb-10124	1	208	208	4.02262	87	87	1.67056	295	0.332607	N-acetylglucosaminyltransferase complex subunit PIG-A/SPT14 required for phosphatidylinositol biosynthesis/Sulfolipid synthase	0
ab-tri_asb-8683	1	404	404	6.80689	158	158	2.64314	562	0.338565	N-acetylglucosaminyltransferase complex subunit PIG-Q/GPI1 required for phosphatidylinositol biosynthesis	6e-44
ab-tri_asb-736	1	96	96	3.96995	50	50	2.05296	146	0.413074	Neural cell adhesion molecule L1	3e-07
ab-tri_asb-12208	1	225	225	4.90971	94	94	2.03656	319	0.344613	Neural cell adhesion molecule L1	2e-07
ab-tri_asb-12862	1	157	157	3.2438	68	68	1.39495	225	0.328704	Neural cell adhesion molecule L1	1e-13
ab-tri_asb-15849	1	86	86	2.27196	41	41	1.07543	127	0.328681	Neural cell adhesion molecule L1	2e-08
ab-tri_asb-8906	1	25	25	1.37985	14	14	0.767215	39	0.322379	Neural cell adhesion molecule L1	3e-09
ab-tri_asb-7310	1	57	57	1.47575	31	31	0.796884	88	0.321876	Neural cell adhesion molecule L1	1e-30
ab-tri_asb-22838	1	306	306	3.47226	125	125	1.40831	431	0.314898	Neural cell adhesion molecule L1	5e-12
ab-tri_asb-15760	1	131	131	4.38451	45	45	1.4954	176	0.277723	Neural cell adhesion molecule L1	1e-07
ab-tri_asb-27531	0.991903	1918	1918	31.1955	551	551	8.89799	2469	0.276373	Neural cell adhesion molecule L1	9e-19
ab-tri_asb-21143	1	57	57	1.72335	23	23	0.690433	80	0.253524	Neural cell adhesion molecule L1	2e-12
ab-tri_asb-1391	1	139	139	2.77294	46	46	0.911128	185	0.24149	Neural cell adhesion molecule L1	2e-08
ab-tri_asb-23662	1	24	24	2.41873	7	7	0.700439	31	0.204883	Neural cell adhesion molecule L1	3e-09
ab-tri_asb-38960	1	35	35	1.45179	12	12	0.494212	47	0.201572	Neural cell adhesion molecule L1	3e-20
ab-tri_asb-12761	1	52	52	1.54471	16	16	0.471912	68	0.185448	Neural cell adhesion molecule L1	5e-25
ab-tri_asb-11280	1	126	126	2.94296	29	29	0.672525	155	0.170563	Neural cell adhesion molecule L1	8e-18
ab-tri_asb-20240	1	209	209	2.33267	45	45	0.498672	254	0.149632	Neural cell adhesion molecule L1	2e-25
ab-tri_asb-43342	1	9	9	1.10813	2	2	0.244497	11	0.115978	Neural cell adhesion molecule L1	6e-07
ab-tri_asb-5658	1	25	25	1.85359	18	18	1.32508	43	0.464356	Neurexin IV - axon ensheathment - nerve maturation - establishment of glial blood-brain barrier - pleated septate junction - cell adhesion -	8e-39
ab-tri_asb-4400	1	478	478	8.37522	496	496	8.62872	974	0.920375	neurogenesis - protein prenylation - regulation of cell shape - cell adhesion - Rab geranylgeranyltransferase - Rab-protein	0
ab-tri_asb-11763	1	517	2262	25.1227	411	1994	21.9885	4256	0.841738	Nidogen	2e-55
ab-tri_asb-11762	1	444	1773	17.8419	318	1428	14.2678	3201	0.757238	Nidogen	2e-55
ab-tri_asb-31270	1	1174	1174	5.95551	556	556	2.80041	1730	0.402618	Nidogen	8e-56
ab-tri_asb-8699	1	1516	1516	6.37679	548	548	2.28865	2064	0.31025	Nidogen	5e-53
ab-tri_asb-10099	1	3088	3088	19.1842	836	836	5.15666	3924	0.25548	Nidogen	4e-95
ab-tri_asb-57188	1	1134	1142	7.68223	510	512	3.4197	1654	0.393873	Ninjurin A - cell adhesion - integral to membrane - tissue regeneration - axon guidance	1e-59
ab-tri_asb-56773	1	446	448	16.2106	95	95	3.41304	543	0.19831	obstructor-E - extracellular region - chitin binding - chitin metabolic process - structural constituent of peritrophic membrane	2e-89
ab-tri_asb-56796	1	1315	1315	7.81268	697	697	4.11153	2012	0.466547	Olfactomedin	6e-73
ab-tri_asb-42268	1	8	8	0.950593	4	4	0.471912	12	0.241932	ovo - adult feeding behavior - cuticle pattern formation - cuticle pigmentation - sequence-specific DNA binding - zinc ion binding - non-sensory hair	2e-31
ab-tri_asb-17042	1	640	640	6.26434	306	306	2.97381	946	0.409371	p130CAS - cell-cell adhesion - maintenance of cell polarity - axonal defasciculation - cytoskeletal anchoring at plasma membrane - focal adhesion	0
ab-tri_asb-27916	1	3652	3653	31.3369	1304	1304	11.1066	4957	0.343464	papillote - chitin-based cuticle attachment to epithelium - chitin-based embryonic cuticle biosynthetic process - apical part of cell -	0
ab-tri_asb-38444	1.71603e-10	3380	3399	105.341	836	839	25.8169	4238	0.242775	Paxillin - wing disc development - leg disc development - regulation of Rho GTPase - zinc ion binding - cytoskeletal anchoring at plasma membrane -	3e-12
ab-tri_asb-42618	1	0	0	0	0	0	0	0	0	peptidoglycan-associated lipoprotein - Gram-negative-bacterium-type cell wall - biological_process - molecular_function	6e-11
ab-tri_asb-6902	1	90	91	3.80365	43	43	1.78453	134	0.371495	peritrophic matrix protein 2-C precursor Tribolium castaneum	2e-12
ab-tri_asb-34494	1	233	235	5.55562	101	101	2.37073	336	0.361633	peritrophin A isoform A	0
ab-tri_asb-40423	0	70975	71007	3456.44	26713	26720	1291.4	97727	0.373513	peritrophin-15 precursor	2e-23
ab-tri_asb-55707	0	8763	8763	378.488	3138	3138	134.57	11901	0.35461	Peritrophin-15a - extracellular region - chitin metabolic process - extracellular space - chitin binding	1e-15
ab-tri_asb-35402	1.9067e-11	4904	4921	251.227	1827	1834	92.9626	6755	0.368567	Peritrophin-15b - extracellular region - chitin metabolic process - extracellular space - chitin binding	8e-13
ab-tri_asb-363	1	1572	1572	23.2981	514	514	7.56357	2086	0.311283	Peroxisomal assembly protein PEX3	7e-72
ab-tri_asb-4900	1	939	940	17.2708	281	281	5.1261	1221	0.280562	Peroxisomal membrane anchor protein (peroxin)	2e-27
ab-tri_asb-26538	1	422	422	10.772	189	189	4.79006	611	0.406904	Phospholipid scramblase	6e-40
ab-tri_asb-13723	1	170	485	8.4381	75	201	3.47213	686	0.367884	Phospholipid scramblase	2e-69
ab-tri_asb-13724	7.07329e-05	827	2684	52.8463	180	598	11.6904	3282	0.217107	Phospholipid scramblase	1e-73
ab-tri_asb-1189	1	1653	1653	23.4634	1082	1082	15.249	2735	0.62334	piopio - chitin-based cuticle attachment to epithelium - chitin-based embryonic cuticle biosynthetic process - apical part of cell - open tracheal	0
ab-tri_asb-2328	1	146	150	5.72455	88	89	3.37238	239	0.501503	plant-type cell wall organization - structural constituent of cell wall	1e-10
ab-tri_asb-53400	4.32977e-05	1558	1733	58.6519	398	435	14.6174	2168	0.245044	plant-type cell wall organization - structural constituent of cell wall	2e-15
ab-tri_asb-51673	0.000895826	809	845	41.8055	156	161	7.90859	1006	0.184756	plant-type cell wall organization - structural constituent of cell wall	9e-12
ab-tri_asb-55816	1	3384	3386	11.5894	1358	1358	4.61497	4744	0.366577	pleckstrin homology domain containing family A member 7 - epithelial cell-cell adhesion - centrosome - delta-catenin binding - zonula adherens -	2e-33
ab-tri_asb-57118	1	1289	1292	6.40485	548	550	2.70711	1842	0.365586	pollux - regulation of Rab GTPase - Rab GTPase activator - intracellular - integrin binding - cell surface - cell adhesion mediated by integrin	0
ab-tri_asb-57202	1	664	664	7.71803	310	310	3.57764	974	0.410372	polypeptide GalNAc transferase 3 - Golgi apparatus - transferase transferring glycosyl groups - extracellular matrix constituent secretion -	0
ab-tri_asb-1460	1	282	285	23.4292	175	177	14.4471	462	0.591388	positive regulation of multicellular organism growth - collagen and cuticulin-based cuticle development - molting cycle collagen and cuticulin-based	8e-10
ab-tri_asb-1376	1	643	643	6.85599	232	232	2.45609	875	0.312639	Possible cell wall protein - cell surface - fungal-type cell wall - biological_process - molecular_function	7e-21
ab-tri_asb-10349	1	103	103	2.78046	49	49	1.31332	152	0.347398	Potential cell surface flocculin - positive regulation of filamentous growth - fungal-type cell wall organization - extracellular region -	3e-08
ab-tri_asb-13845	1	71	71	1.7097	33	33	0.78899	104	0.291173	Potential cell surface flocculin - positive regulation of filamentous growth - fungal-type cell wall organization - extracellular region -	7e-08
ab-tri_asb-7251	1	705	705	6.61274	353	353	3.28748	1058	0.431839	Predicted cell growth/differentiation regulator contains RA domain	3e-45
ab-tri_asb-26257	1	24	24	1.46754	11	11	0.667834	35	0.270647	Predicted cell growth/differentiation regulator contains RA domain	4e-08
ab-tri_asb-16020	1	78	78	1.31095	52	52	0.867746	130	0.375492	Predicted transmembrane protein of the immunoglobulin family of cell adhesion molecules	2e-11
ab-tri_asb-5957	1	368	368	6.81657	153	153	2.81388	521	0.359989	Predicted transmembrane protein of the immunoglobulin family of cell adhesion molecules	5e-25
ab-tri_asb-10461	1	22	22	1.27099	13	13	0.74569	35	0.328355	Predicted transmembrane protein of the immunoglobulin family of cell adhesion molecules	3e-23
ab-tri_asb-56977	1	485	485	5.43766	181	181	2.01486	666	0.31298	Predicted transmembrane protein of the immunoglobulin family of cell adhesion molecules	3e-24
ab-tri_asb-5556	1	250	250	2.84393	100	100	1.12947	350	0.293832	Predicted transmembrane protein of the immunoglobulin family of cell adhesion molecules	7e-37
ab-tri_asb-22085	1	138	138	2.96376	53	53	1.13015	191	0.285121	Predicted transmembrane protein of the immunoglobulin family of cell adhesion molecules	3e-15
ab-tri_asb-4185	1	56	56	2.38466	22	22	0.930161	78	0.274816	Predicted transmembrane protein of the immunoglobulin family of cell adhesion molecules	3e-22
ab-tri_asb-40123	1	26	26	1.24119	12	12	0.568778	38	0.253784	Predicted transmembrane protein of the immunoglobulin family of cell adhesion molecules	2e-13
ab-tri_asb-4028	1	75	75	2.12142	24	24	0.674019	99	0.215934	Predicted transmembrane protein of the immunoglobulin family of cell adhesion molecules	2e-12
ab-tri_asb-8230	1	35	35	1.80033	10	10	0.510717	45	0.182377	Predicted transmembrane protein of the immunoglobulin family of cell adhesion molecules	2e-07
ab-tri_asb-11618	1	35	35	2.46092	6	6	0.418867	41	0.121028	Predicted transmembrane protein of the immunoglobulin family of cell adhesion molecules	1e-22
ab-tri_asb-7423	1	2689	2689	36.5848	1356	1357	18.331	4046	0.487724	prion protein related sequence 3 - homophilic cell adhesion - plasma membrane - brain morphogenesis - membrane - protein homooligomerization -	1e-11
ab-tri_asb-20604	0.0134632	4036	4036	42.4353	1058	1058	11.0448	5094	0.254282	procollagen-lysine2-oxoglutarate 5-dioxygenase Aedes aegypti	0
ab-tri_asb-46619	1	11	11	1.11686	4	4	0.403238	15	0.190489	prolyl-4-hydroxylase-alpha PV - iron ion binding - oxidoreductase acting on single donors with incorporation of molecular oxygen incorporation of	7e-25
ab-tri_asb-5890	1	6686	6689	54.0417	3237	3237	25.9661	9926	0.471753	Protein involved in dolichol pathway for N-glycosylation (mannosyltransferase family)	0
ab-tri_asb-7183	1	648	648	4.25393	298	298	1.94235	946	0.369695	Protein naked cuticle	0
ab-tri_asb-24828	1	25	25	2.43824	4	4	0.38734	29	0.112656	Protein of the SUN family - fungal-type cell wall - cell wall - molecular_function - extracellular region - fungal-type cell wall organization	4e-07
ab-tri_asb-5373	1	1788	1788	20.7121	861	861	9.90276	2649	0.456094	Protein tyrosine kinase 9/actin monomer-binding protein	0
ab-tri_asb-2070	1	1394	1394	15.1424	697	697	7.51729	2091	0.465686	puckered - border follicle cell migration - regulation of G2/M transition of mitotic cell cycle - Golgi apparatus - protein secretion - endoplasmic	0
ab-tri_asb-12160	1	97	97	5.83947	29	29	1.73339	126	0.253439	Pupal cuticle protein	1e-30
ab-tri_asb-14232	1	499	499	12.678	417	417	10.5192	916	0.769059	pupal cuticle protein 78E	9e-17
ab-tri_asb-7991	1	12	12	0.475989	387	387	15.2413	399	10.3262	pupal cuticle protein Aedes aegypti	3e-29
ab-tri_asb-25279	1	1	1	0.0855683	28	28	2.37885	29	2.19134	pupal cuticle protein Aedes aegypti	2e-27
ab-tri_asb-17446	1	64	64	2.40869	27	27	1.00893	91	0.295988	Pupal cuticle protein C1	7e-11
ab-tri_asb-34135	1	42	42	2.74065	10	10	0.647888	52	0.173202	pupal cuticle protein Edg-91 precursor	3e-79
ab-tri_asb-9495	1	43	43	2.8678	13	13	0.860834	56	0.222564	retroactive - chitin biosynthetic process - open tracheal system development - regulation of tube architecture open tracheal system - regulation of	1e-54
ab-tri_asb-51267	1	7	7	0.813996	6	6	0.692742	13	0.381887	Rho guanyl-nucleotide exchange factor - intracellular - regulation of Rho protein signal transduction - cell adhesion - regulation of cell shape	4e-07
ab-tri_asb-5264	1	356	356	5.7558	128	128	2.05476	484	0.304148	RhoGAP5A - cell-cell adhesion - adherens junction maintenance - compound eye development - regulation of MAPKKK cascade - intracellular -	0
ab-tri_asb-14844	1	1394	1394	23.0728	760	760	12.4896	2154	0.518825	rho-like - response to DNA damage stimulus - border follicle cell migration - GTP binding - small GTPase mediated signal transduction - intracellular	6e-84
ab-tri_asb-8353	1	6	6	1.03332	5	5	0.854966	11	0.420478	rickets - epithelial to mesenchymal transition - regulation of chitin-based cuticle tanning - neuropeptide receptor - plasma membrane -	2e-16
ab-tri_asb-42508	1	6	6	0.877765	3	3	0.435757	9	0.232062	rickets - epithelial to mesenchymal transition - regulation of chitin-based cuticle tanning - neuropeptide receptor - plasma membrane -	1e-20
ab-tri_asb-24523	1	30	30	1.60693	8	8	0.425464	38	0.163205	rickets - epithelial to mesenchymal transition - regulation of chitin-based cuticle tanning - neuropeptide receptor - plasma membrane -	2e-79
ab-tri_asb-38383	1	13	13	1.63013	2	2	0.249004	15	0.0946735	rickets - epithelial to mesenchymal transition - regulation of chitin-based cuticle tanning - neuropeptide receptor - plasma membrane -	8e-13
ab-tri_asb-17939	1	8	8	1.18307	0	0	0	8	0	rickets - epithelial to mesenchymal transition - regulation of chitin-based cuticle tanning - neuropeptide receptor - plasma membrane -	6e-19
ab-tri_asb-57239	1	1003	1003	7.14834	385	385	2.72434	1388	0.334343	rigor mortis - cytoplasmic U snRNP body - response to ecdysone - molting cycle chitin-based cuticle - protein binding - cytoplasm - nucleus	0
ab-tri_asb-4129	1	166	166	2.46964	68	68	1.00446	234	0.289499	Salivary gland secretion 1 - puparial adhesion - extracellular region - structural molecule	8e-15
ab-tri_asb-38523	0	14084	14300	222.605	3513	3585	55.4094	17885	0.247801	Salivary gland secretion 1 - puparial adhesion - extracellular region - structural molecule	1e-62
ab-tri_asb-38524	0	23832	24410	448.187	5938	6074	110.729	30484	0.24651	Salivary gland secretion 1 - puparial adhesion - extracellular region - structural molecule	8e-66
ab-tri_asb-26176	1	851	851	12.0795	203	203	2.86095	1054	0.218736	Salivary gland secretion 1 - puparial adhesion - extracellular region - structural molecule	1e-13
ab-tri_asb-56385	0	16326	24034	132.224	5836	8175	44.655	32209	0.335186	SARM protein (with sterile alpha and armadillo motifs)	0
ab-tri_asb-47393	1	2	2	0.309213	7	7	1.07454	9	0.820751	Sensory neuron membrane protein 1 - neuronal cell body - cell surface receptor linked signaling pathway - dendrite - response to pheromone - cell	7e-14
ab-tri_asb-7253	1	634	634	8.3462	236	236	3.08466	870	0.330045	solute carrier family 35 member C2 - integral to membrane - membrane - cell adhesion - structural molecule	1e-72
ab-tri_asb-19852	1	1989	1989	14.8974	1007	1007	7.48859	2996	0.471059	Spondins extracellular matrix	0
ab-tri_asb-34942	1	1475	1475	14.4581	562	562	5.46957	2037	0.353831	Spondins extracellular matrix	0
ab-tri_asb-2073	0.27214	4370	4370	42.4681	1525	1526	14.7242	5896	0.338736	Spondins extracellular matrix	0
ab-tri_asb-9142	1	67	67	2.24246	24	24	0.797548	91	0.24597	Spondins extracellular matrix	3e-59
ab-tri_asb-32374	1	36	36	1.70363	8	8	0.375888	44	0.139031	Spondins extracellular matrix	4e-17
ab-tri_asb-7778	1	10	10	1.28352	2	2	0.254877	12	0.111616	sticks and stones - compound eye morphogenesis - garland cell differentiation - actin cytoskeleton organization - heterophilic cell-cell adhesion -	9e-28
ab-tri_asb-1345	1	4376	4378	26.7524	2130	2132	12.9351	6510	0.46609	structural constituent of cell wall	2e-19
ab-tri_asb-8710	1	1128	1128	10.4436	295	295	2.71181	1423	0.236972	structural constituent of cell wall	2e-61
ab-tri_asb-55948	1	1377	1381	11.1046	1567	1580	12.6143	2961	1.04211	structural constituent of chitin-based cuticle	1e-10
ab-tri_asb-39279	1	164	164	3.4301	79	79	1.64054	243	0.370316	structural constituent of chitin-based cuticle - biological_process - cellular_component	6e-23
ab-tri_asb-38119	1	7	7	1.0078	5	5	0.714734	12	0.355978	structural constituent of cuticle	4e-22
ab-tri_asb-32178	1	313	313	6.67473	107	107	2.26553	420	0.295193	structural constituent of cuticle	3e-86
ab-tri_asb-13110	1	103	103	4.03848	9	9	0.350364	112	0.0695376	structural constituent of cuticle	1e-30
ab-tri_asb-10502	1	32	32	2.25581	1	1	0.0699921	33	0.0214976	structural constituent of cuticle	2e-20
ab-tri_asb-9007	1	158	158	2.78813	140	140	2.4529	298	0.647523	Syntrophins (type beta)	6e-52
ab-tri_asb-26873	1	70	70	1.94561	28	28	0.772701	98	0.262323	Syntrophins (type beta)	2e-73
ab-tri_asb-30204	0.582525	15973	15976	184.203	12356	12356	141.45	28332	0.763756	tan - cytosol - visual perception - histamine biosynthetic process - cuticle pigmentation - beta-alanyl-histamine hydrolase - dopamine biosynthetic	0
ab-tri_asb-35879	1	135	135	4.37836	57	57	1.83548	192	0.341271	tartan - motor axon guidance - branch fusion open tracheal system - cell migration - open tracheal system development - cell adhesion - plasma	2e-33
ab-tri_asb-27161	1	179	179	3.02905	74	74	1.24332	253	0.308588	tartan - motor axon guidance - branch fusion open tracheal system - cell migration - open tracheal system development - cell adhesion - plasma	0
ab-tri_asb-3540	1	146	146	4.52479	80	80	2.46168	226	0.44557	Tax interaction protein TIP1	2e-59
ab-tri_asb-8235	1	103	103	2.65659	52	52	1.33164	155	0.364175	Tenascin accessory - periodic partitioning by pair rule gene - plasma membrane - cell-matrix adhesion - extracellular region - cell adhesion -	0
ab-tri_asb-34069	1	15	15	0.97413	11	11	0.709275	26	0.359285	Tenascin accessory - periodic partitioning by pair rule gene - plasma membrane - cell-matrix adhesion - extracellular region - cell adhesion -	1e-68
ab-tri_asb-14696	1	33	33	1.33425	20	20	0.802881	53	0.343956	Tenascin accessory - periodic partitioning by pair rule gene - plasma membrane - cell-matrix adhesion - extracellular region - cell adhesion -	0
ab-tri_asb-3382	1	215	215	3.39936	87	87	1.36576	302	0.310445	Tenascin accessory - periodic partitioning by pair rule gene - plasma membrane - cell-matrix adhesion - extracellular region - cell adhesion -	0
ab-tri_asb-15060	1	31	31	1.65723	15	15	0.796177	46	0.299626	Tenascin accessory - periodic partitioning by pair rule gene - plasma membrane - cell-matrix adhesion - extracellular region - cell adhesion -	7e-84
ab-tri_asb-33745	1	8	8	1.21612	4	4	0.60373	12	0.272427	Tenascin accessory - periodic partitioning by pair rule gene - plasma membrane - cell-matrix adhesion - extracellular region - cell adhesion -	3e-27
ab-tri_asb-2988	1	32	32	1.72424	13	13	0.695485	45	0.255295	Tenascin accessory - periodic partitioning by pair rule gene - plasma membrane - cell-matrix adhesion - extracellular region - cell adhesion -	5e-93
ab-tri_asb-26614	1	6	6	1.05332	3	3	0.522908	9	0.254665	Tenascin accessory - periodic partitioning by pair rule gene - plasma membrane - cell-matrix adhesion - extracellular region - cell adhesion -	2e-14
ab-tri_asb-674	1	5	5	0.723689	3	3	0.431121	8	0.250115	Tenascin accessory - periodic partitioning by pair rule gene - plasma membrane - cell-matrix adhesion - extracellular region - cell adhesion -	1e-26
ab-tri_asb-19221	1	30	30	2.92588	9	9	0.871514	39	0.221992	Tenascin accessory - periodic partitioning by pair rule gene - plasma membrane - cell-matrix adhesion - extracellular region - cell adhesion -	7e-36
ab-tri_asb-25668	1	16	16	1.30351	6	6	0.485334	22	0.210694	Tenascin accessory - periodic partitioning by pair rule gene - plasma membrane - cell-matrix adhesion - extracellular region - cell adhesion -	1e-49
ab-tri_asb-8452	1	127	127	2.71466	35	35	0.742807	162	0.199966	Tenascin accessory - periodic partitioning by pair rule gene - plasma membrane - cell-matrix adhesion - extracellular region - cell adhesion -	0
ab-tri_asb-47587	1	5	5	0.872138	1	1	0.173185	6	0.0925068	Tenascin accessory - periodic partitioning by pair rule gene - plasma membrane - cell-matrix adhesion - extracellular region - cell adhesion -	9e-20
ab-tri_asb-36301	1	234	234	3.09694	72	72	0.946118	306	0.230933	thrombospondin	0
ab-tri_asb-6473	1	1595	1599	20.5429	420	420	5.35747	2019	0.248688	thrombospondin isoform C	0
ab-tri_asb-9960	3.00305e-09	20586	20586	74.0169	3858	3858	13.7726	24444	0.183594	Tiggrin - cell-substrate adhesion - regulation of cell adhesion mediated by integrin - phagocytosis engulfment - axon guidance - binding -	0
ab-tri_asb-16786	1	322	322	9.75707	561	561	16.8781	883	1.56902	TPA: cuticle protein	6e-09
ab-tri_asb-11031	1	259	259	2.92067	94	94	1.05246	353	0.26844	transmembrane protein 8B - cell surface - cell-matrix adhesion - plasma membrane	5e-55
ab-tri_asb-2873	1	80	80	5.51103	24	24	1.64154	104	0.252116	Transmembrane receptor - integral to membrane - cellular cell wall organization - membrane - membrane fraction - endoplasmic reticulum membrane -	2e-07
ab-tri_asb-27816	1	29	29	1.40162	9	9	0.431887	38	0.179832	Transmembrane receptor - integral to membrane - cellular cell wall organization - membrane - membrane fraction - endoplasmic reticulum membrane -	3e-07
ab-tri_asb-11793	1	43	43	1.83395	14	14	0.592848	57	0.209195	transmembrane receptor Wsc1 - integral to membrane - intracellular signal transduction - cellular response to stress - fungal-type cell wall	4e-10
ab-tri_asb-19931	1	357	357	6.45463	92	92	1.65153	449	0.221545	Trophoblast glycoprotein - membrane - cell adhesion - integral to plasma membrane	5e-15
ab-tri_asb-29755	1	3572	3572	21.5609	1127	1127	6.75423	4699	0.299377	tuberous sclerosis 1 - cardiac muscle cell differentiation - positive regulation of focal adhesion assembly - regulation of focal adhesion assembly -	2e-50
ab-tri_asb-2144	1	380	380	3.32906	178	178	1.5483	558	0.357652	Tumor necrosis factor-alpha-converting enzyme (TACE/ADAM17)	0
ab-tri_asb-56432	1	664	664	8.70323	261	261	3.39664	925	0.350052	Tumor necrosis factor-alpha-converting enzyme (TACE/ADAM17)	0
ab-tri_asb-8352	1	567	567	3.59387	182	182	1.14537	749	0.249326	Tumor necrosis factor-alpha-converting enzyme (TACE/ADAM17)	0
ab-tri_asb-29216	1	39	39	2.07269	8	8	0.42214	47	0.137384	TweedleG - proteinaceous extracellular matrix - chitin-based cuticle development - body morphogenesis - structural constituent of chitin-based cuticle	5e-22
ab-tri_asb-21021	1	33	33	1.31665	19	19	0.752671	52	0.324897	TweedleW - proteinaceous extracellular matrix - structural constituent of chitin-based cuticle - body morphogenesis - chitin-based cuticle development	6e-58
ab-tri_asb-19090	1	655	655	10.8943	357	357	5.89551	1012	0.49566	UDP-glucose 4-epimerase/UDP-sulfoquinovose synthase	0
ab-tri_asb-8049	1	2389	2389	13.321	1037	1037	5.7411	3426	0.400887	UDP-N-acetylglucosamine pyrophosphorylase	0
ab-tri_asb-56673	1	276	276	10.4019	203	203	7.59617	479	0.666221	Ultrahigh sulfur keratin-associated protein	3e-07
ab-tri_asb-31718	1	257	277	13.1772	137	147	6.94316	424	0.489741	Ultrahigh sulfur keratin-associated protein	4e-12
ab-tri_asb-5730	1	37	37	2.32516	22	22	1.37268	59	0.412817	Ultrahigh sulfur keratin-associated protein	1e-09
ab-tri_asb-27893	1	17	17	1.73252	9	10	1.01187	27	0.370307	Ultrahigh sulfur keratin-associated protein	3e-07
ab-tri_asb-23683	1	25	25	2.02461	13	13	1.0453	38	0.345598	Ultrahigh sulfur keratin-associated protein	3e-07
ab-tri_asb-19637	1	52	55	3.31104	23	23	1.37476	78	0.318892	Ultrahigh sulfur keratin-associated protein	1e-11
ab-tri_asb-28997	1	28	28	2.41873	11	11	0.943449	39	0.275965	Ultrahigh sulfur keratin-associated protein	3e-06
ab-tri_asb-17609	1	28	29	3.94555	10	10	1.35085	39	0.273144	Ultrahigh sulfur keratin-associated protein	3e-06
ab-tri_asb-35546	1	16	16	2.62272	6	6	0.976516	22	0.269553	Ultrahigh sulfur keratin-associated protein	2e-09
ab-tri_asb-24862	1	32	32	1.42278	10	10	0.441453	42	0.182209	Ultrahigh sulfur keratin-associated protein	9e-11
ab-tri_asb-32138	1	66	66	1.9187	34	34	0.981384	100	0.33624	Uncharacterized protein - cell adhesion - structural molecule	2e-29
ab-tri_asb-7635	1	169	169	4.0804	73	73	1.74999	242	0.344459	uncharacterized protein - cell surface - fungal-type cell wall - biological_process - molecular_function	3e-13
ab-tri_asb-1891	1	319	323	4.0023	120	122	1.50094	445	0.30005	Uncharacterized protein - cellular response to cell-matrix adhesion	5e-10
ab-tri_asb-39590	1	9	9	1.00367	5	5	0.553626	14	0.276305	Uncharacterized protein - collagen - extracellular matrix structural constituent	8e-24
ab-tri_asb-4370	1	6	6	0.712944	8	8	0.943823	14	0.550995	Uncharacterized protein - epithelial cell-cell adhesion - embryonic skeletal joint development - somite development - camera-type eye photoreceptor	4e-09
ab-tri_asb-7750	1	33	33	1.61502	24	24	1.1662	57	0.445961	Uncharacterized protein - integral to membrane - homophilic cell adhesion - cell adhesion - plasma membrane - calcium ion binding	3e-35
ab-tri_asb-12752	1	5	5	0.786437	5	5	0.780836	10	0.437091	Uncharacterized protein - integral to membrane - homophilic cell adhesion - cell adhesion - plasma membrane - calcium ion binding	8e-08
ab-tri_asb-25914	1	48	48	1.25347	35	35	0.907479	83	0.402703	Uncharacterized protein - integral to membrane - homophilic cell adhesion - cell adhesion - plasma membrane - calcium ion binding	9e-44
ab-tri_asb-15302	1	6	6	0.927638	5	5	0.767527	11	0.398169	Uncharacterized protein - integral to membrane - homophilic cell adhesion - cell adhesion - plasma membrane - calcium ion binding	2e-10
ab-tri_asb-19165	1	282	282	2.4283	126	126	1.07726	408	0.314225	Uncharacterized protein - integral to membrane - homophilic cell adhesion - cell adhesion - plasma membrane - calcium ion binding	0
ab-tri_asb-14437	1	28	28	1.23485	15	15	0.656814	43	0.293897	Uncharacterized protein - integral to membrane - homophilic cell adhesion - cell adhesion - plasma membrane - calcium ion binding	2e-28
ab-tri_asb-19092	1	52	52	1.66858	22	22	0.700911	74	0.262653	Uncharacterized protein - integral to membrane - homophilic cell adhesion - cell adhesion - plasma membrane - calcium ion binding	3e-36
ab-tri_asb-46497	1	12	12	1.24629	2	2	0.206236	14	0.0918118	Uncharacterized protein - integral to membrane - homophilic cell adhesion - cell adhesion - plasma membrane - calcium ion binding	6e-19
ab-tri_asb-56612	1	141	143	7.9088	167	171	9.39003	314	1.05402	Uncharacterized protein - integrin complex - integrin-mediated signaling pathway - cell-matrix adhesion - cell adhesion - binding - receptor	7e-07
ab-tri_asb-56767	1	374	374	8.43848	156	159	3.56193	533	0.377384	Uncharacterized protein - integrin complex - integrin-mediated signaling pathway - cell-matrix adhesion - cell adhesion - binding - receptor	2e-07
ab-tri_asb-2784	1	136	153	7.0444	50	54	2.46855	207	0.306866	Uncharacterized protein - integrin complex - integrin-mediated signaling pathway - cell-matrix adhesion - cell adhesion - binding - receptor	3e-07
ab-tri_asb-2428	1	79	82	3.90767	24	24	1.13556	106	0.231385	Uncharacterized protein - integrin complex - integrin-mediated signaling pathway - cell-matrix adhesion - cell adhesion - binding - receptor	6e-09
ab-tri_asb-20903	1	635	635	3.67634	202	202	1.16115	837	0.248304	Uncharacterized protein - neuromuscular junction - neuromuscular junction development - basal lamina - collagen type IV - collagen - binding	2e-27
ab-tri_asb-6687	1	372	372	4.12149	135	135	1.48505	507	0.289965	Uncharacterized protein - perinuclear region of cytoplasm - filopodium - lamellipodium - integral to membrane - establishment or maintenance of cell	3e-22
ab-tri_asb-12741	1	835	835	10.4657	393	393	4.89068	1228	0.42655	Uncharacterized protein - perinuclear region of cytoplasm - positive regulation of angiogenesis - eukaryotic cell surface binding - cell adhesion -	4e-64
ab-tri_asb-4765	1	78	78	4.70607	36	36	2.15656	114	0.377942	Uncharacterized protein - regulation of focal adhesion assembly - wound healing - regulation of microtubule-based process - positive regulation of	4e-10
ab-tri_asb-7322	1	3111	3120	15.5775	780	782	3.87656	3902	0.233844	Uncharacterized protein - Sertoli cell development - vesicular fraction - cytoplasmic vesicle - cell-cell adhesion - vesicle membrane - fertilization	0
ab-tri_asb-57868	1	2291	3496	19.0983	1296	1925	10.4412	5421	0.519506	Uncharacterized protein - wound healing - negative regulation of cell migration - integral to membrane - protein transport - negative regulation of	3e-26
ab-tri_asb-44710	1	11	11	0.915345	7	7	0.578344	18	0.301953	uninflatable - regulation of tube architecture open tracheal system - apical plasma membrane - cell adhesion - calcium ion binding - Notch binding	6e-58
ab-tri_asb-47374	1	12	12	1.04322	7	7	0.604213	19	0.295716	uninflatable - regulation of tube architecture open tracheal system - apical plasma membrane - cell adhesion - calcium ion binding - Notch binding	4e-48
ab-tri_asb-20863	1	42	42	2.11248	17	17	0.848961	59	0.272761	uninflatable - regulation of tube architecture open tracheal system - apical plasma membrane - cell adhesion - calcium ion binding - Notch binding	5e-97
ab-tri_asb-17123	1	16	16	1.38213	7	7	0.600376	23	0.252033	uninflatable - regulation of tube architecture open tracheal system - apical plasma membrane - cell adhesion - calcium ion binding - Notch binding	4e-50
ab-tri_asb-43144	1	8	8	0.934273	4	4	0.46381	12	0.239785	uninflatable - regulation of tube architecture open tracheal system - apical plasma membrane - cell adhesion - calcium ion binding - Notch binding	3e-35
ab-tri_asb-14392	1	133	133	2.88368	40	40	0.861098	173	0.221722	uninflatable - regulation of tube architecture open tracheal system - apical plasma membrane - cell adhesion - calcium ion binding - Notch binding	0
ab-tri_asb-23930	1	37	37	1.95116	12	12	0.628301	49	0.2129	uninflatable - regulation of tube architecture open tracheal system - apical plasma membrane - cell adhesion - calcium ion binding - Notch binding	5e-98
ab-tri_asb-17631	1	12	12	1.78431	4	4	0.590534	16	0.212094	uninflatable - regulation of tube architecture open tracheal system - apical plasma membrane - cell adhesion - calcium ion binding - Notch binding	2e-26
ab-tri_asb-11574	1	347	347	4.99583	79	79	1.12928	426	0.188344	uninflatable - regulation of tube architecture open tracheal system - apical plasma membrane - cell adhesion - calcium ion binding - Notch binding	0
ab-tri_asb-17100	1	34	34	1.70067	8	8	0.397308	42	0.147115	uninflatable - regulation of tube architecture open tracheal system - apical plasma membrane - cell adhesion - calcium ion binding - Notch binding	5e-91
ab-tri_asb-36880	1	14	14	2.04812	3	3	0.435757	17	0.142959	uninflatable - regulation of tube architecture open tracheal system - apical plasma membrane - cell adhesion - calcium ion binding - Notch binding	9e-30
ab-tri_asb-22397	1	65	65	1.91833	11	11	0.322328	76	0.11045	uninflatable - regulation of tube architecture open tracheal system - apical plasma membrane - cell adhesion - calcium ion binding - Notch binding	0
ab-tri_asb-21260	1	1108	1109	19.2208	824	825	14.1968	1934	0.702088	Vacuole membrane protein 1 - cell junction assembly - cell-cell adhesion - regulation of autophagy - endoplasmic reticulum - autophagic vacuole	0
ab-tri_asb-33972	1	282	282	7.1116	80	80	2.00311	362	0.246944	Vegetative cell wall protein gp1	1e-07
ab-tri_asb-55771	0	40932	40956	1624.55	9067	9075	357.403	50031	0.219866	Vegetative cell wall protein gp1	2e-17
ab-tri_asb-56884	1	657	657	11.5637	151	151	2.63878	808	0.210033	Vegetative cell wall protein gp1	3e-19
ab-tri_asb-6484	1	67	67	2.58966	10	10	0.383763	77	0.106908	Vegetative cell wall protein gp1	3e-08
ab-tri_asb-16926	1	2971	2971	13.7582	1794	1794	8.24853	4765	0.558913	viking - Malpighian tubule morphogenesis - skeletal muscle tissue development - lipid particle - binding - extracellular matrix structural	0
ab-tri_asb-2286	1	1260	1260	8.95416	567	567	4.00068	1827	0.40191	Vitronectin receptor alpha subunit	0
ab-tri_asb-9220	1	2818	2819	17.253	835	835	5.07403	3654	0.277983	Vitronectin receptor alpha subunit	0
ab-tri_asb-9698	9.34006e-06	7868	7869	55.2713	1586	1586	11.0606	9455	0.196559	Vitronectin receptor alpha subunit	0
ab-tri_asb-24427	1	294	294	2.82285	103	103	0.981914	397	0.256854	von Willebrand factor	9e-23
ab-tri_asb-135	1	7	7	1.01316	4	4	0.574828	11	0.285535	wech - muscle attachment - protein binding bridging - muscle tendon junction - regulation of cell-cell adhesion mediated by integrin	1e-20
ab-tri_asb-33600	1	83	83	2.52064	23	23	0.693515	106	0.196986	wech - muscle attachment - protein binding bridging - muscle tendon junction - regulation of cell-cell adhesion mediated by integrin	0
ab-tri_asb-15905	1	52	52	1.72766	14	14	0.461828	66	0.169313	wech - muscle attachment - protein binding bridging - muscle tendon junction - regulation of cell-cell adhesion mediated by integrin	0
ab-tri_asb-38337	1	12	12	0.971811	10	10	0.804075	22	0.407785	wing blister - gonad development - digestive tract mesoderm development - regulation of cell migration - regulation of cell adhesion - regulation of	2e-42
ab-tri_asb-50687	1	15	15	1.07411	7	7	0.49768	22	0.239949	wing blister - gonad development - digestive tract mesoderm development - regulation of cell migration - regulation of cell adhesion - regulation of	7e-51
ab-tri_asb-10571	1	8	8	1.32735	3	3	0.494212	11	0.21235	wing blister - gonad development - digestive tract mesoderm development - regulation of cell migration - regulation of cell adhesion - regulation of	1e-11
ab-tri_asb-23276	1	29	29	1.61703	10	10	0.553626	39	0.211547	wing blister - gonad development - digestive tract mesoderm development - regulation of cell migration - regulation of cell adhesion - regulation of	9e-60
ab-tri_asb-12418	1	60	60	1.58663	19	19	0.498855	79	0.192859	wing blister - gonad development - digestive tract mesoderm development - regulation of cell migration - regulation of cell adhesion - regulation of	2e-84
ab-tri_asb-21486	1	10	10	1.42464	3	3	0.42435	13	0.175015	wing blister - gonad development - digestive tract mesoderm development - regulation of cell migration - regulation of cell adhesion - regulation of	9e-28
ab-tri_asb-3385	1	19	19	1.67315	4	4	0.349734	23	0.130832	wing blister - gonad development - digestive tract mesoderm development - regulation of cell migration - regulation of cell adhesion - regulation of	1e-31
ab-tri_asb-48203	1	18	18	1.30264	4	4	0.287414	22	0.124819	wing blister - gonad development - digestive tract mesoderm development - regulation of cell migration - regulation of cell adhesion - regulation of	5e-58
ab-tri_asb-15909	1	24	24	1.49441	5	5	0.309118	29	0.123924	wing blister - gonad development - digestive tract mesoderm development - regulation of cell migration - regulation of cell adhesion - regulation of	1e-63
ab-tri_asb-38318	1	27	27	1.71256	5	5	0.314883	32	0.116083	wing blister - gonad development - digestive tract mesoderm development - regulation of cell migration - regulation of cell adhesion - regulation of	1e-67
ab-tri_asb-43452	1	6	6	0.854787	0	0	0	6	0	wing blister - gonad development - digestive tract mesoderm development - regulation of cell migration - regulation of cell adhesion - regulation of	3e-29
ab-tri_asb-450	1	1328	1328	7.36864	511	511	2.81518	1839	0.336397	X11L - compound eye development - cell adhesion molecule binding - plasma membrane - cytoplasm - establishment or maintenance of cell polarity -	0
ab-tri_asb-13562	1	1070	1073	5.10349	364	364	1.71896	1437	0.281635	X11L - compound eye development - cell adhesion molecule binding - plasma membrane - cytoplasm - establishment or maintenance of cell polarity -	0
ab-tri_asb-9349	1	1052	1052	16.0368	308	308	4.66175	1360	0.273628	zinc finger protein 703 - regulation of transforming growth factor beta receptor signaling pathway - regulation of canonical Wnt receptor signaling	1e-31
ab-tri_asb-46441	1	4	4	0.611477	7	7	1.06246	11	0.659311	18 wheeler - innate immune response - intrinsic to membrane - antimicrobial humoral response - multicellular organismal development - integral to	4e-27
ab-tri_asb-45173	1	8	8	0.967492	6	6	0.720452	14	0.366178	18 wheeler - innate immune response - intrinsic to membrane - antimicrobial humoral response - multicellular organismal development - integral to	1e-32
ab-tri_asb-25895	1	29	29	1.58456	13	13	0.705261	42	0.272875	18 wheeler - innate immune response - intrinsic to membrane - antimicrobial humoral response - multicellular organismal development - integral to	9e-49
ab-tri_asb-32463	1	22	22	1.48545	10	10	0.670395	32	0.269728	18 wheeler - innate immune response - intrinsic to membrane - antimicrobial humoral response - multicellular organismal development - integral to	1e-66
ab-tri_asb-29894	1	15	15	1.44738	5	5	0.479024	20	0.195729	18 wheeler - innate immune response - intrinsic to membrane - antimicrobial humoral response - multicellular organismal development - integral to	2e-19
ab-tri_asb-42009	1	10	10	1.30195	3	3	0.387803	13	0.168467	18 wheeler - innate immune response - intrinsic to membrane - antimicrobial humoral response - multicellular organismal development - integral to	2e-29
ab-tri_asb-26552	1	9	9	1.16065	2	2	0.256085	11	0.118522	18 wheeler - innate immune response - intrinsic to membrane - antimicrobial humoral response - multicellular organismal development - integral to	2e-13
ab-tri_asb-24944	1	23	23	1.43214	2	2	0.123647	25	0.0508388	18 wheeler - innate immune response - intrinsic to membrane - antimicrobial humoral response - multicellular organismal development - integral to	2e-28
ab-tri_asb-20120	1	19	19	1.8732	0	0	0	19	0	18 wheeler - innate immune response - intrinsic to membrane - antimicrobial humoral response - multicellular organismal development - integral to	8e-32
ab-tri_asb-20147	1	1503	1503	39.8613	970	970	25.5423	2473	0.625098	Animal peptidoglycan recognition protein homologous to Bacteriophage T3 lysozyme	6e-41
ab-tri_asb-22788	1	340	340	58.5547	203	203	34.7116	543	0.582853	Animal peptidoglycan recognition protein homologous to Bacteriophage T3 lysozyme	9e-12
ab-tri_asb-14690	1	174	174	4.28864	58	58	1.41937	232	0.26838	Animal peptidoglycan recognition protein homologous to Bacteriophage T3 lysozyme	4e-22
ab-tri_asb-28164	1	526	526	18.4206	117	117	4.06819	643	0.209478	Animal peptidoglycan recognition protein homologous to Bacteriophage T3 lysozyme	1e-56
ab-tri_asb-48558	1	6	6	0.943724	1	1	0.156167	7	0.0803444	Animal peptidoglycan recognition protein homologous to Bacteriophage T3 lysozyme	3e-15
ab-tri_asb-28718	1	32	32	2.18231	15	15	1.01567	47	0.319162	antimicrobial peptide Attacin A12	1e-43
ab-tri_asb-3831	0.010806	892	892	28.4215	97	97	3.06867	989	0.1043	antimicrobial peptide Attacin A21	0
ab-tri_asb-55112	1	535	535	26.8593	215	215	10.7171	750	0.384685	Arthropod defensin	1e-05
ab-tri_asb-1971	1.62069e-10	10414	10422	184.149	2753	2755	48.3322	13177	0.261045	Bax-mediated apoptosis inhibitor TEGT/BI-1	3e-78
ab-tri_asb-33979	2.34381e-08	4623	4626	104.985	1564	1565	35.264	6191	0.332727	B-cell receptor-associated protein	6e-52
ab-tri_asb-53939	1	135	135	10.4657	216	216	16.6258	351	1.45005	Cecropin-C - defense response to Gram-positive bacterium - defense response to Gram-negative bacterium - extracellular region - molecular_function	8e-24
ab-tri_asb-34633	0.0167768	2233	2233	52.1111	758	758	17.5633	2991	0.33069	Complement component 1 Q subcomponent binding protein/mRNA splicing factor SF2 subunit P32	3e-77
ab-tri_asb-41228	1	85	85	1.90992	61	61	1.36089	146	0.467672	Cytokine receptor	2e-32
ab-tri_asb-30302	1	1804	1804	12.2262	584	584	3.92974	2388	0.297118	Cytokine receptor	0
ab-tri_asb-8154	1	61	61	2.05937	17	17	0.569836	78	0.186259	Cytokine receptor	3e-50
ab-tri_asb-8360	1	589	589	12.4822	151	151	3.17723	740	0.235661	daughter of sevenless - antimicrobial humoral response - regulation of Ras protein signal transduction - protein binding - sevenless signaling	0
ab-tri_asb-18527	1	401	401	7.21183	103	103	1.83922	504	0.223972	daughter of sevenless - antimicrobial humoral response - regulation of Ras protein signal transduction - protein binding - sevenless signaling	0
ab-tri_asb-25032	1.12996e-07	2887	2887	168.578	1471	1471	85.2831	4358	0.502914	Defensin - extracellular space - humoral immune response - positive regulation of biosynthetic process of antibacterial peptides active against	2e-05
ab-tri_asb-16297	1	13	13	1.32487	4	4	0.404748	17	0.174095	Defensin/corticostatin family	0.0009
ab-tri_asb-22625	1	81	81	2.16936	35	35	0.930702	116	0.293656	domeless - long-term memory - positive regulation of cell proliferation - compound eye morphogenesis - immune response - epithelial cell fate	7e-62
ab-tri_asb-4852	1	283	283	3.14568	95	95	1.04845	378	0.252902	domeless - long-term memory - positive regulation of cell proliferation - compound eye morphogenesis - immune response - epithelial cell fate	5e-52
ab-tri_asb-15704	1	51	51	2.01415	13	13	0.509754	64	0.16912	domeless - long-term memory - positive regulation of cell proliferation - compound eye morphogenesis - immune response - epithelial cell fate	7e-21
ab-tri_asb-4910	1	1517	1523	28.6795	593	595	11.1246	2118	0.374825	Dorsal switch protein 1 - polytene chromosome - negative regulation of antimicrobial humoral response - leg disc development - DNA binding bending -	0
ab-tri_asb-14577	1	1519	1561	29.6827	452	457	8.62805	2018	0.281203	Dorsal switch protein 1 - polytene chromosome - negative regulation of antimicrobial humoral response - leg disc development - DNA binding bending -	6e-71
ab-tri_asb-26094	1	25	25	2.44701	13	13	1.26338	38	0.366516	double parked - DNA endoreduplication - antimicrobial humoral response - cytokinesis - mitotic sister chromatid separation - centrosome duplication -	6e-13
ab-tri_asb-8935	1	43	43	1.6763	21	21	0.81283	64	0.303714	double parked - DNA endoreduplication - antimicrobial humoral response - cytokinesis - mitotic sister chromatid separation - centrosome duplication -	2e-22
ab-tri_asb-13359	1	342	342	4.5197	98	98	1.2859	440	0.232965	DRIM (Down-regulated in metastasis)-like	1e-08
ab-tri_asb-57309	1	1489	1489	9.73025	358	359	2.32927	1848	0.217075	DRIM (Down-regulated in metastasis)-like	2e-58
ab-tri_asb-3823	1	2131	2131	21.5401	1035	1036	10.3973	3167	0.46128	dsRNA-activated protein kinase inhibitor P58 contains TPR and DnaJ	7e-54
ab-tri_asb-8273	0.663658	3131	3131	39.3882	1106	1106	13.8145	4237	0.342042	dsRNA-activated protein kinase inhibitor P58 contains TPR and DnaJ	0
ab-tri_asb-25048	1	467	467	8.45469	198	198	3.55912	665	0.376439	Dual specificity phosphatase	8e-10
ab-tri_asb-20242	1	628	628	22.3377	247	247	8.72312	875	0.373778	Dual specificity phosphatase	4e-67
ab-tri_asb-17921	0.0892009	2588	2588	51.8949	991	991	19.7301	3579	0.373007	Dual specificity phosphatase	3e-31
ab-tri_asb-37266	1	257	257	4.01905	73	73	1.13347	330	0.225833	Dual specificity phosphatase	5e-71
ab-tri_asb-25897	1	127	127	3.89162	28	28	0.851885	155	0.174152	Dual specificity phosphatase	2e-56
ab-tri_asb-13115	1	32	32	1.2457	11	11	0.425159	43	0.189322	Ecdysone-induced protein 75B - heme binding - antimicrobial humoral response - steroid hormone receptor - steroid hormone mediated signaling pathway	1e-05
ab-tri_asb-7566	1	1456	1456	12.9983	524	524	4.64464	1980	0.331801	Ficolin	3e-59
ab-tri_asb-4779	1	1694	1694	16.3922	496	496	4.76543	2190	0.273998	Ficolin	4e-69
ab-tri_asb-16044	1	2389	2389	45.5865	2606	2606	49.3732	4995	1.05982	gamma-interferon inducible lysosomal thiol reductase	0
ab-tri_asb-12504	0	8132	8141	235.913	3687	3697	106.37	11838	0.448984	gamma-interferon inducible lysosomal thiol reductase	0
ab-tri_asb-2175	1	998	998	26.9408	344	344	9.22007	1342	0.329986	Gamma-interferon inducible lysosomal thiol reductase	2e-36
ab-tri_asb-5701	1	575	575	7.03198	168	169	2.05207	744	0.255488	GATAe - antimicrobial humoral response - sequence-specific DNA binding - zinc ion binding - regulation of transcription DNA-dependent -	0
ab-tri_asb-31707	1	89	366	6.76571	29	146	2.67967	512	0.345064	HVA22/DP1 gene product-related	7e-53
ab-tri_asb-31706	1	515	1717	24.8251	154	587	8.42664	2304	0.326297	HVA22/DP1 gene product-related	1e-52
ab-tri_asb-17855	1	73	73	2.30172	46	46	1.44007	119	0.436157	IK cytokine - nucleus	3e-07
ab-tri_asb-11654	1	6	6	0.854787	4	4	0.5658	10	0.305048	IK cytokine down-regulator of HLA class II	2e-23
ab-tri_asb-40526	1	16	16	2.05364	6	6	0.76463	22	0.2504	IK cytokine down-regulator of HLA class II	1e-24
ab-tri_asb-26812	1	28	28	2.12821	7	7	0.528264	35	0.168871	IK cytokine down-regulator of HLA class II	3e-25
ab-tri_asb-25034	1.9116e-06	1501	1501	123.768	678	678	55.5075	2179	0.444888	Insect antimicrobial peptide	1e-05
ab-tri_asb-37856	1	76	76	3.45822	15	15	0.677682	91	0.152007	Interferon regulatory factor 2-binding protein-like - biological_process - nucleus - molecular_function	1e-09
ab-tri_asb-13022	1	2229	2229	34.0745	995	995	15.1022	3224	0.430573	Jun-related antigen - synaptic growth at neuromuscular junction - negative regulation of antimicrobial humoral response - imaginal disc fusion	6e-72
ab-tri_asb-11924	1	3356	3356	20.5027	1787	1787	10.8395	5143	0.5041	kenny - defense response to virus - immune response - zinc ion binding - defense response to Gram-negative bacterium - Toll signaling pathway -	1e-54
ab-tri_asb-38554	1	42	42	3.54922	46	46	3.85956	88	0.8484	Knottins	8e-05
ab-tri_asb-56421	0.90751	764	764	35.5976	252	252	11.658	1016	0.318546	Knottins	0.0004
ab-tri_asb-20084	1	2359	2359	11.0425	911	912	4.23868	3271	0.351977	Lanthionine synthetase C-like protein 1	0
ab-tri_asb-27829	1	191	191	3.60669	115	115	2.15611	306	0.468037	lateral inhibition - antimicrobial humoral response	4e-78
ab-tri_asb-5951	1	609	755	8.31408	921	1153	12.6064	1908	1.35348	Lipocalin-interacting membrane receptor (LIMR)	0
ab-tri_asb-5952	1	16	26	0.78002	36	60	1.78723	86	1.00405	Lipocalin-interacting membrane receptor (LIMR)	5e-81
ab-tri_asb-26183	1	250	250	9.78803	97	97	3.77071	347	0.349527	lysozyme	4e-18
ab-tri_asb-14476	1.00102e-10	4290	4290	160.349	1450	1450	53.8112	5740	0.333508	lysozyme	3e-59
ab-tri_asb-2535	1.23935e-10	9000	9000	158.612	1498	1498	26.212	10498	0.164224	lysozyme	4e-49
ab-tri_asb-1757	3.8982e-06	2524	2524	57.569	507	508	11.5043	3032	0.196423	lysozyme - antimicrobial humoral response	3e-27
ab-tri_asb-31244	1	68	68	3.63522	9	9	0.477706	77	0.10306	Lysozyme S - cell wall macromolecule catabolic process - antimicrobial humoral response - lysozyme	1e-13
ab-tri_asb-16234	1	1251	1251	8.62006	406	406	2.77763	1657	0.288734	Macrophage maturation-associated protein	0
ab-tri_asb-56205	1	1424	1424	15.4745	434	434	4.68265	1858	0.284237	Mediator complex subunit 25 - regulation of antimicrobial peptide biosynthetic process - nervous system development - transcription initiation from	0
ab-tri_asb-8389	1	580	580	16.7717	245	245	7.03417	825	0.395806	Members of chemokine-like factor super family	5e-26
ab-tri_asb-4404	0.000316422	1273	1273	48.8565	286	286	10.8982	1559	0.218592	Members of chemokine-like factor super family	3e-08
ab-tri_asb-24122	1	84	84	5.12489	15	15	0.908641	99	0.148352	Members of chemokine-like factor super family	6e-07
ab-tri_asb-8045	1	7394	7396	45.6868	3480	3480	21.3437	10876	0.457167	Membrane glycoprotein LIG-1	9e-41
ab-tri_asb-56987	1	482	482	7.12802	251	251	3.68546	733	0.453427	Membrane glycoprotein LIG-1	2e-32
ab-tri_asb-20429	1	221	507	7.03151	106	253	3.48384	760	0.433771	Membrane glycoprotein LIG-1	1e-28
ab-tri_asb-16783	1	29	29	2.17386	18	18	1.33968	47	0.422099	Membrane glycoprotein LIG-1	1e-09
ab-tri_asb-2612	2.53114e-09	24942	24943	148.841	10654	10654	63.1225	35597	0.421262	membrane glycoprotein LIG-1	0
ab-tri_asb-6140	0.197018	3312	3313	55.579	1418	1418	23.619	4731	0.417452	Membrane glycoprotein LIG-1	4e-25
ab-tri_asb-20780	1	2274	2274	21.9112	991	991	9.4808	3265	0.413807	Membrane glycoprotein LIG-1	3e-30
ab-tri_asb-3700	1	593	593	3.35956	268	268	1.5075	861	0.345793	Membrane glycoprotein LIG-1	0
ab-tri_asb-14382	1	66	66	2.25333	31	31	1.05085	97	0.323006	Membrane glycoprotein LIG-1	3e-20
ab-tri_asb-23564	1	707	708	8.39807	252	255	3.00319	963	0.319554	Membrane glycoprotein LIG-1	1e-19
ab-tri_asb-7280	1	76	76	3.39019	31	31	1.37299	107	0.312741	Membrane glycoprotein LIG-1	3e-26
ab-tri_asb-37382	1	62	62	2.67364	26	26	1.11322	88	0.303029	Membrane glycoprotein LIG-1	1e-31
ab-tri_asb-17576	1	532	532	4.25267	188	188	1.49212	720	0.284069	Membrane glycoprotein LIG-1	2e-46
ab-tri_asb-20430	0.00197045	4457	7335	52.6208	1311	2136	15.2144	9471	0.283741	Membrane glycoprotein LIG-1	2e-35
ab-tri_asb-1779	0.210571	3222	3222	35.1959	889	889	9.64193	4111	0.266382	Membrane glycoprotein LIG-1	2e-20
ab-tri_asb-15506	1	1708	1711	21.7762	441	441	5.57272	2152	0.244673	Membrane glycoprotein LIG-1	2e-45
ab-tri_asb-16710	1	170	170	2.97672	53	53	0.921427	223	0.231705	Membrane glycoprotein LIG-1	2e-45
ab-tri_asb-16508	2.81714e-09	4907	4907	84.7227	1158	1158	19.8513	6065	0.231576	membrane glycoprotein LIG-1	0
ab-tri_asb-5746	1	94	94	2.41303	25	25	0.637192	119	0.186694	Membrane glycoprotein LIG-1	2e-26
ab-tri_asb-19405	1	149	149	2.1975	29	29	0.424656	178	0.132809	Membrane glycoprotein LIG-1	8e-15
ab-tri_asb-28316	1	32	32	3.08774	4	4	0.383219	36	0.0937484	Membrane glycoprotein LIG-1	9e-11
ab-tri_asb-29197	1	8	8	1.20268	1	1	0.149265	9	0.067765	Membrane glycoprotein LIG-1	9e-08
ab-tri_asb-52650	0	4740	4877	449.853	1803	1860	170.344	6737	0.377826	mucin 2 oligomeric mucus/gel-forming - response to transforming growth factor beta stimulus - cellular response to tumor necrosis factor - outer	1e-23
ab-tri_asb-56764	1	0	2	0.0384332	0	5	0.0953988	7	0.091868	multiple ankyrin repeats single KH domain - lipid particle - antimicrobial humoral response - RNA binding - cellular process - transmembrane receptor	4e-46
ab-tri_asb-5575	1	2564	2564	12.0519	959	959	4.4756	3523	0.342909	myopic - positive regulation of Toll signaling pathway - antimicrobial peptide production - ESCRT-0 complex - endosome - vesicle - positive	0
ab-tri_asb-34615	1	2275	2275	28.7927	1058	1058	13.2948	3333	0.446245	myrosinase precursor	7e-46
ab-tri_asb-26333	1	170	170	2.67698	57	57	0.891184	227	0.242368	NADPH oxidase 5 - positive regulation of reactive oxygen species metabolic process - oxidation-reduction process - cytokine secretion - NADP binding	5e-87
ab-tri_asb-13291	1	173	173	7.34392	40	40	1.68592	213	0.202054	NADPH oxidase 5 - positive regulation of reactive oxygen species metabolic process - oxidation-reduction process - cytokine secretion - NADP binding	9e-66
ab-tri_asb-29751	1	602	602	17.3526	258	258	7.38387	860	0.402334	Nuclear transport factor-2 - intracellular - positive regulation of antimicrobial peptide biosynthetic process - protein transmembrane transporter -	1e-52
ab-tri_asb-56311	1	334	334	3.85591	473	473	5.42173	807	1.11652	pannier - regulation of antimicrobial peptide biosynthetic process - heart contraction - cardiac cell differentiation - RNA polymerase II	0
ab-tri_asb-2494	1	38	86	2.47894	41	79	2.26095	165	0.649896	pannier - regulation of antimicrobial peptide biosynthetic process - heart contraction - cardiac cell differentiation - RNA polymerase II	1e-27
ab-tri_asb-1871	1	9	9	0.816321	4	4	0.360226	13	0.198327	PDGF- and VEGF-receptor related - imaginal disc-derived male genitalia morphogenesis - Malpighian tubule morphogenesis - response to DNA damage	8e-07
ab-tri_asb-9780	1	2080	2238	27.3206	636	687	8.32689	2925	0.294023	Peptidoglycan recognition protein LC - defense response to virus - protein binding - antimicrobial humoral response - response to bacterium - innate	3e-61
ab-tri_asb-14028	1	59	59	1.93193	21	21	0.682738	80	0.232863	Peptidoglycan recognition protein LC - defense response to virus - protein binding - antimicrobial humoral response - response to bacterium - innate	2e-13
ab-tri_asb-9779	1	623	715	21.0104	134	155	4.52227	870	0.20546	Peptidoglycan recognition protein LC - defense response to virus - protein binding - antimicrobial humoral response - response to bacterium - innate	1e-40
ab-tri_asb-40757	1	0	0	0	0	0	0	0	0	Phase 2 flagellin - toll-like receptor 15 signaling pathway - toll-like receptor 5 signaling pathway - toll-like receptor 4 signaling pathway -	9e-12
ab-tri_asb-29500	1	9	9	0.920663	9	9	0.914107	18	0.475933	poor gastrulation - regulation of antimicrobial peptide biosynthetic process - G-protein coupled receptor - G-protein coupled receptor signaling	4e-42
ab-tri_asb-42773	1	8	8	0.649808	8	8	0.645181	16	0.391064	poor gastrulation - regulation of antimicrobial peptide biosynthetic process - G-protein coupled receptor - G-protein coupled receptor signaling	9e-30
ab-tri_asb-12013	1	26	26	2.39013	6	6	0.547641	32	0.16154	poor gastrulation - regulation of antimicrobial peptide biosynthetic process - G-protein coupled receptor - G-protein coupled receptor signaling	3e-43
ab-tri_asb-12765	1	7	7	1.07613	9	9	1.37374	16	0.661684	Possible membrane-associated motif in LPS-induced tumor necrosis factor alpha factor	3e-13
ab-tri_asb-8390	0.131174	3267	3267	70.6095	1605	1605	34.4418	4872	0.480966	Possible membrane-associated motif in LPS-induced tumor necrosis factor alpha factor	4e-23
ab-tri_asb-16451	1	59	59	3.18538	37	37	1.98339	96	0.473884	Possible membrane-associated motif in LPS-induced tumor necrosis factor alpha factor	3e-13
ab-tri_asb-23882	1	53	53	3.56091	31	31	2.06796	84	0.45341	Possible membrane-associated motif in LPS-induced tumor necrosis factor alpha factor	5e-09
ab-tri_asb-9909	0.203535	4088	4088	53.4795	1703	1703	22.1201	5791	0.406026	Possible membrane-associated motif in LPS-induced tumor necrosis factor alpha factor	3e-20
ab-tri_asb-21676	1	144	144	8.90532	62	62	3.80693	206	0.384332	Possible membrane-associated motif in LPS-induced tumor necrosis factor alpha factor	2e-18
ab-tri_asb-25423	1	34	34	2.24011	19	19	1.24291	53	0.383601	Possible membrane-associated motif in LPS-induced tumor necrosis factor alpha factor	3e-08
ab-tri_asb-35527	1	190	190	5.68136	85	85	2.52356	275	0.377702	Possible membrane-associated motif in LPS-induced tumor necrosis factor alpha factor	7e-11
ab-tri_asb-30171	1	16	16	1.33141	9	9	0.743585	25	0.318942	Possible membrane-associated motif in LPS-induced tumor necrosis factor alpha factor	3e-10
ab-tri_asb-1437	0.00049858	2023	2028	51.3811	511	512	12.8796	2540	0.245882	Possible membrane-associated motif in LPS-induced tumor necrosis factor alpha factor	4e-18
ab-tri_asb-44387	1	10	10	1.45512	1	1	0.144476	11	0.0588467	Possible membrane-associated motif in LPS-induced tumor necrosis factor alpha factor	1e-11
ab-tri_asb-12505	1	1187	1189	13.7091	392	393	4.49901	1582	0.305865	Predicted Ras related/Rac-GTP binding protein	0
ab-tri_asb-49349	1	9	9	0.96797	5	5	0.533932	14	0.271311	prophenoloxidase	6e-40
ab-tri_asb-28947	1	391	393	7.67682	126	126	2.44374	519	0.28164	Protein farnesyltransferase subunit beta - positive regulation of fibroblast proliferation - metal ion binding - positive regulation of cell cycle -	0
ab-tri_asb-17375	1	679	680	6.52213	377	377	3.5902	1057	0.477284	Protein tyrosine phosphatase CDC14	1e-74
ab-tri_asb-3378	1	519	519	3.6351	156	156	1.08485	675	0.234051	Ras GTPase activating protein RasGAP/neurofibromin	0
ab-tri_asb-13516	1	562	562	5.73394	142	142	1.43847	704	0.213615	Ras GTPase activating protein RasGAP/neurofibromin	0
ab-tri_asb-14999	1	142	142	2.44862	42	42	0.719082	184	0.208513	Ras GTPase activating protein RasGAP/neurofibromin	0
ab-tri_asb-39183	1	14	14	1.32274	8	8	0.75047	22	0.323097	red protein (ik factor) (cytokine ik) Aedes aegypti	7e-11
ab-tri_asb-56543	1	1757	1759	7.30074	1315	1316	5.42317	3075	0.653336	regulation of antimicrobial peptide biosynthetic process - embryonic pattern specification - histone methylation - anterior/posterior pattern	2e-42
ab-tri_asb-1559	1	1348	1348	4.66845	745	745	2.56174	2093	0.45193	regulation of antimicrobial peptide biosynthetic process - embryonic pattern specification - histone methylation - anterior/posterior pattern	7e-35
ab-tri_asb-10674	1	437	437	4.2453	238	238	2.29562	675	0.437653	regulation of antimicrobial peptide biosynthetic process - embryonic pattern specification - histone methylation - anterior/posterior pattern	6e-21
ab-tri_asb-8549	1	2136	2142	13.1867	924	926	5.66011	3068	0.398972	regulation of antimicrobial peptide biosynthetic process - embryonic pattern specification - histone methylation - anterior/posterior pattern	7e-51
ab-tri_asb-33501	1	17	17	2.50044	9	9	1.31434	26	0.375477	regulation of antimicrobial peptide biosynthetic process - embryonic pattern specification - histone methylation - anterior/posterior pattern	8e-16
ab-tri_asb-4513	1	2440	2444	12.0389	896	898	4.39196	3342	0.336835	regulation of antimicrobial peptide biosynthetic process - embryonic pattern specification - histone methylation - anterior/posterior pattern	3e-42
ab-tri_asb-4485	0.0015453	738	6512	61.356	265	2207	20.6463	8719	0.331103	regulation of antimicrobial peptide biosynthetic process - embryonic pattern specification - histone methylation - anterior/posterior pattern	2e-25
ab-tri_asb-7161	1	950	950	5.15663	344	344	1.85394	1294	0.30113	regulation of antimicrobial peptide biosynthetic process - embryonic pattern specification - histone methylation - anterior/posterior pattern	0
ab-tri_asb-4518	1	844	845	5.95675	297	299	2.09276	1144	0.300825	regulation of antimicrobial peptide biosynthetic process - embryonic pattern specification - histone methylation - anterior/posterior pattern	2e-28
ab-tri_asb-57166	1	4006	4014	9.84619	1318	1319	3.21242	5333	0.296179	regulation of antimicrobial peptide biosynthetic process - embryonic pattern specification - histone methylation - anterior/posterior pattern	2e-45
ab-tri_asb-55336	1.78391e-05	6647	6650	64.0082	1769	1769	16.9059	8419	0.260058	regulation of antimicrobial peptide biosynthetic process - embryonic pattern specification - histone methylation - anterior/posterior pattern	1e-21
ab-tri_asb-12006	1	323	323	4.10129	97	97	1.22289	420	0.239721	regulation of antimicrobial peptide biosynthetic process - embryonic pattern specification - histone methylation - anterior/posterior pattern	0
ab-tri_asb-56975	1	922	922	6.54875	256	256	1.80536	1178	0.23916	regulation of antimicrobial peptide biosynthetic process - embryonic pattern specification - histone methylation - anterior/posterior pattern	2e-37
ab-tri_asb-24729	1	19	19	1.63609	7	7	0.598476	26	0.227032	regulation of antimicrobial peptide biosynthetic process - embryonic pattern specification - histone methylation - anterior/posterior pattern	3e-05
ab-tri_asb-4342	1	1013	1014	5.06269	275	275	1.36324	1289	0.224857	regulation of antimicrobial peptide biosynthetic process - embryonic pattern specification - histone methylation - anterior/posterior pattern	2e-59
ab-tri_asb-5178	1	357	357	6.11727	75	75	1.27599	432	0.179281	regulation of antimicrobial peptide biosynthetic process - embryonic pattern specification - histone methylation - anterior/posterior pattern	2e-25
ab-tri_asb-3414	1	120	120	3.1397	26	26	0.675423	146	0.163158	regulation of antimicrobial peptide biosynthetic process - embryonic pattern specification - histone methylation - anterior/posterior pattern	4e-05
ab-tri_asb-5623	1	2825	2828	34.994	1843	1847	22.6923	4675	0.630445	regulation of antimicrobial peptide biosynthetic process - zinc ion binding	8e-10
ab-tri_asb-9188	1	963	963	13.9978	507	507	7.31709	1470	0.487877	regulation of antimicrobial peptide biosynthetic process - zinc ion binding	1e-09
ab-tri_asb-27250	1	138	138	2.82762	75	75	1.52581	213	0.398631	regulation of antimicrobial peptide biosynthetic process - zinc ion binding	1e-06
ab-tri_asb-7121	1	81	81	2.61766	41	41	1.31555	122	0.363647	regulation of antimicrobial peptide biosynthetic process - zinc ion binding	3e-11
ab-tri_asb-16115	1	11	11	1.41188	3	3	0.382315	14	0.158514	rhomboid - behavioral response to ethanol - axonogenesis - imaginal disc-derived wing morphogenesis - maintenance of epithelial integrity open	9e-14
ab-tri_asb-22324	1	594	594	4.9158	329	329	2.70334	923	0.456969	rhomboid-4 - proteolysis - calcium ion binding - serine-type endopeptidase - integral to membrane - serine-type peptidase - plasma membrane	1e-47
ab-tri_asb-21892	1	1658	1658	19.3711	930	930	10.7882	2588	0.529584	rhomboid-4 isoform B	0
ab-tri_asb-11774	1	0	1	0.0395505	2	4	0.157075	5	0.151099	rhomboid-5 - serine-type endopeptidase - proteolysis - signal transduction - integral to membrane	6e-55
ab-tri_asb-54949	1	1471	1473	37.777	1173	1173	29.8689	2646	0.770273	salivary gland cell autophagic cell death - autophagic cell death - antimicrobial humoral response - lysozyme	1e-24
ab-tri_asb-27963	1	327	327	11.4812	90	90	3.13745	417	0.251375	salivary gland cell autophagic cell death - autophagic cell death - antimicrobial humoral response - lysozyme	3e-20
ab-tri_asb-10230	0.4575	2772	2772	50.4873	1172	1172	21.194	3944	0.411635	Serpin	0
ab-tri_asb-27655	1.18215e-09	7301	7307	133.711	2799	2799	50.8543	10106	0.377506	Serpin	2e-79
ab-tri_asb-4671	0.301621	2687	2687	42.0444	938	938	14.5727	3625	0.33855	Serpin	1e-65
ab-tri_asb-31126	1	1301	1301	23.4134	460	460	8.21944	1761	0.336677	Serpin	1e-75
ab-tri_asb-55758	2.14503e-10	5468	5471	109.624	1583	1583	31.4932	7054	0.284686	Serpin	3e-99
ab-tri_asb-16075	1	1387	1387	26.71	403	403	7.70547	1790	0.278075	Serpin	3e-84
ab-tri_asb-19139	3.44588e-08	5718	5718	81.5039	1458	1458	20.6342	7176	0.2501	Serpin	1e-89
ab-tri_asb-10284	2.19991e-06	5220	5225	67.6384	1304	1307	16.7988	6532	0.244744	Serpin	1e-94
ab-tri_asb-4297	1	2676	2676	13.9041	1059	1059	5.46323	3735	0.366558	Smad anchor for receptor activation	0
ab-tri_asb-55786	1	1716	1720	25.4223	748	755	11.0797	2475	0.419333	Sorting nexin SNX6/TFAF2 contains PX domain	0
ab-tri_asb-1482	1	276	281	6.37716	105	108	2.43355	389	0.329877	spatzle - dorsal/ventral pattern formation - protein homodimerization - growth factor - motor axon guidance - positive regulation of protein	1e-26
ab-tri_asb-1483	1	293	304	10.366	81	84	2.84389	388	0.25021	spatzle - dorsal/ventral pattern formation - protein homodimerization - growth factor - motor axon guidance - positive regulation of protein	1e-27
ab-tri_asb-10041	1	74	74	1.74488	31	31	0.725758	105	0.264404	spatzle 3	0
ab-tri_asb-17854	1	30	30	2.41515	7	7	0.559522	37	0.163835	spatzle 3 - cellular_component - biological_process - molecular_function - extracellular region - Toll binding - Toll signaling pathway	7e-09
ab-tri_asb-33510	1	8	8	1.13972	3	3	0.42435	11	0.198321	spatzle 5 - axon guidance - growth factor - central nervous system formation - regulation of cell death - motor axon guidance - regulation of	3e-29
ab-tri_asb-27683	1	10	10	1.81405	2	2	0.360226	12	0.12801	spatzle 5 - axon guidance - growth factor - central nervous system formation - regulation of cell death - motor axon guidance - regulation of	1e-07
ab-tri_asb-16481	1	896	896	7.0669	356	356	2.78783	1252	0.345589	suppressor of cytokine signaling at 16D	0
ab-tri_asb-1276	1	2984	2984	26.5609	959	959	8.47538	3943	0.307514	Suppressor of cytokine signaling at 36E - long-term memory - negative regulation of R7 cell differentiation - germ-line stem cell maintenance -	8e-93
ab-tri_asb-4319	1	394	394	6.83303	169	169	2.91005	563	0.37151	Suppressor of Cytokine Signaling at 44A - positive regulation of epidermal growth factor receptor signaling pathway - negative regulation of JAK-STAT	1e-99
ab-tri_asb-4957	1	847	847	14.468	249	249	4.22299	1096	0.273015	Transmembrane protein 173 - defense response to virus - perinuclear region of cytoplasm - innate immune response - protein homodimerization -	2e-08
ab-tri_asb-17862	0.00254126	6088	6091	69.9327	2396	2397	27.3247	8488	0.385221	Tumor Necrosis Factor	5e-12
ab-tri_asb-56502	1	1368	1369	11.3884	888	888	7.33447	2257	0.592043	Tumor necrosis factor alpha-induced protein 8-like protein - negative regulation of cysteine-type endopeptidase involved in apoptotic process -	5e-80
ab-tri_asb-1472	1	863	882	8.06989	304	314	2.85249	1196	0.314502	Tyrosine kinase negative regulator CBL	0
ab-tri_asb-18840	1	532	532	3.37832	175	175	1.10338	707	0.252009	Uncharacterized protein - cytokine	1e-16
ab-tri_asb-19685	1	328	328	4.59111	128	128	1.77889	456	0.318165	Uncharacterized protein - positive regulation of cytokine secretion - positive regulation of interleukin-2 biosynthetic process - muscle cell	6e-38
ab-tri_asb-7826	1	1105	1105	6.71757	413	413	2.49285	1518	0.32301	u-shaped - regulation of antimicrobial peptide biosynthetic process - larval lymph gland hemopoiesis - lymph gland development - zinc ion binding -	0
ab-tri_asb-21640	1	288	288	6.83233	204	205	4.82866	493	0.616503	wengen - apoptotic process - cell surface receptor linked signaling pathway - integral to plasma membrane - protein binding - tumor necrosis	3e-83
ab-tri_asb-50481	1	5	5	0.8196	2	2	0.325505	7	0.178888	wispy - regulation of antimicrobial peptide biosynthetic process - RNA polyadenylation - oocyte maturation - mRNA polyadenylation - polynucleotide	4e-18
ab-tri_asb-12683	1	65	65	1.65299	37	37	0.934231	102	0.352143	zinc finger protein 287 - metal ion binding - positive regulation of transcription DNA-dependent - regulation of cytokine biosynthetic process -	3e-14
ab-tri_asb-8741	1	113	113	2.00313	33	33	0.58082	146	0.193405	Zn finger homeodomain 1 - hemocyte development - lymph gland development - garland cell differentiation - antimicrobial humoral response - motor axon	5e-98
ab-tri_asb-25729	1	59	59	2.33687	13	13	0.511238	72	0.153209	Zn finger homeodomain 1 - hemocyte development - lymph gland development - garland cell differentiation - antimicrobial humoral response - motor axon	9e-51
ab-tri_asb-28884	1	2927	2927	39.0804	1303	1303	17.2733	4230	0.430968	3-Methylcrotonyl-CoA carboxylase non-biotin containing subunit/Acetyl-CoA carboxylase carboxyl transferase subunit beta	0
ab-tri_asb-39834	1	1009	1010	15.4572	444	445	6.76183	1455	0.410875	4-aminobutyrate aminotransferase	0
ab-tri_asb-55984	0.0436549	4005	4006	52.1311	1459	1461	18.877	5467	0.35529	4-hydroxyphenylacetate degradation bifunctional isomerase/decarboxylase	8e-49
ab-tri_asb-15443	1	1081	1081	9.5009	371	371	3.23749	1452	0.308306	510-methylenetetrahydrofolate reductase	2e-37
ab-tri_asb-5835	1	0	0	0	0	0	0	0	0	adenosylmethionine-8-amino-7-oxononanoate transaminase	7e-59
ab-tri_asb-21579	0	21822	21825	284.832	10210	10214	132.351	32039	0.463037	Alanine aminotransferase	0
ab-tri_asb-56220	1	337	400	3.70088	594	1681	15.4422	2081	3.28496	Alanine-glyoxylate aminotransferase AGT2	0
ab-tri_asb-7815	1	2071	2071	38.7308	1064	1064	19.7567	3135	0.497264	Alanine-glyoxylate aminotransferase AGT2	5e-64
ab-tri_asb-56219	1.43002e-10	45159	48971	205.861	11211	20772	86.6979	69743	0.419113	Alanine-glyoxylate aminotransferase AGT2	0
ab-tri_asb-4549	1	687	687	14.991	516	516	11.1794	1203	0.699108	alanine-glyoxylate transaminase 3	0
ab-tri_asb-26402	1	426	426	8.15173	151	151	2.86889	577	0.31348	Alpha-aminoadipic semialdehyde dehydrogenase-phosphopantetheinyl transferase	4e-39
ab-tri_asb-33922	1	0	0	0	0	0	0	0	0	alpha-ketoglutarate decarboxylase	2e-38
ab-tri_asb-4647	0.910643	1695	1695	35.1541	552	552	11.3669	2247	0.314401	Aminoacylase ACY1	0
ab-tri_asb-9730	0.00245951	2718	2742	50.8255	773	779	14.3366	3521	0.276633	Aminoacylase ACY1	0
ab-tri_asb-14599	0	12426	12426	239.123	3925	3925	74.994	16351	0.312314	Aminomethyl transferase	0
ab-tri_asb-29064	1	0	0	0	0	0	0	0	0	aminotransferase	2e-33
ab-tri_asb-20647	1	3116	3116	40.2988	1622	1623	20.8405	4739	0.504629	Angiotensin I-converting enzymes - M2 family peptidases	2e-98
ab-tri_asb-20632	0	53533	53598	302.33	16318	16329	91.451	69927	0.30149	Angiotensin I-converting enzymes - M2 family peptidases	0
ab-tri_asb-22454	0	10400	10400	97.5832	1675	1675	15.6046	12075	0.158289	Angiotensin I-converting enzymes - M2 family peptidases	0
ab-tri_asb-5485	0.0498124	2555	2555	26.6782	330	330	3.42118	2885	0.123606	Angiotensin I-converting enzymes - M2 family peptidases	0
ab-tri_asb-6835	0.0111952	2455	2457	29.4653	303	303	3.60781	2760	0.118424	Angiotensin I-converting enzymes - M2 family peptidases	0
ab-tri_asb-21007	1	367	367	9.18706	93	93	2.31148	460	0.226903	Arginase	1e-74
ab-tri_asb-37991	1	0	0	0	0	0	0	0	0	aromatic amino acid aminotransferase	1e-44
ab-tri_asb-39861	1	0	0	0	0	0	0	0	0	aromatic amino acid aminotransferase	6e-47
ab-tri_asb-7620	0	20118	20166	278.969	6203	6214	85.3499	26380	0.304855	Aromatic amino acid hydroxylase	0
ab-tri_asb-7619	1	89	89	5.39366	31	31	1.86531	120	0.291744	Aromatic amino acid hydroxylase	1e-06
ab-tri_asb-32563	1	223	223	3.50144	67	67	1.04451	290	0.232039	Aromatic amino acid hydroxylase	0
ab-tri_asb-12805	1	988	988	13.263	172	172	2.29251	1160	0.160731	Aromatic amino acid hydroxylase	0
ab-tri_asb-36015	1	112	112	2.25748	63	63	1.26079	175	0.387045	Aromatic-L-amino-acid/L-histidine decarboxylase	0
ab-tri_asb-29941	1	330	330	5.92709	73	73	1.30181	403	0.18793	Aromatic-L-amino-acid/L-histidine decarboxylase	0
ab-tri_asb-11555	1	1291	1291	30.8962	725	725	17.2272	2016	0.5401	Asparaginase	2e-81
ab-tri_asb-7300	1	178	178	4.05654	93	93	2.10433	271	0.416161	Asparaginase	4e-76
ab-tri_asb-56457	1	256	256	5.21403	93	93	1.88067	349	0.302649	Asparaginase	3e-89
ab-tri_asb-14808	0.00486339	4199	4199	46.1275	1117	1117	12.1833	5316	0.258517	Asparaginase	0
ab-tri_asb-9649	2.88402e-07	3266	3267	71.6337	781	781	17.0026	4048	0.234087	Asparaginase	0
ab-tri_asb-12713	8.29413e-10	35400	35400	430.796	6395	6395	77.2689	41795	0.178948	Asparaginase	9e-71
ab-tri_asb-34015	1	100	101	2.60254	34	34	0.869863	135	0.241458	Asparagine synthase	4e-84
ab-tri_asb-2765	9.06987e-07	6786	6787	117.855	2887	2889	49.8098	9676	0.41908	Aspartate aminotransferase/Glutamic oxaloacetic transaminase AAT1/GOT2	0
ab-tri_asb-4926	0.500565	7916	7922	59.7294	3787	3790	28.3719	11712	0.467186	Aspartate aminotransferase/Glutamic oxaloacetic transaminase AAT2/GOT1	0
ab-tri_asb-13710	1	0	0	0	0	0	0	0	0	bifunctional phosphopantothenoylcysteine decarboxylase/phosphopantothenate synthase	2e-36
ab-tri_asb-43334	1	0	0	0	0	0	0	0	0	bifunctional phosphopantothenoylcysteine decarboxylase/phosphopantothenate synthase	7e-28
ab-tri_asb-22431	0.311771	5894	5898	74.8548	3139	3139	39.5551	9037	0.521458	Bleomycin hydrolases and aminopeptidases of cysteine protease family	0
ab-tri_asb-7624	4.92595e-08	13096	13115	185.194	6905	6920	97.0198	20035	0.521069	Branched chain aminotransferase BCAT1 pyridoxal phosphate enzymes type IV superfamily	0
ab-tri_asb-2093	1	703	703	19.3811	322	322	8.81404	1025	0.432462	Carbon-nitrogen hydrolase	2e-65
ab-tri_asb-56657	1	679	679	10.6123	312	312	4.84163	991	0.416939	Carbon-nitrogen hydrolase	0
ab-tri_asb-10391	1	1108	1108	18.1623	342	342	5.56614	1450	0.290473	Carbon-nitrogen hydrolase	0
ab-tri_asb-52444	0	15506	15508	331.227	3536	3537	75.007	19045	0.22577	Carbon-nitrogen hydrolase	8e-62
ab-tri_asb-37802	1	40	40	3.25877	9	9	0.728001	49	0.170942	cDNA FLJ59474 highly similar to Homo sapiens ornithine aminotransferase-like 1 (OATL1) transcript variant 2 mRNA - transferase - transaminase -	4e-07
ab-tri_asb-15445	1.43002e-11	7631	7631	152.344	2317	2317	45.9268	9948	0.299502	Cystathionine beta-lyases/cystathionine gamma-synthases	0
ab-tri_asb-7035	0.181139	3186	3186	52.0368	1288	1288	20.887	4474	0.393822	Cysteine desulfurase NFS1	0
ab-tri_asb-10840	3.02641e-06	2534	7584	154.35	1451	3983	80.485	11567	0.518088	Cysteine dioxygenase CDO1	3e-86
ab-tri_asb-10841	7.40214e-05	1452	4102	73.9194	542	1402	25.0846	5504	0.334821	Cysteine dioxygenase CDO1	3e-56
ab-tri_asb-2192	3.11554e-08	7824	7824	110.366	2807	2808	39.3279	10632	0.35314	Cysteine synthase	3e-66
ab-tri_asb-871	8.10346e-11	7317	7319	143.071	2630	2635	51.142	9954	0.354977	D-3-phosphoglycerate dehydrogenase D-isomer-specific 2-hydroxy acid dehydrogenase superfamily	0
ab-tri_asb-2853	1.76369e-10	8941	8941	185.577	2236	2236	46.0792	11177	0.246972	D-3-phosphoglycerate dehydrogenase D-isomer-specific 2-hydroxy acid dehydrogenase superfamily	0
ab-tri_asb-7227	0.265898	1609	1609	34.2047	440	440	9.28707	2049	0.263802	D-aspartate oxidase	0
ab-tri_asb-6826	2.39344e-05	2097	2103	52.6926	421	423	10.5232	2526	0.195989	D-aspartate oxidase	3e-95
ab-tri_asb-4189	0	32825	32825	362.644	15975	15975	175.232	48800	0.481877	Delta-1-pyrroline-5-carboxylate dehydrogenase	0
ab-tri_asb-3895	1	219	219	8.56199	69	69	2.6784	288	0.280109	Diamine acetyltransferase	2e-29
ab-tri_asb-9323	1.33469e-10	5981	5982	167.636	1732	1732	48.1909	7714	0.285769	Dihydropteridine reductase DHPR/QDPR	0
ab-tri_asb-57505	1	1347	1347	12.7621	578	578	5.43725	1925	0.395088	Dimethylglycine dehydrogenase precursor	0
ab-tri_asb-1485	1	106	278	8.48999	35	79	2.39544	357	0.252418	Dimethylglycine dehydrogenase precursor	2e-82
ab-tri_asb-1486	0.000199525	5945	7449	38.6008	747	952	4.89814	8401	0.123688	Dimethylglycine dehydrogenase precursor	0
ab-tri_asb-6126	1	22	22	1.14901	20	20	1.03712	42	0.482602	Dopamine beta-monooxygenase	6e-46
ab-tri_asb-30272	1	343	343	5.08072	137	137	2.01487	480	0.331354	Dopamine beta-monooxygenase	0
ab-tri_asb-32598	1	6	6	0.97763	4	4	0.647112	10	0.327216	Dopamine beta-monooxygenase	9e-06
ab-tri_asb-56436	1	378	378	4.40499	151	151	1.74713	529	0.323245	Dopamine beta-monooxygenase	2e-49
ab-tri_asb-12877	1	112	112	2.92757	38	38	0.986209	150	0.251099	Dopamine beta-monooxygenase	4e-30
ab-tri_asb-49525	1	18	18	1.54023	2	2	0.169918	20	0.0668908	Dopamine beta-monooxygenase	8e-14
ab-tri_asb-26977	1	25	25	2.37027	2	2	0.188271	27	0.0558624	Dopamine beta-monooxygenase	4e-12
ab-tri_asb-12579	1	675	675	19.0334	271	271	7.58714	946	0.378725	Enolase-phosphatase E-1	5e-65
ab-tri_asb-40763	1	1613	1613	38.8759	755	755	18.0671	2368	0.453084	F-box	0
ab-tri_asb-3155	1.47769e-10	29564	29602	285.13	15020	15041	143.845	44643	0.502726	Gamma-glutamyl kinase	0
ab-tri_asb-40005	1	24	24	1.34929	15	15	0.837302	39	0.356406	Gamma-glutamyltransferase	7e-37
ab-tri_asb-8778	1	921	921	9.96464	254	254	2.72855	1175	0.24885	Gamma-glutamyltransferase	0
ab-tri_asb-9478	1	25	25	3.69711	7	7	1.02782	32	0.218819	Gamma-glutamyltransferase	1e-10
ab-tri_asb-2188	1.9067e-10	7430	7430	90.257	1608	1608	19.3943	9038	0.212524	Gamma-glutamyltransferase	0
ab-tri_asb-15878	1	82	82	3.57005	21	21	0.907769	103	0.198635	Gamma-glutamyltransferase	1e-68
ab-tri_asb-12921	1	72	72	3.52369	9	9	0.437325	81	0.0966743	Gamma-glutamyltransferase	1e-55
ab-tri_asb-51699	5.81543e-10	34433	34434	647.528	11358	11358	212.065	45792	0.326994	gamma-subunitmethylmalonyl-CoA decarboxylase Aedes aegypti	5e-38
ab-tri_asb-14383	1	1999	1999	13.9222	634	634	4.38412	2633	0.293797	Global transcriptional regulator cell division control protein	0
ab-tri_asb-56674	1	520	520	7.48655	259	259	3.70232	779	0.436258	Glutamate decarboxylase	0
ab-tri_asb-3818	1	123	123	2.36197	52	52	0.991447	175	0.2949	Glutamate decarboxylase	0
ab-tri_asb-5315	1	2154	2154	30.6708	690	690	9.75494	2844	0.308011	Glutamate decarboxylase/sphingosine phosphate lyase	0
ab-tri_asb-5507	1	1636	16893	59.62	1326	12303	43.1115	29196	0.711175	Glutamate synthase	0
ab-tri_asb-5506	1	8	177	0.846449	7	127	0.603014	304	0.32658	Glutamate synthase	0
ab-tri_asb-5505	1	0	25	0.118143	1	31	0.145454	56	0.130085	Glutamate synthase	0
ab-tri_asb-57936	0	15621	29727	374.141	3898	7763	97.0085	37490	0.258592	Glutamate/leucine/phenylalanine/valine dehydrogenases	0
ab-tri_asb-15079	1	78	78	2.67646	23	23	0.783593	101	0.213138	Glutamate/leucine/phenylalanine/valine dehydrogenases	4e-48
ab-tri_asb-3714	1	90	90	2.37073	21	21	0.549231	111	0.162941	Glutamate/leucine/phenylalanine/valine dehydrogenases	2e-61
ab-tri_asb-37057	1	277	277	7.35353	123	123	3.24203	400	0.388103	Glutamate-cysteine ligase regulatory subunit	9e-53
ab-tri_asb-10288	1	2386	2387	26.7954	1446	1446	16.1165	3833	0.579828	Glutaminase (contains ankyrin repeat)	0
ab-tri_asb-17056	1	2400	2403	45.4079	1250	1253	23.5085	3656	0.506562	Glutamine synthetase	0
ab-tri_asb-16299	0.0367527	5566	5566	76.4151	2688	2688	36.6405	8254	0.473299	Glutamine synthetase	0
ab-tri_asb-12114	1	13	13	2.31202	3	3	0.529744	16	0.159946	Glutamine:fructose-6-phosphate aminotransferase 1 - cytoplasm - carbohydrate biosynthetic process - sugar binding - glutamine-fructose-6-phosphate	4e-20
ab-tri_asb-13148	0.00812174	4919	4920	67.7857	2014	2014	27.5504	6934	0.400526	Glycine C-acetyltransferase/2-amino-3-ketobutyrate-CoA ligase	6e-66
ab-tri_asb-1237	0.358624	2286	2286	29.92	539	539	7.00439	2825	0.226533	Glycine C-acetyltransferase/2-amino-3-ketobutyrate-CoA ligase	2e-56
ab-tri_asb-6362	2.47537e-08	8009	8024	109.06	2817	2824	38.1098	10848	0.346263	Glycine cleavage system H protein (lipoate-binding)	2e-41
ab-tri_asb-14574	1.28702e-10	36017	36107	419.154	8095	8113	93.5104	44220	0.222562	Glycine/serine hydroxymethyltransferase	0
ab-tri_asb-14243	1	0	0	0	0	0	0	0	0	Glycine/serine hydroxymethyltransferase	7e-43
ab-tri_asb-19485	1	95	95	1.41181	790	790	11.6567	885	4.83317	H+/oligopeptide symporter	1e-75
ab-tri_asb-57016	1	696	697	5.96223	275	275	2.33564	972	0.335472	H+/oligopeptide symporter	4e-64
ab-tri_asb-11614	0	11388	11389	122.298	3521	3524	37.5721	14913	0.304726	H+/oligopeptide symporter	1e-66
ab-tri_asb-4731	1	171	171	3.20678	62	62	1.15441	233	0.274417	Histidine decarboxylase - thermotaxis - cellular amino acid metabolic process - pyridoxal phosphate binding - compound eye photoreceptor development	9e-36
ab-tri_asb-57881	1	1297	1302	21.2146	2317	2337	37.8075	3639	1.70192	Homocysteine S-methyltransferase	6e-97
ab-tri_asb-31864	1	119	119	3.16837	49	49	1.29533	168	0.310753	Homocysteine S-methyltransferase	4e-88
ab-tri_asb-16110	2.56818e-06	6637	6637	108.467	2747	2747	44.5739	9384	0.40719	Homogentisate 12-dioxygenase	0
ab-tri_asb-6098	0.00640123	4643	4645	83.9268	2190	2191	39.3055	6836	0.462816	Isocitrate dehydrogenase alpha subunit	6e-94
ab-tri_asb-3453	0.0498628	4354	4354	58.1617	1761	1761	23.3563	6115	0.394788	Isocitrate dehydrogenase alpha subunit	0
ab-tri_asb-16544	0.000762487	3833	3833	68.5724	1386	1386	24.619	5219	0.353861	Isocitrate dehydrogenase gamma subunit	0
ab-tri_asb-2475	3.78365e-07	12361	12363	121.754	5242	5243	51.2667	17606	0.417638	Isovaleryl-CoA dehydrogenase	2e-87
ab-tri_asb-1649	0.00252479	4246	4246	77.3338	1809	1809	32.7133	6055	0.417614	Isovaleryl-CoA dehydrogenase	1e-96
ab-tri_asb-17613	2.57404e-10	9265	9269	118.134	3021	3024	38.2666	12293	0.321206	Isovaleryl-CoA dehydrogenase	7e-54
ab-tri_asb-1656	0	26261	26282	411.007	8119	8126	126.172	34408	0.306238	Isovaleryl-CoA dehydrogenase	9e-83
ab-tri_asb-26867	0.0131326	2896	2896	51.7414	958	958	16.9942	3854	0.322218	Kynurenine aminotransferase glutamine transaminase K	0
ab-tri_asb-13862	1	375	375	9.52756	216	216	5.44879	591	0.517574	Kynurenine formamidase	3e-43
ab-tri_asb-54359	0	12842	12973	117.238	2816	2841	25.4916	15814	0.215595	Lysine-ketoglutarate reductase/saccharopine dehydrogenase	0
ab-tri_asb-6685	1	181	181	3.27687	98	98	1.76158	279	0.411886	M13 family peptidase	5e-85
ab-tri_asb-7291	0.001529	6663	6665	67.3197	2466	2466	24.7304	9131	0.361981	M13 family peptidase	0
ab-tri_asb-26719	1	751	753	5.49026	322	323	2.33828	1076	0.360275	M13 family peptidase	0
ab-tri_asb-1455	1	1430	1878	20.995	540	657	7.29257	2535	0.331557	M13 family peptidase	2e-76
ab-tri_asb-31408	1	44	44	1.29016	26	26	0.75694	70	0.330518	M13 family peptidase	4e-54
[truncated: 40,936 more rows]
