# Supplementary material for: A Novel Highly Divergent Protein Family Identified from a Viviparous Insect by RNA-seq Analysis: A Potential Target for Tsetse Fly-Specific Abortifacients
Source: PLoS Genet. 2014 Apr 24;10(4):e1003874. doi: 10.1371/journal.pgen.1003874 (PMC3998918; doi:10.1371/journal.pgen.1003874)
Supplement: Table S3 — Results of RNA-seq analysis with statistical differences between lactating and dry determined by a Kal's test with Bonferroni correction, P<0.05. (XLSX) [file pgen.1003874.s011.xlsx]

## Sheet: Table S3
Feature ID	Kal's Z-test: Dry (48) vs Lactating (192) original values - Bonferroni	Dry (48) RNA-Seq - Unique gene reads	Dry (48) RNA-Seq - Total gene reads	Dry (48) RNA-Seq - RPKM	Lactating (192) RNA-Seq - Unique gene reads	Lactating (192) RNA-Seq - Total gene reads	Lactating (192) - RNA-Seq - RPKM	Total reads	Fold change (Lactaing/Dry)	Comments
ab-tri_asb-56761	0	499	1291	50.4727	68805	181928	7061.98	183219	137.198	hypothetical secreted protein
ab-tri_asb-54441	0	941	1180	89.4391	94267	117485	8841.46	118665	97.7615	fat body lipocalin
ab-tri_asb-55731	0	4206	5152	252.594	326253	409446	19931.5	414598	78.5961	Unknown product
ab-tri_asb-54802	0	1972	2691	217.929	142862	202711	16299.5	205402	74.4512	salivary secreted protein
ab-tri_asb-55872	0	5966	7200	214.821	328090	399409	11832	406609	54.8232	salivary secreted protein
ab-tri_asb-2538	0	10125	10559	85.435	496681	517608	4158.25	528167	48.1084	Acid sphingomyelinase and PHM5 phosphate metabolism protein
ab-tri_asb-54801	0	13517	17131	1102	592700	795711	50821.9	812842	46.076	salivary secreted protein
ab-tri_asb-54800	0	356	410	39.1452	16582	19277	1827.39	19687	45.5194	salivary secreted protein
ab-tri_asb-55777	0	28120	29488	1346.29	1119496	1163120	52724.7	1192608	39.1339	hypothetical secreted protein
ab-tri_asb-39534	0	2271	2354	381.274	81196	84722	13624.6	87076	35.6409	Unknown product
ab-tri_asb-44932	0	2600	2915	216.719	75235	83947	6196.7	86862	28.4619	hypothetical secreted protein
ab-tri_asb-54290	0.00254991	8	8	0.329827	874	920	37.66	928	28.3195	sphingomyelin phosphodiesterase 1
ab-tri_asb-54414	5.33875e-10	118	127	20.8178	3257	3773	614.066	3900	28.1451	Unknown product
ab-tri_asb-54786	0	30547	37391	605.256	901642	1055569	16965	1092960	27.9833	hypothetical secreted protein
ab-tri_asb-54437	0	13882	18209	933.107	371355	484576	24654.9	502785	26.3941	salivary secreted protein
ab-tri_asb-54438	0	23427	28301	736.224	617418	749663	19362.9	777964	26.2646	salivary secreted protein
ab-tri_asb-52317	9.18075e-09	9	13	1.88159	387	510	73.2906	523	25.4341	sphingomyelin phosphodiesterase 1
ab-tri_asb-2537	0.00833557	5	5	0.377927	407	466	34.9719	471	25.3801	Unknown product
ab-tri_asb-54774	0	64	89	7.52097	1945	2514	210.933	2603	24.7546	fat body lipocalin
ab-tri_asb-53975	0	63313	66805	2108.83	1585924	1649266	51691.5	1716071	24.5003	hypothetical secreted protein
ab-tri_asb-54439	0	21313	22900	1224.21	520483	549093	29145	571993	23.7877	salivary secreted protein
ab-tri_asb-54768	1.71603e-10	425	465	73.1386	10029	10764	1680.98	11229	22.6735	hypothetical secreted protein
ab-tri_asb-54788	0.000349122	8	9	1.04211	370	390	44.8366	399	21.956	Unknown product
ab-tri_asb-54435	0	86575	92199	2366.79	1938871	2037774	51938.1	2129973	21.9352	hypothetical secreted protein
ab-tri_asb-54451	0	69847	87034	2646.1	1575579	1917907	57894.9	2004941	21.8711	lipocalin/milk gland protein Glossina morsitans morsitans
ab-tri_asb-54773	0	47	49	7.66279	1156	1191	184.926	1240	21.3472	Unknown product
ab-tri_asb-6886	1.71603e-10	231	233	4.52864	5951	5961	115.034	6194	20.807	hypothetical conserved protein
ab-tri_asb-54792	0.00181057	13	13	0.988098	517	539	40.6763	552	20.4599	salivary secreted protein
ab-tri_asb-55388	0.000314697	10	11	1.24198	315	408	45.7382	419	20.4008	hypothetical secreted protein
ab-tri_asb-2776	0.00701226	19	82	0.932809	740	3296	37.2274	3378	19.2608	alkaline phosphatase
ab-tri_asb-53452	0.00983859	7	7	1.04085	241	249	36.7607	256	18.0125	Unknown product
ab-tri_asb-54767	4.45776e-07	19	19	3.2112	390	405	67.9619	424	16.1384	salivary secreted protein
ab-tri_asb-53445	5.25139e-05	15	15	2.3869	328	340	53.7179	355	15.8605	Unknown product
ab-tri_asb-55395	0.0113424	12	14	1.36054	372	388	37.4378	402	15.8599	salivary secreted protein
ab-tri_asb-47649	0.00617726	9	9	1.48422	239	240	39.2974	249	15.8188	sphingomyelin catabolic process - sphingomyelin phosphodiesterase
ab-tri_asb-9757	0.00102117	66	67	1.96669	1403	1550	45.174	1617	15.2271	L-carnitine dehydratase/alpha-methylacyl-CoA racemase
ab-tri_asb-55969	0	4386	4448	440.121	66575	67219	6603.82	71667	14.9706	Unknown product
ab-tri_asb-16964	0.00559045	124	124	1.72237	2921	2921	40.2841	3045	14.7974	Plasma membrane glycoprotein CD36
ab-tri_asb-54799	6.73261e-05	15	16	2.68748	308	324	54.0339	340	14.6533	Unknown product
ab-tri_asb-54787	0	12789	13292	1018.83	189570	193749	14745.1	207041	14.4584	Unknown product
ab-tri_asb-56061	3.7349e-06	48	54	3.55782	930	975	63.7809	1029	13.9937	Unknown product
ab-tri_asb-54624	0	53	55	9.18153	823	848	140.554	903	13.8048	Unknown product
ab-tri_asb-11537	0.00287261	65	65	2.16752	1307	1307	43.2735	1372	13.6616	Unknown product
ab-tri_asb-54849	0.0293262	6	12	1.65751	131	263	36.0683	275	13.5722	hypothetical secreted protein
ab-tri_asb-54771	1.52536e-10	66	76	11.0589	1035	1129	163.113	1205	13.5264	salivary secreted protein
ab-tri_asb-54009	4.01175e-06	51	102	4.04002	494	1654	65.0451	1756	12.9057	Drosophila persimilis ribosomal RNA (Dper\28SrRNA:GL28069) rRNA
ab-tri_asb-31696	0	819	1642	24.4286	11885	22166	327.423	23808	12.8762	hypothetical conserved protein
ab-tri_asb-55048	0	7204	8881	499.294	83326	113329	6326.04	122210	12.6446	Drosophila persimilis ribosomal RNA (Dper\28SrRNA:GL28069) rRNA
ab-tri_asb-54008	0	176947	186626	3973.57	2132958	2227463	47088.6	2414089	11.8475	hypothetical secreted protein
ab-tri_asb-56238	6.0061e-10	1004	1109	74.6948	11713	12710	849.964	13819	11.2288	salivary secreted protein
ab-tri_asb-57252	0	1630	1878	183.16	16784	19054	1845.09	20932	10.0189	mucin
ab-tri_asb-55413	0	7642	12846	388.388	71922	119350	3582.75	132196	9.20098	Transferrin 1 - extracellular region - defense response - iron ion transport - iron ion transmembrane transporter - cellular iron ion homeostasis -
ab-tri_asb-55073	0	218605	264633	3048.63	1925962	2292083	26217.2	2556716	8.59687	Transferrin 1 - extracellular region - defense response - iron ion transport - iron ion transmembrane transporter - cellular iron ion homeostasis -
ab-tri_asb-53905	6.26779e-07	83	88	10.5953	698	735	87.8648	823	7.57761	Drosophila persimilis ribosomal RNA (Dper\28SrRNA:GL28069) rRNA
ab-tri_asb-17192	2.54434e-05	707	707	9.87576	5509	5509	76.4047	6216	7.02523	hypothetical secreted conserved protein
ab-tri_asb-5023	0	409701	532489	1736.71	2623574	3327462	10775.2	3859951	6.20081	Drosophila sechellia 18S ribosomal RNA (Dsec\18SrRNA:GM27733) rRNA
ab-tri_asb-16659	0.0158904	247	247	7.80609	1733	1734	54.4104	1981	6.17872	tetraspanin 42Ek
ab-tri_asb-13713	0	3994	3995	24.5999	25513	25529	156.08	29524	6.09689	Phosphorylcholine transferase/cholinephosphate cytidylyltransferase
ab-tri_asb-55779	0	276	374	63.21	1313	1620	271.847	1994	4.23373	Transferrin 1 - extracellular region - defense response - iron ion transport - iron ion transmembrane transporter - cellular iron ion homeostasis -
ab-tri_asb-53782	1.28502e-07	1270	1270	116.749	3340	3340	304.853	4610	2.58902	GA26398
ab-tri_asb-50760	0.0195852	7344	7344	252.956	13600	13600	465.102	20944	1.83142	Unknown product
ab-tri_asb-55861	1.23935e-10	65782	65791	1797.41	62916	62944	1707.38	128735	0.949385	Trypsin
ab-tri_asb-36071	0.0394905	17777	17790	566.837	16546	16562	523.951	34352	0.922715	GK19214
ab-tri_asb-54789	1.38236e-10	19422	20346	2493.82	17793	18338	2231.7	38684	0.89453	trypsin
ab-tri_asb-52956	0.029328	16229	16235	482.277	14648	14651	432.124	30886	0.894153	midgut trypsin
ab-tri_asb-37748	4.07257e-06	7930	7930	471.137	6367	6368	375.642	14298	0.795619	60s ribosomal protein L39
ab-tri_asb-56180	6.34658e-07	7381	9107	478.394	5613	7188	374.899	16295	0.782028	midgut trypsin
ab-tri_asb-39616	0.0121173	1586	1764	277.455	1183	1393	217.541	3157	0.781243	midgut trypsin
ab-tri_asb-36899	0.00333195	18912	18923	288.95	14740	14748	223.595	33671	0.77115	60S ribosomal protein L28
ab-tri_asb-39712	1.16766e-07	25089	25090	476.425	19413	19415	366.039	44505	0.766694	40S ribosomal protein S3A
ab-tri_asb-21226	0.00026526	9610	9610	327.278	7424	7424	251.031	17034	0.764691	40S ribosomal protein S17
ab-tri_asb-23203	8.25176e-06	13609	13609	377.098	10395	10395	285.989	24004	0.756387	40S ribosomal protein S15
ab-tri_asb-14076	0.000227077	7048	7050	313.457	5367	5368	236.972	12418	0.753592	Ribosomal L38e protein family
ab-tri_asb-17441	8.58014e-11	2433	14473	637.25	2005	10994	480.622	25467	0.75303	Ribosomal protein L41
ab-tri_asb-25326	4.99693e-07	14854	14854	412.016	11223	11223	309.084	26077	0.748357	40S ribosomal protein S14
ab-tri_asb-5819	1.90255e-07	3339	15650	419.968	2524	11752	313.119	27402	0.743808	ribosomal protein L22
ab-tri_asb-51314	1.66836e-10	3652	3689	514.771	2714	2737	379.207	6426	0.735224	midgut trypsin
ab-tri_asb-24332	4.90974e-10	19058	19058	497.202	14078	14078	364.664	33136	0.73196	ribosomal protein S3
ab-tri_asb-14138	0	14669	14670	603.905	10793	10798	441.345	25468	0.72961	40S ribosomal protein S29
ab-tri_asb-55791	1.38236e-10	18443	18448	674.709	13574	13574	492.914	32022	0.729477	60S ribosomal protein L22
ab-tri_asb-39863	0.000479922	6760	6760	264.668	4960	4960	192.812	11720	0.725761	Ribosomal protein L35 - mitotic spindle organization - mitotic spindle elongation - ribosome - lipid particle - cytosolic large ribosomal subunit -
ab-tri_asb-2400	1.69887e-08	10033	10034	416.208	7303	7303	300.769	17337	0.72091	ubiquitin-like/40S ribosomal S30 fusion protein
ab-tri_asb-25842	0.00295486	12175	12175	222.193	8765	8765	158.822	20940	0.711589	60s ribosomal protein L6
ab-tri_asb-55640	1.95436e-10	3807	4124	517.129	2714	2949	367.156	7073	0.70862	Unknown product
ab-tri_asb-14199	2.8314e-07	8292	8292	342.905	5876	5876	241.264	14168	0.701543	60S ribosomal protein L14/L17/L23
ab-tri_asb-20921	0.00260832	8551	8562	209.513	6027	6030	146.504	14592	0.695938	60S ribosomal protein L36
ab-tri_asb-54448	4.57607e-10	233981	248119	5083.96	163052	173534	3530.39	421653	0.694281	trypsin
ab-tri_asb-26029	5.60937e-06	11449	11453	291.529	8035	8035	203.069	19488	0.694186	60S ribosomal protein L32
ab-tri_asb-54381	4.0823e-06	25214	25240	295.397	17685	17697	205.642	42937	0.693807	NADH dehydrogenase subunits 2 5
ab-tri_asb-10340	1.67954e-05	16135	16135	274.918	11299	11299	191.149	27434	0.692772	60S Ribosomal protein L13
ab-tri_asb-36967	0.00612245	7069	19414	195.077	5857	13611	135.793	33025	0.692549	Cyclin G - negative regulation of S phase of mitotic cell cycle - negative regulation of G1/S transition of mitotic cell cycle - polytene chromosome
ab-tri_asb-54777	6.33977e-10	516996	518170	2108.54	360087	360619	1456.98	878789	0.690664	polyprotein
ab-tri_asb-20465	8.10346e-11	18540	18540	543.628	12906	12906	375.733	31446	0.68989	40S ribosomal protein S6
ab-tri_asb-40043	4.75244e-09	10037	10037	378.799	6975	6975	261.364	17012	0.688163	60s ribosomal protein L37
ab-tri_asb-56267	2.1927e-10	17710	17718	874.99	12244	12251	600.698	29969	0.685736	acidic ribosomal protein
ab-tri_asb-12439	1.85598e-07	8721	8740	325.783	6047	6051	223.944	14791	0.6853	60S ribosomal protein L27
ab-tri_asb-56216	0	67312	67377	1054.88	46491	46520	723.146	113897	0.684877	NADH dehydrogenase subunit 4
ab-tri_asb-39842	5.24342e-11	30380	30380	446.361	20992	20992	306.231	51372	0.684527	40S ribosomal protein S8
ab-tri_asb-21818	5.02415e-09	10637	10637	364.534	7299	7299	248.358	17936	0.679439	Ribosomal protein S18
ab-tri_asb-56481	3.89157e-08	24430	24623	335.005	16765	16845	227.55	41468	0.677223	60s ribosomal protein L19
ab-tri_asb-54921	5.52942e-10	9122	9123	390.32	6229	6230	264.647	15353	0.676294	40S ribosomal protein S16
ab-tri_asb-2775	4.88591e-09	1905	11869	353.739	858	8053	238.299	19922	0.671759	60S ribosomal protein L14
ab-tri_asb-54809	1.52536e-10	9478	11951	489.752	6243	8089	329.127	20040	0.670658	Ubiquitin/40S ribosomal protein S27a fusion
ab-tri_asb-8597	1.01819e-05	22687	41488	254.835	19371	28045	171.036	69533	0.668541	Glycosyl hydrolase family 38 - alpha-mannosidase
ab-tri_asb-24025	5.25586e-06	5771	5791	262.192	3895	3910	175.767	9701	0.66783	GI20012
ab-tri_asb-13188	0.00512395	4692	4693	178.103	3173	3173	119.56	7866	0.66755	ribosomal protein L30
ab-tri_asb-34167	1.00102e-10	16313	16315	467.801	10844	10909	310.567	27224	0.662471	60S ribosomal protein L7
ab-tri_asb-39530	2.98171e-06	19009	19018	262.554	12722	12723	174.397	31741	0.661713	Purine nucleoside phosphorylase
ab-tri_asb-6315	3.237e-05	9042	9042	232.551	6036	6037	154.16	15079	0.660069	ribosomal protein S24
ab-tri_asb-38413	5.50082e-09	20812	20817	333.989	13851	13854	220.691	34671	0.658802	ribosomal protein S25
ab-tri_asb-23734	3.17942e-09	12793	12808	340.346	8499	8520	224.789	21328	0.658537	60S ribosomal protein L9
ab-tri_asb-10301	2.14889e-06	8486	8487	263.027	5650	5650	173.856	14137	0.65848	ribosomal protein S27
ab-tri_asb-38875	0.0188414	2151	2178	154.336	1439	1446	101.736	3624	0.65494	40S ribosomal protein S11 - biological_process - cellular_component - molecular_function
ab-tri_asb-54669	0	81933	81938	908.554	53860	53864	593.007	135802	0.651976	Zinc carboxypeptidase A 1
ab-tri_asb-28104	1.07765e-05	7441	7441	233.535	4873	4873	151.85	12314	0.647449	cytochrome-c oxidase - mitochondrial respiratory chain complex IV - mitochondrial electron transport cytochrome c to oxygen
ab-tri_asb-5447	8.58014e-11	14551	14554	365.336	9490	9491	236.548	24045	0.645712	mitochondrial NADH-ubiquinone oxidoreductase chain 2 - mitochondrial electron transport NADH to ubiquinone - mitochondrial inner membrane - integral
ab-tri_asb-54343	0	78303	78313	2203.67	50674	50683	1416.03	128996	0.642285	midgut trypsin
ab-tri_asb-34674	1.09635e-10	14153	14153	501.449	9173	9173	322.691	23326	0.642235	60S ribosomal protein L26
ab-tri_asb-30309	0	24539	24542	538.553	15898	15900	346.427	40442	0.642063	40S ribosomal protein S7
ab-tri_asb-55882	0.0089992	6341	10935	153.139	4103	7088	98.5569	18023	0.639403	Unknown product
ab-tri_asb-26148	1.23935e-10	25054	25070	651.55	16085	16093	415.266	41163	0.636375	40S ribosomal protein S4
ab-tri_asb-54185	0	20762	20763	1179.49	13252	13253	747.506	34016	0.633217	hypothetical protein
ab-tri_asb-16031	0.00055617	1917	1922	177.285	1228	1228	112.464	3150	0.63081	Unknown product
ab-tri_asb-25229	1.09635e-10	14115	14115	389.138	8951	8951	245.014	23066	0.628018	60S ribosomal protein L18A
ab-tri_asb-56299	0	35110	35110	858.372	22232	22232	539.659	57342	0.627969	DNA repair protein RAD50 ABC-type ATPase/SMC superfamily
ab-tri_asb-34404	1.55575e-05	10163	10166	211.486	6446	6446	133.143	16612	0.626596	60S ribosomal protein L10A
ab-tri_asb-1584	6.72111e-10	9990	9990	314.26	6299	6299	196.74	16289	0.624055	midgut trypsin
ab-tri_asb-55152	0.0367249	9044	9050	129.473	5721	5722	81.2781	14772	0.622951	triacylglycerol lipase
ab-tri_asb-24479	1.04868e-10	15043	15046	521.544	9433	9437	324.788	24483	0.621552	60s ribosomal protein L18
ab-tri_asb-54188	1.09797e-07	3812	3837	257.161	2372	2408	160.238	6245	0.620691	Drosophila erecta ribosomal RNA (Dere\28SrRNA:GG26129) rRNA
ab-tri_asb-27131	0	19175	19184	623.668	11997	11998	387.275	31182	0.619969	60S ribosomal protein L13a
ab-tri_asb-54266	0	43232	43246	978.997	27009	27023	607.387	70269	0.619784	Juvenile hormone binding protein in insects
ab-tri_asb-37840	7.15011e-11	16919	16919	440.553	10535	10535	272.367	27454	0.616838	Ribosomal protein S4
ab-tri_asb-55502	1.33469e-10	15387	15387	387.677	9563	9563	239.225	24950	0.615485	Trypsin
ab-tri_asb-54548	0.0208613	8595	8669	130.326	5360	5396	80.5433	14065	0.613309	Animal-type fatty acid synthase
ab-tri_asb-55646	9.53349e-12	34349	34355	619.499	21243	21247	380.403	55602	0.613061	Ribosomal protein RPL1/RPL2/RL4L4
ab-tri_asb-51695	0.0455382	6715	6717	122.585	4181	4181	75.7598	10898	0.613017	Cobyrinic acid ac-diamide synthase
ab-tri_asb-39924	9.05681e-11	25414	25425	636.46	15704	15707	390.391	41132	0.612416	Juvenile hormone binding protein in insects
ab-tri_asb-9765	2.0497e-10	9206	27551	311.589	5978	16949	190.32	44500	0.608851	S-adenosylmethionine synthetase
ab-tri_asb-34307	0.00370022	3008	3008	144.356	1855	1855	88.3887	4863	0.608085	NADH dehydrogenase ubiquinone 1 beta subcomplex subunit 2 mitochondrial - respiratory chain - electron transport chain - membrane - transport -
ab-tri_asb-51623	0	13872	13872	453.142	8485	8485	275.197	22357	0.605971	40S ribosomal protein S23
ab-tri_asb-55883	0.000210491	19671	29071	169.171	12209	17782	102.741	46853	0.60375	uncharacterized conserved protein
ab-tri_asb-1950	2.3071e-09	28815	28825	275.114	17500	17507	165.902	46332	0.600846	Unknown product
ab-tri_asb-54370	0	18105	18108	746.563	10952	10954	448.399	29062	0.599815	60s acidic ribosomal protein P1
ab-tri_asb-18229	1.15203e-07	10140	10140	235.023	6126	6126	140.976	16266	0.597298	secreted juvenile hormone binding protein
ab-tri_asb-56175	2.62171e-10	118572	118699	1614.14	71292	71378	963.726	190077	0.596684	chymotrypsin-like serine protease precursor
ab-tri_asb-56222	1.49151e-08	25205	33139	253.083	14837	19977	151.478	53116	0.596176	Prosaposin
ab-tri_asb-26992	0.0300972	10113	10113	118.562	6116	6116	71.1915	16229	0.595437	60S ribosomal protein L21
ab-tri_asb-54769	0.00827007	1411	4031	130.114	909	2434	78.0062	6465	0.594948	Protein involved in membrane traffic (YOP1/TB2/DP1/HVA22 family)
ab-tri_asb-38067	0.000532493	2428	2497	154.773	1460	1504	92.5592	4001	0.594194	hypothetical secreted peptide precursor
ab-tri_asb-11772	0.00191225	13503	13509	142.975	8136	8138	85.5169	21647	0.593969	Very-long-chain acyl-CoA dehydrogenase
ab-tri_asb-15174	7.87943e-09	19993	19994	255.303	11975	11975	151.82	31969	0.592344	ribosomal protein L5
ab-tri_asb-15967	1.85903e-10	7849	7850	322.178	4692	4692	191.197	12542	0.591614	Ubiquinol-cytochrome C reductase complex 11 kDa protein - mitochondrial electron transport ubiquinol to cytochrome c - ubiquinol-cytochrome-c
ab-tri_asb-4772	8.58014e-11	1525	23022	438.073	664	13720	259.211	36742	0.59036	ribosomal protein L3
ab-tri_asb-51442	1.43002e-11	4435	4435	309.435	2637	2637	182.676	7072	0.588453	Unknown product
ab-tri_asb-57902	0.000142554	1773	16015	162.12	995	9517	95.6548	25532	0.586406	Polyadenylate-binding protein (RRM superfamily)
ab-tri_asb-56729	6.10143e-10	24345	93676	1923.77	10997	55219	1125.92	148895	0.584966	Fatty acid desaturase
ab-tri_asb-55165	8.58014e-11	28707	28778	351.625	16965	16990	206.115	45768	0.584515	Troponin
ab-tri_asb-19827	0.00017905	9643	9647	157.848	5696	5696	92.5367	15343	0.582547	acyl-CoA-binding protein
ab-tri_asb-56141	4.57912e-07	12531	12541	208.333	7357	7359	121.378	19900	0.579833	Enoyl-CoA hydratase
ab-tri_asb-44919	0	29780	31953	556.992	17449	18693	323.528	50646	0.579808	myosin alkali light chain 1
ab-tri_asb-9712	1.76369e-10	10356	10356	404.877	6043	6043	234.574	16399	0.577944	40S ribosomal protein S19
ab-tri_asb-56066	1.04868e-10	24452	24452	431.489	14256	14258	249.81	38710	0.577611	Translation elongation factor EF-1 gamma
ab-tri_asb-56386	0	3642078	5066134	93081.1	2074984	2939994	53632.4	8006128	0.576184	Glossina morsitans morsitans 16S ribosomal RNA gene mitochondrial gene for mitochondrial RNA partial sequence
ab-tri_asb-53693	0.00050152	1625	1626	145.064	949	949	84.0625	2575	0.575517	Unknown product
ab-tri_asb-50482	0	9762	9763	319.685	5648	5648	183.624	15411	0.5726	60s ribosomal protein L34
ab-tri_asb-22965	0.00212649	3440	3441	131.137	1998	1998	75.602	5439	0.572147	odorant binding protein 21
ab-tri_asb-35773	1.9067e-11	8653	8655	297.735	4998	5001	170.811	13656	0.571781	fatty acid-binding protein FABP
ab-tri_asb-22861	0	18661	18661	483.599	10720	10720	275.83	29381	0.569192	60S ribosomal protein L11
ab-tri_asb-4296	0	2289	2477	394.158	1288	1423	224.825	3900	0.568951	Unknown product
ab-tri_asb-20668	0.0176792	8197	8200	111.676	4733	4733	63.9996	12933	0.567999	Iron binding protein involved in Fe-S cluster formation
ab-tri_asb-24995	0.000186561	2412	2415	149.011	1387	1389	85.0942	3804	0.567253	Unknown product
ab-tri_asb-38520	0	188171	278504	4554.26	119604	158897	2579.87	437401	0.56635	ATP synthase F0 subunit 6
ab-tri_asb-2555	0.000170423	4131	12396	149.184	1707	7116	85.0299	19512	0.566173	60S ribosomal protein L14
ab-tri_asb-4130	2.11908e-06	13954	13980	182.887	7937	7958	103.366	21938	0.562114	Cathepsin L
ab-tri_asb-57154	0.021506	8243	8243	107.115	4696	4696	60.5881	12939	0.560407	Protein disulfide isomerase (prolyl 4-hydroxylase beta subunit)
ab-tri_asb-55887	0	546196	569642	6376.13	308809	321508	3573.08	891150	0.560296	Cytochrome c oxidase subunit I
ab-tri_asb-55071	5.25271e-06	1520	9682	174.127	905	5492	98.0681	15174	0.559983	Actin filament-coating protein tropomyosin
ab-tri_asb-56232	0.00446976	13924	13936	119.549	7921	7925	67.4998	21861	0.559938	Proline oxidase
ab-tri_asb-15248	4.17853e-07	7734	7734	194.499	4382	4382	109.416	12116	0.559677	40S ribosomal protein S13
ab-tri_asb-22497	0.0018829	178	4462	126.079	154	2532	71.0352	6994	0.558984	hypothetical conserved protein
ab-tri_asb-56229	0	159647	188360	5850.92	86993	105791	3262.73	294151	0.557548	trypsin-like serine protease precursor
ab-tri_asb-2792	0	368298	393014	9497.51	206157	220717	5295.82	613731	0.557543	chymotrypsin-like serine protease precursor
ab-tri_asb-27529	0.000115641	5509	5509	147.253	3109	3109	82.5105	8618	0.556551	cytochrome c
ab-tri_asb-26269	0	26210	26210	547.767	14714	14714	305.32	40924	0.556375	60s ribosomal protein L15
ab-tri_asb-54491	1.28702e-10	28194	28347	407.471	15830	15890	226.782	44237	0.555199	Histone-lysine N-methyltransferase H3 lysine-79 specific
ab-tri_asb-27244	0.0442373	4624	4627	99.4502	2611	2613	55.7624	7240	0.555125	Ca2+/calmodulin-dependent protein kinase
ab-tri_asb-50281	0	8678	8684	434.371	4837	4841	240.421	13525	0.552221	GL15579
ab-tri_asb-1879	0	17110	17793	886.74	9678	9907	490.214	27700	0.552204	midgut trypsin
ab-tri_asb-50897	2.76471e-10	12650	12727	243.538	7034	7051	133.964	19778	0.547824	60s ribosomal protein L23
ab-tri_asb-16743	0	26719	26720	565.373	14753	14753	309.938	41473	0.547233	ribosomal protein L8
ab-tri_asb-50590	2.248e-08	12046	12047	208.795	6670	6670	114.779	18717	0.547102	Calmodulin
ab-tri_asb-36962	4.76674e-11	86156	86301	445.938	47458	47503	243.712	133804	0.545291	Aconitase/homoaconitase (aconitase superfamily)
ab-tri_asb-8583	2.38337e-11	10668	10739	268.828	5882	5912	146.94	16651	0.544571	40S ribosomal protein S11
ab-tri_asb-9511	0.0222274	7553	7554	100.661	4175	4176	55.2511	11730	0.543484	vesicle transport protein GOT1B
ab-tri_asb-4173	0.00026855	2039	2039	132.734	1118	1118	72.2606	3157	0.540333	NADH:ubiquinone oxidoreductase NDUFA2/B8 subunit
ab-tri_asb-54076	0.00269924	9288	10765	114.872	5193	5896	62.4674	16661	0.539107	Transporter ABC superfamily (Breast cancer resistance protein)
ab-tri_asb-40195	0	13246	13247	580.451	7204	7204	313.414	20451	0.53902	Ubiquitin/60s ribosomal protein L40 fusion
ab-tri_asb-53319	0	5521	5582	336.04	2942	2999	179.256	8581	0.531854	Unknown product
ab-tri_asb-25014	4.65064e-06	1656	4484	157.436	1052	2407	83.9094	6891	0.529611	stunted - lateral inhibition - determination of adult lifespan - response to oxidative stress - proton-transporting ATPase rotational mechanism -
ab-tri_asb-55180	3.96593e-09	19352	19399	206.518	10310	10321	109.093	29720	0.525703	Ribosomal protein S7
ab-tri_asb-54665	5.86309e-10	94365	94447	1889.68	49773	49815	989.595	144262	0.523406	Trypsin
ab-tri_asb-7624	4.92595e-08	13096	13115	185.194	6905	6920	97.0198	20035	0.521069	Branched chain aminotransferase BCAT1 pyridoxal phosphate enzymes type IV superfamily
ab-tri_asb-8205	0.000576909	3846	3851	118.271	2029	2033	61.9926	5884	0.519761	odorant-binding protein
ab-tri_asb-10840	3.02641e-06	2534	7584	154.35	1451	3983	80.485	11567	0.518088	Cysteine dioxygenase CDO1
ab-tri_asb-54908	0.00149481	1752	1752	110.868	922	922	57.9293	2674	0.517837	Unknown product
ab-tri_asb-56389	0	21169	23149	1999.68	10676	12019	1030.85	35168	0.515247	trypsin-like serine protease precursor
ab-tri_asb-30289	0.00301694	3744	3744	104.92	1960	1960	54.5347	5704	0.514869	NADH dehydrogenase ubiquinone 1 alpha subcomplex subunit 11 - respiratory chain - respiratory electron transport chain - integral to membrane -
ab-tri_asb-51807	8.19966e-07	10354	10354	161.455	5397	5397	83.559	15751	0.51435	Adenine deaminase/adenosine deaminase
ab-tri_asb-20289	2.28456e-07	2848	2848	170.321	1484	1484	88.1168	4332	0.514337	GF21766
ab-tri_asb-8433	4.69189e-06	5036	5036	148.626	2619	2619	76.7433	7655	0.512901	mitochondrial electron transport NADH to ubiquinone - NADH dehydrogenase - NADH dehydrogenase (ubiquinone) - mitochondrial respiratory chain
ab-tri_asb-54889	1.9067e-11	8836	8843	232.937	4581	4584	119.889	13427	0.512485	Probable cytochrome P450 556A1
ab-tri_asb-8891	6.58072e-05	12668	12668	129.637	6571	6571	66.7651	19239	0.511072	cytochrome c oxidase subunit Va COX6
ab-tri_asb-991	1.12778e-06	17047	17047	155.763	8775	8775	79.6083	25822	0.507827	Puromycin-sensitive aminopeptidase
ab-tri_asb-17715	0.000402401	3711	3711	115.537	1910	1910	59.0416	5621	0.506636	GK13572
ab-tri_asb-6124	9.53349e-11	13373	13398	441.902	6836	6845	224.159	20243	0.506114	40s ribosomal protein S26
ab-tri_asb-54593	0	12483	12499	373.744	6379	6385	189.564	18884	0.50585	Troponin T skeletal muscle
ab-tri_asb-2583	1.45989e-05	12166	12209	137.279	6249	6260	69.8868	18469	0.505404	NADH:ubiquinone oxidoreductase NDUFA9/39kDa subunit
ab-tri_asb-8594	0	8444	8518	265.804	4306	4351	134.806	12869	0.505262	cytochrome c oxidase subunit VIb COX12
ab-tri_asb-14824	7.15011e-11	4915	4915	226.679	2511	2511	114.982	7426	0.505019	hypothetical conserved protein
ab-tri_asb-4206	1.81613e-09	4113	4113	197.386	2102	2102	100.158	6215	0.504865	mitochondrial electron transport NADH to ubiquinone - NADH dehydrogenase - mitochondrial respiratory chain complex I
ab-tri_asb-55716	0	4610	4610	325.822	2349	2349	164.838	6959	0.504368	hypothetical secreted peptide precursor
ab-tri_asb-25032	1.12996e-07	2887	2887	168.578	1471	1471	85.2831	4358	0.502914	Defensin - extracellular space - humoral immune response - positive regulation of biosynthetic process of antibacterial peptides active against
ab-tri_asb-57903	0	7022	63592	643.265	3360	32256	323.962	95848	0.50284	Polyadenylate-binding protein (RRM superfamily)
ab-tri_asb-3155	1.47769e-10	29564	29602	285.13	15020	15041	143.845	44643	0.502726	Gamma-glutamyl kinase
ab-tri_asb-55070	0.00467767	18618	18821	97.7539	9534	9624	49.6299	28445	0.502561	Animal-type fatty acid synthase
ab-tri_asb-57289	4.14707e-10	73614	83424	1283.95	37579	42164	644.311	125588	0.501428	Cytochrome b
ab-tri_asb-54275	0.00280006	2151	2151	100.741	1097	1097	51.0113	3248	0.501387	Unknown product
ab-tri_asb-34506	0	13708	13714	618.852	6924	6926	310.314	20640	0.500626	Calmodulin
ab-tri_asb-16475	0	15137	15190	504.677	7648	7664	252.818	22854	0.499959	ribosomal protein L35A
ab-tri_asb-17960	0	18357	18357	385.422	9265	9265	193.142	27622	0.499821	Mitochondrial F1F0-ATP synthase subunit b/ATP4
ab-tri_asb-26118	1.43002e-11	12189	12189	390.202	6110	6111	194.236	18300	0.496511	cytochrome c oxidase subunit Vb COX4
ab-tri_asb-25062	4.67543e-06	4392	4393	140.301	2206	2209	70.0474	6602	0.495731	GJ10530
ab-tri_asb-57464	0.0375922	17127	17135	82.0295	8648	8652	41.1243	25787	0.495298	Choline phosphate cytidylyltransferase/Predicted CDP-ethanolamine synthase
ab-tri_asb-12935	3.56219e-08	16374	16377	171.859	8216	8217	85.6144	24594	0.495285	hypothetical conserved protein
ab-tri_asb-14436	0	15495	15529	260.194	7759	7767	129.212	23296	0.494698	Chitinase
ab-tri_asb-29598	4.76674e-12	20108	20110	720.01	10000	10000	355.486	30110	0.493039	Unknown product
ab-tri_asb-54584	0.00673497	856	865	91.9424	422	433	45.6966	1298	0.491666	Unknown product
ab-tri_asb-56016	4.76674e-11	23268	23268	251.645	11549	11549	124.014	34817	0.490862	Oligomycin sensitivity-conferring protein - lipid particle - hydrogen ion transporting ATP synthase rotational mechanism - ATP synthesis coupled
ab-tri_asb-26616	0.0360286	5514	5514	81.015	2758	2758	40.2336	8272	0.490564	Adenylosuccinate synthase
ab-tri_asb-35159	0.000992476	3106	3106	103.701	1549	1549	51.3488	4655	0.490431	secreted phosphatidylethanolamine binding protein
ab-tri_asb-56291	0	255862	255935	3686.7	126110	126123	1803.84	382058	0.489151	Unknown product
ab-tri_asb-54592	0	106089	106089	971.318	52266	52266	475.124	158355	0.48865	elongation factor 2
ab-tri_asb-295	0.00908041	755	756	89.0532	373	376	43.9756	1132	0.488329	Unknown product
ab-tri_asb-3264	0	10336	10338	460.4	5094	5095	225.289	15433	0.488272	levy - microsome - enzyme regulator - determination of adult lifespan - lipid particle - mitochondrial electron transport cytochrome c to oxygen -
ab-tri_asb-9381	0	11046	11047	347.511	5446	5446	170.097	16493	0.488069	Elongation factor 1 beta/delta chain
ab-tri_asb-31564	0	28753	28765	625.672	14135	14138	305.328	42903	0.487221	60S ribosomal protein L7A
ab-tri_asb-39831	0	14069	14097	267.124	6929	6931	130.4	21028	0.486343	40S ribosomal protein S20
ab-tri_asb-16418	5.38642e-10	5750	5753	194.222	2831	2832	94.928	8585	0.486256	NADH:ubiquinone oxidoreductase NDUFB6/B17 subunit
ab-tri_asb-54650	0.0171939	5309	5311	84.2659	2628	2628	41.3997	7939	0.485536	lysosomal membrane - nucleobase transmembrane transporter - integral to membrane
ab-tri_asb-21345	0.00118483	4862	4862	100.914	2401	2401	49.4795	7263	0.485502	Mitochondrial phosphate carrier protein
ab-tri_asb-1271	1.14545e-08	5474	5489	173.271	2690	2697	84.5298	8186	0.485048	Trypsin
ab-tri_asb-15552	0.0018826	6552	6552	97.851	3233	3233	47.9395	9785	0.484967	NADH:ubiquinone oxidoreductase NDUFB5/SGDH subunit
ab-tri_asb-23957	0	7074	7076	339.582	3458	3459	164.818	10535	0.483929	Trypsin Inhibitor like cysteine rich domain
ab-tri_asb-20474	6.19677e-11	11716	11717	351.907	5725	5725	170.72	17442	0.483752	Mn superoxide dismutase 2
ab-tri_asb-56730	0	133718	399700	4728.75	51228	194703	2287.08	594403	0.483552	Fatty acid desaturase
ab-tri_asb-21360	2.90061e-07	3411	3414	152.042	1672	1673	73.976	5087	0.483372	thioredoxin-like protein
ab-tri_asb-20743	3.29282e-06	3889	3889	136.369	1903	1903	66.2542	5792	0.482307	electron transport chain - mitochondrial respiratory chain complex I - NADH dehydrogenase (ubiquinone)
ab-tri_asb-4189	0	32825	32825	362.644	15975	15975	175.232	48800	0.481877	Delta-1-pyrroline-5-carboxylate dehydrogenase
ab-tri_asb-18109	0.00364963	3460	3465	92.7091	1697	1699	45.1345	5164	0.481645	mitochondrial envelope - positive regulation of apoptotic process - integral to membrane
ab-tri_asb-11843	0	7395	7705	403.189	3634	3745	194.574	11450	0.481393	midgut trypsin
ab-tri_asb-50791	8.98424e-06	16718	16718	129.678	8166	8166	62.8906	24884	0.481266	Glycosyl hydrolase family 38 - alpha-mannosidase
ab-tri_asb-50930	1.32435e-05	4209	4267	126.342	2057	2075	61.0012	6342	0.479036	Uncharacterized coiled-coil protein
ab-tri_asb-6822	0.00367199	15145	16860	91.7178	7516	8214	44.3657	25074	0.478502	Probable E3 ubiquitin-protein ligase bre1
ab-tri_asb-27664	2.57842e-06	4240	4241	135.765	2053	2055	65.3174	6296	0.477587	lipid particle - ATP synthesis coupled proton transport - proton transport - mitochondrial proton-transporting ATP synthase complex coupling factor
ab-tri_asb-33703	0.0031837	2904	2904	92.2053	1411	1411	44.4818	4315	0.477246	gmfb8d
ab-tri_asb-54444	3.81339e-11	22628	22648	265.29	10919	10927	127.083	33575	0.477236	Acid sphingomyelinase and PHM5 phosphate metabolism protein
ab-tri_asb-40782	1.47769e-10	4890	4894	196.996	2360	2362	94.3994	7256	0.476775	NADH dehydrogenase - mitochondrial electron transport NADH to ubiquinone - mitochondrial respiratory chain complex I - NADH dehydrogenase
ab-tri_asb-10291	0	30759	33018	224.218	14640	15916	107.313	48934	0.476482	Transient-receptor-potential-like protein
ab-tri_asb-50658	5.24342e-11	2731	2823	313.534	1335	1358	149.751	4181	0.476104	60s ribosomal protein L23
ab-tri_asb-9674	5.02899e-06	2787	2820	130.946	1344	1362	62.7936	4182	0.475905	Unknown product
ab-tri_asb-14131	0	35008	35219	542.044	16810	16887	258.051	52106	0.475194	Unknown product
ab-tri_asb-23910	0	26340	26341	573.865	12628	12628	273.154	38969	0.475163	40S ribosomal protein SA (P40)/Laminin receptor 1
ab-tri_asb-15164	0	16331	16331	233.883	7845	7845	111.552	24176	0.474923	Serine carboxypeptidases (lysosomal cathepsin A)
ab-tri_asb-55230	1.43002e-10	4126	4129	201.35	1983	1984	96.0602	6113	0.474724	GI24184
ab-tri_asb-3225	8.965e-07	3909	3909	140.883	1881	1882	67.3455	5791	0.474655	Peroxiredoxin 5 - cell redox homeostasis - determination of adult lifespan - negative regulation of apoptotic process - cytosol - mitochondrion -
ab-tri_asb-8859	8.23189e-06	21037	21038	127.355	10133	10133	60.9038	31171	0.474496	Xanthine dehydrogenase
ab-tri_asb-31744	0.0337881	6908	6910	76.9967	3339	3339	36.9408	10249	0.47362	CG5027
ab-tri_asb-16299	0.0367527	5566	5566	76.4151	2688	2688	36.6405	8254	0.473299	Glutamine synthetase
ab-tri_asb-36972	0.00124304	1410	7198	96.5792	716	3465	46.1606	10663	0.473058	cysteine proteinase cathepsin F
ab-tri_asb-51792	0	11146	11146	600.575	5319	5319	284.561	16465	0.473026	NADH dehydrogenase - mitochondrial respiratory chain complex I - mitochondrial electron transport NADH to ubiquinone
ab-tri_asb-1323	0.0207436	4582	4586	79.7369	2210	2212	38.1862	6798	0.472971	Vacuolar H+-ATPase V1 sector subunit E
ab-tri_asb-56126	0	132572	158534	3576.97	65770	75505	1691.47	234039	0.472746	Chitin-binding domain type 2
ab-tri_asb-54152	1.57303e-10	55788	55851	1038.79	26548	26570	490.663	82421	0.471888	Tsal2 form A
ab-tri_asb-28463	8.67547e-10	46135	46150	1384.54	21876	21881	651.772	68031	0.470412	NADH dehydrogenase subunit 1
ab-tri_asb-9421	0.0278238	3121	3121	77.2745	1497	1497	36.8011	4618	0.470154	heat shock protein 23
ab-tri_asb-29733	0	5471	5471	206.764	2600	2600	97.5612	8071	0.469578	NADH dehydrogenase - mitochondrial electron transport NADH to ubiquinone - NADH dehydrogenase (ubiquinone) - mitochondrial respiratory chain
ab-tri_asb-55900	0	10907	11162	283.856	5176	5289	133.544	16451	0.468814	Animal-type fatty acid synthase
ab-tri_asb-22984	9.53349e-12	13395	13412	219.189	6331	6341	102.892	19753	0.467287	lipid particle - ubiquinone binding - mitochondrial electron transport ubiquinol to cytochrome c - ubiquinol-cytochrome-c reductase - mitochondrial
ab-tri_asb-6764	2.30653e-07	3527	3527	145.412	1669	1670	68.361	5197	0.466907	NADH:ubiquinone oxidoreductase NDUFS6/13 kDa subunit
ab-tri_asb-15899	6.94991e-08	4456	4456	152.517	2109	2109	71.6713	6565	0.466863	NADH-ubiquinone oxidoreductase subunit NDUFB10/PDSW
ab-tri_asb-8572	1.9067e-11	905	10368	251.444	466	4887	117.675	15255	0.466144	Lipid storage droplet-2 - microtubule associated complex - lipid metabolic process - regulation of transport - protein binding - lipid particle
ab-tri_asb-44629	0	16679	16714	237.866	7863	7875	111.275	24589	0.465848	Cellular repressor of transcription
ab-tri_asb-21579	0	21822	21825	284.832	10210	10214	132.351	32039	0.463037	Alanine aminotransferase
ab-tri_asb-6098	0.00640123	4643	4645	83.9268	2190	2191	39.3055	6836	0.462816	Isocitrate dehydrogenase alpha subunit
ab-tri_asb-19326	0	8038	8320	203.225	3695	3894	94.438	12214	0.46242	Microtubule-associated anchor protein involved in autophagy and membrane trafficking
ab-tri_asb-50920	1.54932e-06	3446	3467	131.943	1610	1625	61.4021	5092	0.461867	LPXTG-motif cell wall anchor domain protein Streptococcus parasanguinis F0405
ab-tri_asb-32936	0.00127442	6585	6585	92.7446	3090	3091	43.2243	9676	0.461086	GDP dissociation inhibitor - microtubule associated complex - Rab GDP-dissociation inhibitor - protein transport - synaptic vesicle -
ab-tri_asb-3469	9.43805e-05	5371	5372	107.72	2517	2517	50.1117	7889	0.460925	Ca2+/calmodulin-dependent protein phosphatase (calcineurin subunit B) EF-Hand superfamily protein
ab-tri_asb-18333	0.000600629	23327	25768	96.9398	10929	12078	45.1141	37846	0.460631	Ca2+-binding actin-bundling protein (actinin) alpha chain (EF-Hand protein superfamily)
ab-tri_asb-10695	0.00173243	3552	3552	90.8388	1666	1666	42.3028	5218	0.460621	translation initiation factor 3 subunit f
ab-tri_asb-4384	0.00808188	2972	2972	81.8525	1394	1394	38.119	4366	0.460083	microsomal glutathione S-transferase-like protein
ab-tri_asb-55617	0	15068	15126	405.907	7014	7023	187.12	22149	0.459861	RNA dependent RNA polymerase
ab-tri_asb-55916	0.000349624	4876	4877	99.7794	2281	2281	46.3351	7158	0.459767	basic-leucine zipper (bZIP) transcription factor - DNA binding - protein dimerization - sequence-specific DNA binding - regulation of
ab-tri_asb-3149	0.00182649	4765	4765	90.1662	2228	2229	41.8781	6994	0.45936	G protein beta-subunit 76C - plasma membrane - cytoplasm - activation of phospholipase C - G-protein coupled receptor signaling pathway -
ab-tri_asb-27912	1.30418e-07	4001	4002	144.81	1860	1861	66.8597	5863	0.458539	lipid particle - sterol binding - estradiol 17-beta-dehydrogenase
ab-tri_asb-13753	3.8434e-06	2243	4543	124.867	949	2110	57.5816	6653	0.45748	mitochondrial acyl carrier protein 1 - cofactor binding - phosphopantetheine binding - acyl carrier - fatty acid biosynthetic process -
ab-tri_asb-51591	0	16775	16792	511.099	7423	7730	233.603	24522	0.456168	secreted protein
ab-tri_asb-2217	1.07252e-09	5948	5948	170.907	2746	2746	78.3406	8694	0.455714	succinate dehydrogenase cytochrome b subunit
ab-tri_asb-5563	0	18654	18658	229.105	8585	8587	104.691	27245	0.454968	Arrestin
ab-tri_asb-54828	5.72009e-10	41856	41867	906.309	19161	19168	411.981	61035	0.454069	Myosin regulatory light chain EF-Hand protein superfamily
ab-tri_asb-7990	0.000161366	3352	3352	102.139	1546	1546	46.7729	4898	0.453493	translation initiation factor 1
ab-tri_asb-5495	1.66836e-10	13291	14297	309.246	5995	6502	139.638	20799	0.450087	Methyltransferases
ab-tri_asb-10847	1.32653e-06	7187	10471	127.826	3165	4782	57.961	15253	0.449918	translation initiation factor 5C Culex quinquefasciatus
ab-tri_asb-54677	0	7891	7892	221.161	3592	3592	99.9432	11484	0.449869	GA10402
ab-tri_asb-12504	0	8132	8141	235.913	3687	3697	106.37	11838	0.448984	gamma-interferon inducible lysosomal thiol reductase
ab-tri_asb-54958	1.81136e-10	14953	14955	194.613	6793	6793	87.7695	21748	0.448689	lysosomal-associated membrane protein
ab-tri_asb-19398	0	4552	4552	311.214	2062	2062	139.972	6614	0.448321	Unknown product
ab-tri_asb-56911	9.53349e-12	19691	19754	210.875	8907	8935	94.7024	28689	0.446973	mitochondrial processing peptidase beta subunit
ab-tri_asb-54544	0.018765	13442	13447	73.6519	6123	6124	33.3035	19571	0.446117	Protein tyrosine phosphatase PTPMEG contains FERM domain
ab-tri_asb-21473	0	4035	4035	197.829	1818	1818	88.4987	5853	0.445099	hypothetical conserved secreted protein
ab-tri_asb-1754	0	23628	23899	284.35	10642	10750	126.993	34649	0.445041	Citrate synthase
ab-tri_asb-24160	2.86005e-11	13624	13624	225.361	6132	6132	100.71	19756	0.444909	NADH:ubiquinone oxidoreductase NDUFS2/49 kDa subunit
ab-tri_asb-25034	1.9116e-06	1501	1501	123.768	678	678	55.5075	2179	0.444888	Insect antimicrobial peptide
ab-tri_asb-17430	0.0308326	4746	6513	70.6069	2031	2958	31.8391	9471	0.444637	RNA-binding protein NOVA1/PASILLA
ab-tri_asb-26754	0	18301	18303	366.743	8215	8217	163.474	26520	0.444534	DNA/RNA non-specific endonuclease
ab-tri_asb-886	0	8443	8447	192.826	3798	3801	86.1505	12248	0.444473	NADH-ubiquinone oxidoreductase NUFS7/PSST/20 kDa subunit
ab-tri_asb-1928	0.0358936	6478	6478	69.7274	2941	2941	31.4307	9419	0.444392	Permease of the major facilitator superfamily
ab-tri_asb-9310	0.000372904	2056	2056	94.1839	927	927	42.1628	2983	0.442962	Unknown product
ab-tri_asb-11082	0.00328954	7469	7470	82.0606	3364	3365	36.7025	10835	0.441876	Predicted acyltransferase
ab-tri_asb-4887	1.30466e-08	4150	4157	149.821	1853	1862	66.6298	6019	0.441781	lethal (2) 34Fc - serine-type endopeptidase
ab-tri_asb-10194	0.0345265	193	2772	69.2636	90	1250	31.0112	4022	0.441355	Uridylate kinase/adenylate kinase
ab-tri_asb-11592	0.0236015	8086	8087	71.0766	3636	3637	31.7379	11724	0.440336	Predicted E3 ubiquitin ligase
ab-tri_asb-5532	1.04868e-10	13349	13349	218.817	5941	5941	96.6913	19290	0.439872	40s ribosomal protein s10
ab-tri_asb-14424	2.29551e-05	6458	6463	108.29	2886	2889	48.0615	9352	0.439762	hypothetical secreted peptide precursor
ab-tri_asb-57589	0.000284906	8451	8451	94.5161	3778	3778	41.9523	12229	0.439217	Alpha amylase catalytic domain family found in maltase
ab-tri_asb-55767	5.43409e-10	18205	18205	729.56	8059	8059	320.662	26264	0.438926	hypothetical secreted protein
ab-tri_asb-539	0.0291668	10044	10045	69.5323	4500	4500	30.9276	14545	0.438488	Ribosomal protein S21e
ab-tri_asb-56376	0.00153684	5589	5799	85.0188	2454	2586	37.6432	8385	0.437616	Adenine deaminase/adenosine deaminase
ab-tri_asb-719	0.00694943	3660	3676	76.8844	1633	1640	34.0567	5316	0.437273	SCF ubiquitin ligase Skp1 component
ab-tri_asb-8380	1.32515e-09	7292	7292	159.888	3229	3229	70.2963	10521	0.436928	Translation initiation factor 5A (eIF-5A)
ab-tri_asb-26485	1.33355e-06	3688	3690	122.598	1636	1637	54.0009	5327	0.436908	Unknown product
ab-tri_asb-56720	2.67636e-06	8919	18900	118.717	4007	8380	52.2627	27280	0.436552	Vacuolar H+-ATPase V0 sector subunits c/c'
ab-tri_asb-17083	7.24545e-10	89812	101461	1301.05	40247	44510	566.694	145971	0.435232	G protein-coupled receptor
ab-tri_asb-56075	0	25090	25092	481.164	11012	11013	209.681	36105	0.434875	secreted protein
ab-tri_asb-25009	0	981	14000	339.225	435	6143	147.787	20143	0.43438	G protein beta subunit-like protein
ab-tri_asb-55805	1.16785e-09	30233	33370	1827	13208	14575	792.297	47945	0.433422	glutamic acid-rich protein
ab-tri_asb-2912	3.33672e-11	12267	12269	171.733	5370	5370	74.6301	17639	0.432056	Pyridine nucleotide-disulphide oxidoreductase
ab-tri_asb-8652	0	28758	28766	559.902	12529	12537	242.283	41303	0.431952	Cytochrome c oxidase subunit IV/COX5b
ab-tri_asb-17587	0	11264	11264	250.001	4920	4920	108.42	16184	0.431951	lateral inhibition - lipid particle - mitochondrial proton-transporting ATP synthase complex coupling factor F(o) - proton transport -
ab-tri_asb-6690	3.75448e-07	1241	1244	127.256	543	545	55.3542	1789	0.431592	Ubiquitin/40S ribosomal protein S27a fusion
ab-tri_asb-7278	0.000278768	4713	4713	92.1956	2068	2068	40.1661	6781	0.430987	Trehalose-6-phosphate synthase component TPS1
ab-tri_asb-13726	0.000616396	922	5871	87.8735	301	2574	38.2517	8445	0.430406	Mitotic spindle checkpoint protein BUB3 WD repeat superfamily
ab-tri_asb-55653	0	114791	114851	1181.1	49772	49797	508.451	164648	0.430127	Elongation factor 1 alpha
ab-tri_asb-14911	0	10129	10129	316.075	4397	4397	136.231	14526	0.429649	small heat shock protein
ab-tri_asb-11227	0.000240268	1936	1939	92.5642	848	848	40.1936	2787	0.429583	salivary C-type lectin
ab-tri_asb-5993	0.0112649	205	3623	72.329	97	1586	31.4372	5209	0.428714	Sorbitol dehydrogenase
ab-tri_asb-20759	0.0408166	3550	3550	65.6683	1556	1556	28.5781	5106	0.428661	Vesicle coat complex COPII GTPase subunit SAR1
ab-tri_asb-14626	0.00353449	4051	4060	78.1851	1771	1773	33.9002	5833	0.428114	Lipoate synthase
ab-tri_asb-50931	4.00632e-05	1964	1999	100.917	856	867	43.4577	2866	0.426403	myosin heavy polypeptide 11 smooth muscle a - digestive tract development - digestive tract morphogenesis - regulation of polarized epithelial cell
ab-tri_asb-13754	0.000116736	930	2511	95.2944	344	1089	41.0341	3600	0.426132	mitochondrial acyl carrier protein 1 - cofactor binding - phosphopantetheine binding - acyl carrier - fatty acid biosynthetic process -
ab-tri_asb-11162	0.0422181	11955	12003	64.7394	5200	5217	27.938	17220	0.424982	DNA topoisomerase I-interacting protein
ab-tri_asb-9728	0	2617	9583	380.117	1181	4111	161.905	13694	0.424816	wings up A - nucleus - nuclear division - heart development - cardiac muscle tissue development - myofibril assembly - sarcomere organization
ab-tri_asb-26829	8.72314e-10	3149	3150	155.843	1355	1355	66.5599	4505	0.424372	GA28511
ab-tri_asb-55727	1.43002e-10	13290	13290	207.001	5704	5704	88.211	18994	0.42409	kazal type peptide
ab-tri_asb-2442	0.0218563	10339	10341	67.8856	4481	4481	29.207	14822	0.423992	ATP-dependent RNA helicase
ab-tri_asb-16551	0.00109578	5723	5723	82.7454	2464	2464	35.3718	8187	0.422373	Aldehyde dehydrogenase
ab-tri_asb-9789	0.0247481	1986	4904	66.8544	895	2116	28.6412	7020	0.422098	H/ACA ribonucleoprotein complex subunit 4
ab-tri_asb-2612	2.53114e-09	24942	24943	148.841	10654	10654	63.1225	35597	0.421262	membrane glycoprotein LIG-1
ab-tri_asb-4178	6.06992e-05	17503	17579	96.9864	7492	7524	41.2156	25103	0.420626	SWAP mRNA splicing regulator
ab-tri_asb-50903	0	8043	11885	287.211	3002	5049	121.144	16934	0.420332	secreted peptide
ab-tri_asb-55622	1.09635e-10	18632	18648	331.651	7894	7901	139.517	26549	0.41941	14-3-3 homologues
ab-tri_asb-7145	2.38337e-11	22851	22854	215.928	9691	9692	90.9195	32546	0.419122	heat shock protein cognate 3
ab-tri_asb-56219	1.43002e-10	45159	48971	205.861	11211	20772	86.6979	69743	0.419113	Alanine-glyoxylate aminotransferase AGT2
ab-tri_asb-2765	9.06987e-07	6786	6787	117.855	2887	2889	49.8098	9676	0.41908	Aspartate aminotransferase/Glutamic oxaloacetic transaminase AAT1/GOT2
ab-tri_asb-15189	3.86106e-10	5581	5581	157.698	2365	2365	66.35	7946	0.41809	NADH-ubiquinone oxidoreductase NDUFS3/30 kDa subunit
ab-tri_asb-11642	0.000400823	5041	5042	86.6686	2147	2147	36.6427	7189	0.417968	Medium-chain acyl-CoA dehydrogenase
ab-tri_asb-17569	0.0101867	4316	4317	70.4248	1843	1843	29.8514	6160	0.417942	Casein kinase (serine/threonine/tyrosine protein kinase)
ab-tri_asb-20959	0.00353437	2942	2942	75.6653	1254	1254	32.022	4196	0.417685	40S ribosomal protein S8-like
ab-tri_asb-2475	3.78365e-07	12361	12363	121.754	5242	5243	51.2667	17606	0.417638	Isovaleryl-CoA dehydrogenase
ab-tri_asb-1649	0.00252479	4246	4246	77.3338	1809	1809	32.7133	6055	0.417614	Isovaleryl-CoA dehydrogenase
ab-tri_asb-56127	0.0102434	14327	17972	70.1824	5939	7655	29.6806	25627	0.416966	PFTAIRE-interacting factor 1A - sequence-specific DNA binding transcription factor - sequence-specific DNA binding - regulation of transcription
ab-tri_asb-5295	0.00323479	3549	3549	75.8013	1508	1508	31.9792	5057	0.416389	ATPase membrane sector associated protein
ab-tri_asb-10946	1.78133e-08	4641	4646	136.671	1960	1962	57.3051	6608	0.416246	NADH:ubiquinone oxidoreductase NDUFA8/PGIV/19 kDa subunit
ab-tri_asb-22561	0	4416	4659	451.156	1885	1957	188.157	6616	0.416134	Ubiquitin/40S ribosomal protein S27a fusion
ab-tri_asb-436	0.00473706	9562	9565	73.8356	4060	4063	31.1404	13628	0.416117	basic-leucine zipper transcription factor
ab-tri_asb-27401	0.00383822	7945	7947	74.6182	3366	3366	31.3799	11313	0.414978	multifunctional chaperone
ab-tri_asb-55833	0.000609707	3921	3925	83.6351	1657	1658	35.0776	5583	0.414457	Glycine-rich cell wall structural protein
ab-tri_asb-13742	0.00355884	616	5212	74.8402	251	2204	31.4223	7416	0.414323	uncharacterized conserved protein
ab-tri_asb-31145	5.00508e-10	28655	42320	1545.71	12137	17656	640.283	59976	0.413963	Histone H4
ab-tri_asb-7729	0.0199965	4057	4057	66.2231	1717	1717	27.8273	5774	0.413954	heat shock protein Hsp40
ab-tri_asb-56096	9.53349e-11	875	994	160.997	367	416	66.8991	1410	0.412966	ubiquitin A-52 residue ribosomal protein fusion product 1 - cytosolic large ribosomal subunit - intracellular
ab-tri_asb-39705	0	18475	18475	511.933	7687	7687	211.486	26162	0.412307	antigen 5 precursor
ab-tri_asb-21179	0.0225753	3973	3973	65.2827	1675	1675	27.3269	5648	0.412278	methionine aminopeptidase
ab-tri_asb-31487	0.0385872	2901	2901	62.5997	1223	1223	26.2028	4124	0.411995	Unknown product
ab-tri_asb-25812	1.64929e-09	5001	5005	146.283	2085	2086	60.5342	7091	0.411006	selenoprotein G
ab-tri_asb-55874	0	8507	25013	721.762	4256	10346	296.413	35359	0.410111	60s ribosomal protein L10
ab-tri_asb-29877	0	10620	10620	400.801	4397	4397	164.762	15017	0.410059	lethal (2) 06225 - lipid particle - ATP synthesis coupled proton transport - proton transport - mitochondrial proton-transporting ATP synthase
ab-tri_asb-4773	0.00429247	494	5460	72.6506	152	2279	30.1084	7739	0.4088	ribosomal protein L3
ab-tri_asb-1086	0.00507309	10354	10354	71.6348	4313	4313	29.6273	14667	0.407894	Eukaryotic translation initiation factor 3 subunit A
ab-tri_asb-27594	4.29007e-11	17563	17565	182.079	7254	7255	74.6697	24820	0.407856	NADH-ubiquinone oxidoreductase NDUFS1/75 kDa subunit
ab-tri_asb-55787	0.00501078	5311	5366	71.6451	2223	2234	29.6152	7600	0.40767	5' nucleotidase
ab-tri_asb-1229	0	3263	3263	169.121	1347	1347	69.3177	4610	0.407461	NADH dehydrogenase (ubiquinone) - NADH dehydrogenase - mitochondrial respiratory chain complex I - mitochondrial electron transport NADH to
ab-tri_asb-16110	2.56818e-06	6637	6637	108.467	2747	2747	44.5739	9384	0.40719	Homogentisate 12-dioxygenase
ab-tri_asb-13088	8.61827e-09	3641	3641	136.278	1503	1503	55.8548	5144	0.406873	NADH:ubiquinone oxidoreductase NDUFB8/ASHI subunit
ab-tri_asb-15411	2.63124e-09	7886	7886	142.203	3253	3253	58.2413	11139	0.406706	hypothetical conserved protein
ab-tri_asb-1130	6.62577e-10	6157	6157	149.319	2537	2537	61.0891	8694	0.406395	NADH:ubiquinone oxidoreductase NDUFV2/24 kD subunit
ab-tri_asb-578	5.43816e-06	23551	23556	104.427	9723	9726	42.8098	33282	0.40606	NAT1 - lateral inhibition - RNA metabolic process - autophagic cell death - salivary gland cell autophagic cell death - translation initiation factor
ab-tri_asb-5986	0.00755644	5768	5783	69.2604	2396	2398	28.5152	8181	0.405851	SOK1 kinase belonging to the STE20/SPS1/GC kinase family
ab-tri_asb-31821	0.000433416	2902	2902	83.0342	1200	1200	34.0908	4102	0.405678	Signal peptidase complex subunit
ab-tri_asb-2212	6.19677e-11	14194	14196	239.481	5823	5823	97.5323	20019	0.405571	Adenylosuccinate lyase
ab-tri_asb-11044	0.0120186	7041	7042	66.9524	2919	2919	27.555	9961	0.405504	Predicted beta-mannosidase
ab-tri_asb-13616	0	13639	13642	366.083	5580	5583	148.753	19225	0.40523	40S ribosomal protein S15/S22
ab-tri_asb-55079	0	9204	9204	229.979	3769	3769	93.5049	12973	0.404819	Glycine-rich cell wall structural protein 1.8
ab-tri_asb-57949	0	14212	23970	448.584	4886	9785	181.816	33755	0.40441	Myofilin - chaeta development - wing disc development - A band - skeletal muscle myosin thick filament assembly
ab-tri_asb-19798	0.00147501	5010	5015	76.7933	2062	2069	31.4564	7084	0.404359	vacuolar H+-ATPase v0 sector accessory subunit S1 Ac45
ab-tri_asb-55561	0	26474	26475	240.055	10818	10820	97.4086	37295	0.404094	Succinate dehydrogenase flavoprotein subunit
ab-tri_asb-27004	0.000460238	4051	4053	82.3023	1669	1669	33.6502	5722	0.403953	Hydroxysteroid 17-beta dehydrogenase 11
ab-tri_asb-55859	0	27159	28631	507.868	11229	11668	205.498	40299	0.403833	Animal-type fatty acid synthase
ab-tri_asb-56320	2.86005e-11	70672	70885	1206.27	28712	28791	486.457	99676	0.402938	Arrestin
ab-tri_asb-23105	4.62412e-06	3333	3335	104.068	1364	1365	42.2914	4700	0.402513	uncharacterized conserved protein
ab-tri_asb-19952	9.05681e-11	15140	15140	319.357	6141	6141	128.613	21281	0.401469	Voltage-dependent anion-selective channel
ab-tri_asb-30489	0	15267	15273	329.571	6193	6193	132.685	21466	0.401381	F0F1-type ATP synthase gamma subunit
ab-tri_asb-18708	0.0152708	2914	2914	64.8871	1195	1195	26.42	4109	0.400989	Hydroxyacyl-CoA dehydrogenase/enoyl-CoA hydratase
ab-tri_asb-3950	0.000178345	5092	5092	86.0602	2080	2080	34.9039	7172	0.400916	selenium-binding protein
ab-tri_asb-45750	0	20856	20869	493.363	8425	8437	198.038	29306	0.400593	Ubiquinol cytochrome c reductase subunit RIP1
ab-tri_asb-13148	0.00812174	4919	4920	67.7857	2014	2014	27.5504	6934	0.400526	Glycine C-acetyltransferase/2-amino-3-ketobutyrate-CoA ligase
ab-tri_asb-7565	0.00283883	3877	3878	72.7244	1585	1585	29.512	5463	0.400301	26S proteasome regulatory complex subunit RPN6/PSMD11
ab-tri_asb-56735	0.0409502	8551	9453	60.0567	3386	3873	24.4307	13326	0.400131	Transcription factor
ab-tri_asb-19701	0.0339958	780	780	60.8148	319	319	24.6946	1099	0.399493	Unknown product
ab-tri_asb-32321	5.73016e-05	2937	2937	91.0226	1194	1194	36.7406	4131	0.399256	succinate dehydrogenase ubiquinone cytochrome b small subunit mitochondrial
ab-tri_asb-8569	0.0116037	15656	19683	65.7729	6439	8029	26.6387	27712	0.398945	Beta-spectrin
ab-tri_asb-36950	0	14180	14742	489.196	5694	5925	195.214	20667	0.398237	gmfb8A
ab-tri_asb-27314	1.16423e-07	7949	7950	120.114	3211	3212	48.1835	11162	0.397836	Seryl-tRNA synthetase cytoplasmic - ligase - gene expression - tRNA processing - seryl-tRNA aminoacylation - tRNA aminoacylation for protein
ab-tri_asb-6669	5.29585e-09	2992	2992	134.569	1206	1206	53.8552	4198	0.397252	Vacuolar H+-ATPase V1 sector subunit F
ab-tri_asb-50900	8.00813e-10	3164	7336	142.993	1382	2949	57.0723	10285	0.396356	Myosin class VI heavy chain
ab-tri_asb-12599	0	10500	10500	551.568	4198	4198	218.952	14698	0.396244	Cytochrome c oxidase subunit VIc
ab-tri_asb-8270	5.66241e-08	6764	6764	122.866	2720	2720	49.0561	9484	0.396042	39S ribosomal protein L23 mitochondrial
ab-tri_asb-4360	1.15832e-09	3779	3779	141.249	1518	1518	56.3348	5297	0.396029	FK506-binding protein 2 - response to DNA damage stimulus - protein folding - peptidyl-prolyl cis-trans isomerase - cytoplasm - FK506 binding
ab-tri_asb-3347	1.66291e-06	6056	6056	106.728	2436	2436	42.6252	8492	0.395674	cuticular protein 47Ef isoform D
ab-tri_asb-4827	0	13025	13025	183.732	5211	5212	72.9975	18237	0.395153	Plasma membrane glycoprotein CD36
ab-tri_asb-28148	0	5607	5607	198.401	2242	2242	78.7672	7849	0.395019	heat shock protein 23
ab-tri_asb-3453	0.0498628	4354	4354	58.1617	1761	1761	23.3563	6115	0.394788	Isocitrate dehydrogenase alpha subunit
ab-tri_asb-1221	1.47229e-05	3333	3333	96.0734	1338	1338	38.2931	4671	0.394475	vesicle coat protein clathrin light chain
ab-tri_asb-20137	6.67344e-11	12092	12092	215.335	4826	4826	85.3297	16918	0.394433	Electron transfer flavoprotein alpha subunit
ab-tri_asb-15762	0	15605	15605	240.989	6217	6217	95.3259	21822	0.393926	Chitinase
ab-tri_asb-56100	0	108340	108399	11941.8	42984	42994	4702.7	151393	0.39377	Unknown product
ab-tri_asb-20086	0.000873954	6089	6089	76.6355	2443	2443	30.5284	8532	0.393227	metallopeptidase
ab-tri_asb-2429	1.28702e-10	12552	12552	211.224	4988	4988	83.3398	17540	0.392698	3-oxoacyl CoA thiolase
ab-tri_asb-22538	0.00134576	4337	19632	74.4012	1636	7860	29.5756	27492	0.392244	Ca2+-binding actin-bundling protein (spectrin) alpha chain (EF-Hand protein superfamily)
ab-tri_asb-15811	1.28166e-06	1961	1994	106.807	778	795	42.2804	2789	0.392185	Histone 2A
ab-tri_asb-55434	2.86005e-11	3777	3777	230.437	1496	1496	90.6218	5273	0.391562	salivary secreted protein
ab-tri_asb-6804	0.0175344	7090	7156	62.3303	2824	2865	24.7771	10021	0.391235	Ornithine aminotransferase
ab-tri_asb-18175	0	22296	22297	300.504	8800	8801	117.769	31098	0.390606	Dihydrolipoamide succinyltransferase (2-oxoglutarate dehydrogenase E2 subunit)
ab-tri_asb-7638	6.71027e-06	5367	5367	98.5424	2131	2132	38.8665	7499	0.390451	Fibrillins
ab-tri_asb-2543	5.10041e-10	12823	12848	143.456	5078	5084	56.362	17932	0.390166	Lipoate-protein ligase A
ab-tri_asb-44926	6.19677e-11	6748	33694	271.575	2865	13270	106.195	46964	0.389599	Predicted 2-oxoglutarate dehydrogenase E1 subunit
ab-tri_asb-5597	4.13236e-06	4395	4395	100.412	1740	1740	39.4706	6135	0.389209	Uncharacterized protein - cellular response to hypoxia - iron ion homeostasis - protein homooligomerization - response to stimulus - negative
ab-tri_asb-9633	1.38236e-10	17743	17748	268.447	6980	6982	104.854	24730	0.389145	aspartyl protease
ab-tri_asb-4997	4.0643e-06	322	15336	100.458	118	6070	39.4783	21406	0.389109	Acetyl-CoA carboxylase
ab-tri_asb-51410	2.04184e-05	6049	6049	92.9405	2395	2395	36.5362	8444	0.388929	NADH dehydrogenase - mitochondrial electron transport NADH to ubiquinone - NADH dehydrogenase (ubiquinone) - mitochondrial respiratory chain
ab-tri_asb-12933	9.05681e-11	10590	10590	179.988	4171	4171	70.3858	14761	0.388897	Histones H3 and H4
ab-tri_asb-56198	0.000103816	568	568	85.3905	225	225	33.5846	793	0.388753	Unknown product
ab-tri_asb-3594	4.49065e-06	84194	84636	99.8398	33232	33457	39.1861	118093	0.388597	Serine/threonine protein kinase Chk2
ab-tri_asb-8121	3.81339e-11	17932	17946	213.428	7054	7055	83.3062	25001	0.388504	Fumarase
ab-tri_asb-15770	5.42018e-06	3629	3629	98.7477	1432	1432	38.6883	5061	0.387861	Thioredoxin
ab-tri_asb-56460	7.07887e-05	3783	3783	86.7212	1492	1492	33.9589	5275	0.387123	smell impaired 21F
ab-tri_asb-54804	4.57607e-10	21384	21628	682.73	8407	8433	264.308	30061	0.386568	Unknown product
ab-tri_asb-6638	1.12781e-08	2921	2921	126.766	1146	1146	49.3802	4067	0.386489	mitochondrial electron transport NADH to ubiquinone - NADH dehydrogenase - NADH dehydrogenase (ubiquinone) - mitochondrial respiratory chain
ab-tri_asb-54793	7.91279e-10	33138	33236	1098.88	12872	12936	424.655	46172	0.386093	40S ribosomal protein S2/30S ribosomal protein S5
ab-tri_asb-10471	1.50809e-06	5911	5911	103.836	2316	2316	40.3946	8227	0.385311	RAB7 member RAS oncogene family - nucleotide binding - protein transport - small GTPase mediated signal transduction - GTP binding
ab-tri_asb-17862	0.00254126	6088	6091	69.9327	2396	2397	27.3247	8488	0.385221	Tumor Necrosis Factor
ab-tri_asb-6335	1.61346e-05	2764	2770	92.9392	1086	1086	36.178	3856	0.385122	Myosin essential light chain EF-Hand protein superfamily
ab-tri_asb-20423	5.56041e-08	6890	7267	118.834	2437	2841	46.1269	10108	0.384922	NADH:ubiquinone oxidoreductase NDUFS8/23 kDa subunit
ab-tri_asb-17580	9.69474e-07	3750	3760	105.695	1467	1471	41.0557	5231	0.384797	Hypothetical repeat protein Leishmania infantum JPCM5
ab-tri_asb-27855	0	15606	15606	478.749	6049	6049	184.245	21655	0.384045	ATP synthase subunit d - microtubule associated complex - lipid particle - ATP synthesis coupled proton transport - mitochondrial
ab-tri_asb-32131	3.04061e-06	3948	3948	100.213	1542	1542	38.862	5490	0.383965	cytoplasm - farnesoic acid O-methyltransferase
ab-tri_asb-18196	0.000261614	3644	3644	79.8999	1426	1426	31.0444	5070	0.383739	Glutaredoxin-related protein
ab-tri_asb-54463	0	28806	34261	577.97	11097	13261	222.115	47522	0.383638	Actin-related protein - Arp4p/Act3p
ab-tri_asb-35711	1.49151e-07	4095	4096	113.73	1595	1595	43.9714	5691	0.383261	20S proteasome regulatory subunit beta type PSMB5/PSMB8/PRE2
ab-tri_asb-12024	0	5668	5805	421.222	2232	2240	161.381	8045	0.382219	K-Cl cotransporter
ab-tri_asb-34859	0.00475636	2479	2479	66.2626	966	966	25.6369	3445	0.381146	translocase of outer mitochondrial membrane complex subunit TOM20
ab-tri_asb-13247	0	761	13388	211.801	283	5163	81.0979	18551	0.381098	3-oxoacyl CoA thiolase
ab-tri_asb-4781	0.000105553	9068	9068	83.276	3520	3520	32.0957	12588	0.380841	Mitogen-activated protein kinase (MAPK) kinase MKK4
ab-tri_asb-3917	0.0122796	2589	2589	61.96	1009	1009	23.9755	3598	0.380804	reductases
ab-tri_asb-5971	0.000222523	2882	4193	79.8981	1046	1628	30.8008	5821	0.380736	Branched chain alpha-keto acid dehydrogenase E1 beta subunit
ab-tri_asb-45298	0	7497	7498	489.271	2880	2880	186.592	10378	0.380589	Unknown product
ab-tri_asb-4327	6.61001e-05	4517	7584	85.3105	1774	2941	32.847	10525	0.380568	MIF4G domain-containing protein
ab-tri_asb-53412	0	7931	8284	317.037	3082	3184	120.987	11468	0.380418	cell wall protein FLO11p Strongylocentrotus purpuratus
ab-tri_asb-13244	1.02485e-09	8527	8528	135.072	3286	3286	51.675	11814	0.379763	Protein involved in Snf1 protein kinase complex assembly
ab-tri_asb-55253	0	11465	11528	414.379	4388	4411	157.426	15939	0.378994	Mucin-5AC - fibril organization - fibril - digestion - cell adhesion - extracellular region - extracellular matrix structural constituent
ab-tri_asb-40895	0	4758	4793	194.949	1829	1836	74.1451	6629	0.37839	integrin beta-like 1 - cell-matrix adhesion - receptor - integrin complex - cell adhesion - integrin-mediated signaling pathway - binding
ab-tri_asb-10187	0	15251	15254	205.481	5841	5841	78.1217	21095	0.378348	molecular chaperone
ab-tri_asb-25390	0.000326102	5011	5011	77.5173	1932	1932	29.6741	6943	0.377931	26S proteasome regulatory complex subunit RPN8/PSMD7
ab-tri_asb-52650	0	4740	4877	449.853	1803	1860	170.344	6737	0.377826	mucin 2 oligomeric mucus/gel-forming - response to transforming growth factor beta stimulus - cellular response to tumor necrosis factor - outer
ab-tri_asb-27655	1.18215e-09	7301	7307	133.711	2799	2799	50.8543	10106	0.377506	Serpin
ab-tri_asb-54580	0	18627	18627	348.593	7101	7101	131.944	25728	0.377423	Succinate dehydrogenase Fe-S protein subunit
ab-tri_asb-22517	0	24337	24584	316.737	9271	9367	119.824	33951	0.377116	Cytochrome P450 CYP2 subfamily
ab-tri_asb-32307	1.43002e-11	14554	14554	404.933	5538	5539	153.013	20093	0.376942	Calponin
ab-tri_asb-21586	3.24863e-07	10520	10522	108.001	4029	4029	41.0604	14551	0.376697	Translocase of outer mitochondrial membrane complex subunit TOM40
ab-tri_asb-50899	0.00556378	36302	48337	64.6649	12175	18619	24.731	66956	0.376624	Neural cell adhesion molecule L1
ab-tri_asb-8517	4.61897e-09	10443	10444	127.04	3991	3992	48.2126	14436	0.376543	Vacuolar H+-ATPase V1 sector subunit A
ab-tri_asb-33916	2.3357e-10	7018	7018	201.866	2674	2674	76.3671	9692	0.376442	Calmodulin
ab-tri_asb-54310	0.000129128	5448	5448	81.1851	2089	2089	30.9082	7537	0.37608	Extracellular protein TEM7 contains PSI domain (tumor endothelial marker in humans)
ab-tri_asb-5147	0.00595336	6786	6786	64.2491	2610	2610	24.5352	9396	0.376024	BRPK/PTEN-induced protein kinase
ab-tri_asb-38421	5.24342e-11	2555	2555	146.674	974	974	55.5158	3529	0.375936	Unknown product
ab-tri_asb-11305	3.05351e-06	2859	2859	97.6103	1092	1092	37.0169	3951	0.375386	Succinate dehydrogenase assembly factor 2-B mitochondrial - protein-FAD linkage - mitochondrial electron transport succinate to ubiquinone -
ab-tri_asb-473	0.0051209	8944	8946	64.7757	3432	3434	24.6876	12380	0.375331	Uncharacterized protein - regulation of catalytic - beta-tubulin binding - Ran GTPase binding - cytoplasmic microtubule - cytoplasm - Ran
ab-tri_asb-50921	0	7416	7475	423.75	2805	2827	159.118	10302	0.374617	LPXTG-motif cell wall anchor domain protein Streptococcus parasanguinis F0405
ab-tri_asb-5972	6.19677e-11	10512	10522	293.652	3971	3974	110.118	14496	0.373723	mitochondrial electron transport cytochrome c to oxygen - mitochondrial respiratory chain complex IV - cytochrome-c oxidase
ab-tri_asb-40423	0	70975	71007	3456.44	26713	26720	1291.4	97727	0.373513	peritrophin-15 precursor
ab-tri_asb-26287	0	7509	7510	281.09	2835	2835	105.355	10345	0.37348	Niemann-Pick type C-2a - sterol binding - ecdysteroid biosynthetic process - sterol transport - sterol homeostasis - extracellular region
ab-tri_asb-20600	1.57069e-05	4638	4638	89.7605	1763	1763	33.8769	6401	0.373255	26S proteasome regulatory complex subunit RPN10/PSMD4
ab-tri_asb-13741	7.77037e-06	750	6366	92.732	266	2416	34.9427	8782	0.372793	uncharacterized conserved protein
ab-tri_asb-54803	8.53247e-10	58866	58899	749.618	22087	22126	279.596	81025	0.372488	F0F1-type ATP synthase beta subunit
ab-tri_asb-54606	3.90434e-07	1609	1609	105.754	608	609	39.7423	2218	0.37228	Unknown product
ab-tri_asb-54171	4.14707e-10	18134	18439	892.773	6845	6917	332.52	25356	0.372041	Unknown product
ab-tri_asb-1201	2.4544e-08	1674	1684	117.797	628	636	44.1716	2320	0.371826	Unknown product
ab-tri_asb-9982	0	25150	25150	360.374	9440	9440	134.302	34590	0.371644	ATP-dependent RNA helicase
ab-tri_asb-3134	0	26698	26708	448.33	9985	9986	166.435	36694	0.370407	secreted protein
ab-tri_asb-5999	4.28564e-07	3656	7024	104.728	1294	2645	39.1561	9669	0.370348	differentiation-related protein 1 protein
ab-tri_asb-10297	0	13476	19551	419.225	5141	7310	155.629	26861	0.370348	Actin filament-coating protein tropomyosin
ab-tri_asb-38558	0	44705	62652	571.124	17316	23404	211.827	86056	0.370247	Myosin class I heavy chain
ab-tri_asb-45183	2.38337e-11	1740	1746	144.407	650	654	53.7054	2400	0.369345	Unknown product
ab-tri_asb-3503	8.50513e-06	1956	1956	91.2936	734	735	34.0608	2691	0.369048	Protein of unknown function
ab-tri_asb-11590	0.00158857	6949	6953	68.5741	2621	2621	25.6656	9574	0.368896	Threonyl-tRNA synthetase
ab-tri_asb-56265	0.00434852	5814	5815	64.1908	2193	2193	24.0358	8008	0.368699	ubiquitin regulatory protein UBXD2
ab-tri_asb-1375	0.00206807	2712	2712	67.3931	1022	1022	25.2158	3734	0.368689	Vacuolar protein sorting-associated protein VTA1 homolog
ab-tri_asb-10655	1.43002e-11	8077	8077	190.948	3014	3014	70.7463	11091	0.368571	Predicted guanosine polyphosphate pyrophosphohydrolase/synthase
ab-tri_asb-35402	1.9067e-11	4904	4921	251.227	1827	1834	92.9626	6755	0.368567	Peritrophin-15b - extracellular region - chitin metabolic process - extracellular space - chitin binding
ab-tri_asb-22912	0.000348025	2345	2346	74.9253	881	881	27.9365	3227	0.367948	Membrane protein involved in organellar division
ab-tri_asb-6808	0.0235401	158	1822	56.7903	67	687	21.2608	2509	0.367895	Synaptobrevin - integral to membrane - lumen formation open tracheal system - synaptic vesicle docking involved in exocytosis - synaptic vesicle -
ab-tri_asb-22613	7.39798e-09	18212	18216	121.667	6804	6804	45.1211	25020	0.367835	Sodium/potassium-transporting ATPase subunit alpha
ab-tri_asb-3223	2.22988e-08	4526	4526	116.625	1689	1689	43.2117	6215	0.36737	Triosephosphate isomerase
ab-tri_asb-19948	2.38337e-11	7242	7247	267.929	2687	2689	98.7073	9936	0.367038	Cu2+/Zn2+ superoxide dismutase SOD1
ab-tri_asb-2818	0.0034445	2351	2365	64.807	883	887	24.133	3252	0.366723	cellular acyl-CoA homeostasis - fatty-acyl-CoA binding
ab-tri_asb-56087	0.0175044	1267	1267	57.8456	476	476	21.5773	1743	0.366676	mitochondrial ribosomal protein L27 - translation - mitochondrial large ribosomal subunit - structural constituent of ribosome
ab-tri_asb-5162	1.04868e-10	5043	5043	169.412	1873	1873	62.4725	6916	0.366597	Calmodulin
ab-tri_asb-1767	0.00267646	5661	5671	65.8047	2121	2124	24.4708	7795	0.366303	kayak isoform A
ab-tri_asb-13007	1.19331e-05	3409	3409	88.937	1270	1270	32.8969	4679	0.365778	Cuticular protein 49Ab - structural constituent of chitin-based cuticle
ab-tri_asb-54403	0	43256	43256	2132.29	15929	15929	779.625	59185	0.365456	Kazal type serine protease inhibitors
ab-tri_asb-7434	9.72063e-07	10156	10157	99.5961	3773	3774	36.743	13931	0.365253	RNA-binding protein ELAV/HU (RRM superfamily)
ab-tri_asb-55527	0	1323	1587	263.313	484	585	96.3714	2172	0.36461	Thyroid hormone receptor-associated protein complex subunit TRAP230
ab-tri_asb-13226	0.000210035	364	7669	76.2994	148	2852	28.1727	10521	0.364462	Moesin/ezrin/radixin homolog 1 - establishment or maintenance of epithelial cell apical/basal polarity - adherens junction - actin binding
ab-tri_asb-2582	3.81339e-11	11166	11166	172.34	4115	4115	63.06	15281	0.363794	Glycerol-3-phosphate dehydrogenase/dihydroxyacetone 3-phosphate reductase
ab-tri_asb-33843	0.00011827	3346	3346	78.5566	1241	1241	28.9284	4587	0.363621	Enoyl-CoA isomerase
ab-tri_asb-24584	0	4902	4911	291.137	1798	1804	106.184	6715	0.363474	Unknown product
ab-tri_asb-56948	3.19372e-10	27072	27391	907.83	9901	10031	330.094	37422	0.363207	Mucin-5AC - fibril organization - fibril - digestion - cell adhesion - extracellular region - extracellular matrix structural constituent
ab-tri_asb-55441	0	11996	11996	273.612	4404	4404	99.7339	16400	0.363181	Phosphoserine aminotransferase
ab-tri_asb-48539	0.00027537	502	508	74.7191	188	188	27.455	696	0.362591	T-cell receptor beta chain ANA 11 Brugia malayi
ab-tri_asb-11513	0.0221475	2262	2264	56.1066	841	841	20.6933	3105	0.362363	farnesoic acid O-methyltransferase isoform 1
ab-tri_asb-11437	0.00269816	3641	3645	64.9529	1350	1350	23.8853	4995	0.362157	translation-associated GTPase
ab-tri_asb-7291	0.001529	6663	6665	67.3197	2466	2466	24.7304	9131	0.361981	M13 family peptidase
ab-tri_asb-9378	0.0106486	1504	1504	59.0547	557	557	21.7149	2061	0.361586	Unknown product
ab-tri_asb-25008	4.20697e-05	4182	5152	82.4645	1511	1899	30.1795	7051	0.361585	Vacuolar H+-ATPase V1 sector subunit H
ab-tri_asb-5861	4.99555e-09	7880	7881	120.884	2890	2891	44.0282	10772	0.361231	GTP-specific succinyl-CoA synthetase beta subunit
ab-tri_asb-55836	1.86165e-07	5385	5386	105.437	1974	1978	38.4457	7364	0.361207	RhoA GTPase effector DIA/Diaphanous
ab-tri_asb-55784	9.24748e-10	70959	70962	738.687	25844	25844	267.11	96806	0.361113	F0F1-type ATP synthase alpha subunit
ab-tri_asb-56142	5.88097e-06	1800	1962	90.6408	664	721	33.0717	2683	0.360884	Uncharacterized protein - microtubule binding - cytoplasm - microtubule cytoskeleton organization
ab-tri_asb-8890	0	13641	13641	163.805	4985	4985	59.4349	18626	0.360638	AICAR transformylase/IMP cyclohydrolase/methylglyoxal synthase
ab-tri_asb-21190	3.33672e-11	13638	13646	219.845	4974	4976	79.5952	18622	0.360413	Cytochrome c1
ab-tri_asb-2571	0	22170	22202	306.666	8071	8083	110.852	30285	0.360299	NADP-dependent isocitrate dehydrogenase
ab-tri_asb-15627	0.0005258	2041	2041	71.4763	751	751	26.1129	2792	0.360296	Unknown product
ab-tri_asb-9737	0.000124564	8000	14011	77.4582	3102	5144	28.2355	19155	0.359879	Aryl-hydrocarbon receptor nuclear translocator
ab-tri_asb-26842	1.02008e-09	4212	5831	127.442	1630	2130	46.2217	7961	0.359864	Unknown product
ab-tri_asb-2434	0	16324	16327	352.315	5933	5934	127.136	22261	0.359837	salivary expressed serine protease
ab-tri_asb-6328	8.93072e-06	5668	5672	88.548	2078	2078	32.2095	7750	0.35969	effete - neurogenesis - regulation of protein stability - cyclin catabolic process - female germ-line stem cell division - germ-line stem cell
ab-tri_asb-17289	1.07786e-07	5764	5764	107.133	2105	2105	38.8461	7869	0.359244	NADH:ubiquinone oxidoreductase NDUFA10/42kDa subunit
ab-tri_asb-50749	0	9502	9508	348.679	3444	3448	125.545	12956	0.35903	Nucleoside diphosphate kinase
ab-tri_asb-1077	3.57197e-05	2680	2685	82.4614	982	982	29.9443	3667	0.35878	translocase of outer mitochondrial membrane complex subunit TOM22
ab-tri_asb-5074	3.60342e-07	4044	4046	101.845	1474	1476	36.889	5522	0.358685	Cytochrome b5
ab-tri_asb-55844	1.33469e-10	2482	2492	226.786	897	904	81.6833	3396	0.358596	Unknown product
ab-tri_asb-11553	0.00100174	5074	5074	68.114	1852	1852	24.6844	6926	0.357155	Predicted membrane protein
ab-tri_asb-18212	0	7282	10838	589.819	2838	3902	210.84	14740	0.356861	G protein-coupled receptor
ab-tri_asb-17304	0.0111899	1520	3557	57.9919	630	1300	21.0437	4857	0.356723	S-adenosylmethionine synthetase
ab-tri_asb-20055	0.0076337	3630	3630	59.5747	1326	1326	21.607	4956	0.3567	Serine carboxypeptidases (lysosomal cathepsin A)
ab-tri_asb-56024	8.81847e-10	22044	22055	592.431	7916	7918	211.175	29973	0.355854	DNA-binding nuclear protein p8
ab-tri_asb-56171	0.00157787	7119	7119	65.9561	2590	2590	23.8249	9709	0.355829	Aconitase/homoaconitase (aconitase superfamily)
ab-tri_asb-55656	2.86005e-11	895	1292	210.516	326	465	75.2268	1757	0.355655	transcriptional repressorsignal transducer and activator of transcription (STAT) family protein - calcium ion binding - sequence-specific DNA
ab-tri_asb-14236	3.33672e-10	6712	6717	129.719	2423	2424	46.4791	9141	0.355564	glutathione S-transferase
ab-tri_asb-56635	3.71806e-10	8902	8906	129.385	3211	3212	46.3312	12118	0.355341	hypothetical conserved protein
ab-tri_asb-55984	0.0436549	4005	4006	52.1311	1459	1461	18.877	5467	0.35529	4-hydroxyphenylacetate degradation bifunctional isomerase/decarboxylase
ab-tri_asb-20616	0	13353	13370	195.806	4794	4807	69.898	18177	0.355162	NADH:ubiquinone oxidoreductase NDUFV1/51kDa subunit
ab-tri_asb-55974	6.55904e-09	586	657	117.615	202	237	42.1251	894	0.355142	ubiquitin A-52 residue ribosomal protein fusion product 1 - cytosolic large ribosomal subunit - intracellular
ab-tri_asb-871	8.10346e-11	7317	7319	143.071	2630	2635	51.142	9954	0.354977	D-3-phosphoglycerate dehydrogenase D-isomer-specific 2-hydroxy acid dehydrogenase superfamily
ab-tri_asb-56268	1.09158e-09	6770	7306	1234.79	2451	2614	438.648	9920	0.354953	Unknown product
ab-tri_asb-1509	0	34484	34509	310.521	12369	12374	110.551	46883	0.354877	Methylenetetrahydrofolate dehydrogenase/methylenetetrahydrofolate cyclohydrolase
ab-tri_asb-55707	0	8763	8763	378.488	3138	3138	134.57	11901	0.35461	Peritrophin-15a - extracellular region - chitin metabolic process - extracellular space - chitin binding
ab-tri_asb-14637	0.0339487	3221	3221	53.0543	1172	1172	19.167	4393	0.354588	Rhodopsin 6 - visual perception - G-protein coupled receptor signaling pathway - integral to membrane - rhabdomere - G-protein coupled photoreceptor
ab-tri_asb-5106	0.0207316	2537	2537	55.0507	922	922	19.8641	3459	0.354396	Protein involved in glucose derepression and pre-vacuolar endosome protein sorting
ab-tri_asb-52310	0	54909	54914	428.274	19642	19643	152.105	74557	0.35433	Myosin class II heavy chain
ab-tri_asb-54920	1.23935e-10	6250	6284	163.943	2239	2254	58.3856	8538	0.353975	cytochrome P450 CYP4G13v2
ab-tri_asb-10192	0	2451	22131	452.102	847	7906	160.357	30037	0.35391	Actin filament-coating protein tropomyosin
ab-tri_asb-16544	0.000762487	3833	3833	68.5724	1386	1386	24.619	5219	0.353861	Isocitrate dehydrogenase gamma subunit
ab-tri_asb-20419	0	432	5282	185.215	158	1892	65.8712	7174	0.353737	heat shock protein
ab-tri_asb-55337	0.0354794	1157	1157	52.735	420	420	19.0069	1577	0.353715	GATA zinc finger domain-containing protein 10" species:44689 "Dictyostelium discoideum" GO:0003700 "sequence-specific DNA binding transcription
ab-tri_asb-50933	0	53931	55739	3462.78	19277	19839	1223.72	75578	0.35329	ubiquitin A-52 residue ribosomal protein fusion product 1 - cytosolic large ribosomal subunit - intracellular
ab-tri_asb-2192	3.11554e-08	7824	7824	110.366	2807	2808	39.3279	10632	0.35314	Cysteine synthase
ab-tri_asb-18682	0.000545677	3438	3440	69.8023	1241	1241	25.0023	4681	0.353128	Adenylate kinase
ab-tri_asb-26532	0.00556982	3194	3194	60.1877	1154	1154	21.5911	4348	0.352867	Permease of the major facilitator superfamily
ab-tri_asb-41128	5.5809e-08	1383	1383	107.829	496	496	38.3966	1879	0.352815	Unknown product
ab-tri_asb-23846	3.40689e-07	5373	5377	99.5997	1917	1917	35.2563	7294	0.350461	26S proteasome regulatory complex ATPase RPT2
ab-tri_asb-33633	0.0016518	2804	2804	64.7149	1005	1005	23.0297	3809	0.350449	RNA-binding post-transcriptional regulator csx1 Culex quinquefasciatus
ab-tri_asb-17443	3.48783e-08	8866	8871	108.978	3159	3159	38.5312	12030	0.350353	Dehydrogenase kinase
ab-tri_asb-4541	0.00166477	6301	6312	64.6421	2249	2261	22.9903	8573	0.350238	Karyopherin (importin) alpha
ab-tri_asb-18430	5.86309e-10	11857	11857	126.03	4215	4215	44.483	16072	0.350176	Vacuolar H+-ATPase V1 sector subunit B
ab-tri_asb-5954	4.29007e-11	10022	35083	165.908	3632	12444	58.4287	47527	0.350066	Long-chain acyl-CoA synthetases (AMP-forming)
ab-tri_asb-976	0.0256489	3646	3646	53.3675	1307	1307	18.9947	4953	0.349376	Predicted sugar kinase
ab-tri_asb-5056	0	18357	18357	308.338	6480	6480	108.068	24837	0.349352	Ubiquinol cytochrome c reductase subunit QCR2
ab-tri_asb-3199	0.03327	4496	4496	52.3041	1612	1612	18.6196	6108	0.349309	vig2 - regulation of chromatin silencing - polytene chromosome puff - nucleus - polytene chromosome chromocenter - histone H3-K9 methylation -
ab-tri_asb-10006	0.0476163	2766	2766	50.786	991	991	18.066	3757	0.348859	Periodic tryptophan protein 1 homolog - transcription DNA-dependent - nucleus
ab-tri_asb-21532	5.24342e-11	17121	17123	164.581	6046	6048	57.7176	23171	0.348576	Hexokinase
ab-tri_asb-55662	0.0164012	3355	3362	55.0105	1197	1201	19.5113	4563	0.348351	salivary secreted protein
ab-tri_asb-3087	0.0262022	2218	2218	52.988	791	791	18.7624	3009	0.347529	Zinc finger protein 330 homolog
ab-tri_asb-20377	1.14402e-10	3951	3951	133.552	1393	1393	46.751	5344	0.347457	Actin depolymerizing factor
ab-tri_asb-12740	0	4551	4551	139.142	1603	1603	48.6608	6154	0.347226	GI19985
ab-tri_asb-10719	0.000812244	10009	10012	66.937	3552	3552	23.5784	13564	0.347063	O-linked N-acetylglucosamine transferase OGT
ab-tri_asb-24800	1.09635e-10	8409	8409	140.291	2959	2959	49.0148	11368	0.346906	RNA polymerase II general transcription factor BTF3
ab-tri_asb-6641	9.19232e-06	2434	2442	85.0814	862	863	29.8535	3305	0.346806	Unknown product
ab-tri_asb-6362	2.47537e-08	8009	8024	109.06	2817	2824	38.1098	10848	0.346263	Glycine cleavage system H protein (lipoate-binding)
ab-tri_asb-22549	0.0203859	763	763	53.787	271	271	18.9678	1034	0.346211	Unknown product
ab-tri_asb-3306	1.60105e-07	7479	7479	101.4	2633	2633	35.4437	10112	0.346132	catalase
ab-tri_asb-8837	0.0103857	5629	5635	56.476	1998	1999	19.892	7634	0.346093	Acyl-CoA oxidase
ab-tri_asb-19728	1.38442e-06	1953	1953	92.5828	688	688	32.3827	2641	0.346032	Mediator complex subunit 10 - transcription from RNA polymerase II promoter - protein binding - regulation of transcription from RNA polymerase II
ab-tri_asb-2184	0	4133	4133	154.269	1448	1448	53.6633	5581	0.345616	Unknown product
ab-tri_asb-5491	0	28586	28622	414.931	9968	9978	143.62	38600	0.345298	synaptic vesicle transporter sVOP
ab-tri_asb-54900	4.29007e-11	11147	11147	134.271	3903	3905	46.7026	15052	0.345252	synaptic vesicle transporter sVOP
ab-tri_asb-33564	0.00308206	3820	3822	61.1761	1349	1350	21.4546	5172	0.345062	Aldo/keto reductase family
ab-tri_asb-912	5.6966e-05	1995	1995	77.1099	701	701	26.9018	2696	0.34441	hypothetical conserved protein
ab-tri_asb-20330	0.000111411	4364	4368	74.3782	1534	1535	25.9518	5903	0.344288	GK12662
ab-tri_asb-31703	0	2330	2333	186.166	811	813	64.4128	3146	0.344148	lateral inhibition - serine-type endopeptidase inhibitor
ab-tri_asb-10129	9.08984e-07	2417	2417	93.687	846	846	32.5589	3263	0.343858	Unknown product
ab-tri_asb-5005	0.000122601	4643	4723	73.8599	1629	1657	25.7282	6380	0.343685	PAR-domain protein 1 - DNA endoreduplication - mitosis - response to nutrient - growth - regulation of transcription DNA-dependent - protein
ab-tri_asb-20822	0	3661	31523	301.605	1334	10933	103.859	42456	0.343218	Fasciclin
ab-tri_asb-56143	3.16035e-09	7268	7914	116.529	2350	2759	40.3354	10673	0.343195	Myosin tail
ab-tri_asb-55858	8.05579e-06	5619	5875	84.6732	1948	2054	29.3924	7929	0.343076	Animal-type fatty acid synthase
ab-tri_asb-13737	0.000139512	460	4244	73.1827	299	1486	25.4418	5730	0.342962	Annexin
ab-tri_asb-9652	0.000168057	4538	4538	72.3811	1588	1588	25.1482	6126	0.342707	Tumor differentially expressed (TDE) protein
ab-tri_asb-3991	4.76674e-11	10640	10715	204.176	3694	3716	70.3046	14431	0.342656	Z band alternatively spliced PDZ-motif protein 66 isoform E
ab-tri_asb-13805	1.9067e-10	5239	5244	142.979	1822	1822	49.3235	7066	0.342574	cuticular protein 67B
ab-tri_asb-19987	1.28702e-10	15983	15988	157.968	5548	5549	54.4361	21537	0.342433	Hydroxyacyl-CoA dehydrogenase/enoyl-CoA hydratase
ab-tri_asb-9900	0	16997	17001	244.121	5886	5886	83.9165	22887	0.342347	probable cathepsin B-like cysteine proteinase precursor Glossina morsitans morsitans
ab-tri_asb-5413	0	10735	10848	151.686	3739	3764	52.2568	14612	0.342249	Actin regulatory (gelsolin/villin family)
ab-tri_asb-3629	0.0156444	6651	6666	54.1776	2334	2339	18.8747	9005	0.342072	Calnexin 99A - calcium ion binding - protein folding - unfolded protein binding - endoplasmic reticulum - plasma membrane
ab-tri_asb-36971	1.19407e-08	2451	10463	110.565	923	3634	38.128	14097	0.341755	cysteine proteinase cathepsin F
ab-tri_asb-50923	1.97867e-08	6977	6980	108.346	2421	2421	37.312	9401	0.341229	Glycine-rich cell wall structural protein 1
ab-tri_asb-7960	0.0427592	2973	2973	50.0603	1042	1042	17.4206	4015	0.341176	Mitochondrial oxaloacetate carrier protein
ab-tri_asb-57915	0	315137	317293	10364.7	108319	109012	3535.62	426305	0.341089	GL24111
ab-tri_asb-53349	0	3375	3706	408.271	1193	1276	139.569	4982	0.341019	Unknown product
ab-tri_asb-14399	1.04868e-10	6970	6971	132.185	2411	2411	45.3922	9382	0.34082	aldo-keto reductase
ab-tri_asb-33556	0.00140583	2082	2082	63.4409	725	725	21.9342	2807	0.340378	GE13686
ab-tri_asb-57937	5.50148e-06	7200	11176	85.4953	2436	3875	29.4323	15051	0.340276	C-3 sterol dehydrogenase/3-beta-hydroxysteroid dehydrogenase
ab-tri_asb-19088	3.33672e-11	12880	12882	146.603	4439	4439	50.1582	17321	0.339817	Malate dehydrogenase
ab-tri_asb-26398	0.000762888	767	767	65.6309	266	266	22.5991	1033	0.339168	mitochondrial ribosomal protein L34 - structural constituent of ribosome - mitochondrial large ribosomal subunit - biological_process
ab-tri_asb-56416	0.0285503	3949	3957	51.3461	1375	1378	17.7536	5335	0.339158	Transcription factor Abd-B contains HOX domain
ab-tri_asb-23445	8.98235e-07	3761	3763	92.4133	1299	1299	31.6742	5062	0.339076	uncharacterized conserved protein
ab-tri_asb-8591	7.62679e-11	565	6744	151.41	140	2318	51.671	9062	0.339026	Calponin
ab-tri_asb-19696	1.76899e-05	2759	2759	80.3794	952	952	27.5376	3711	0.338385	CDGSH iron-sulfur domain-containing protein 2 homolog
ab-tri_asb-7795	0	30450	30652	346.372	10407	10457	117.324	41109	0.337748	Multicopper oxidases
ab-tri_asb-30396	2.39829e-07	6013	6013	97.2759	2066	2066	33.1849	8079	0.337671	ERp60 - microtubule associated complex - lipid particle - glycerol ether metabolic process - cell redox homeostasis - endoplasmic reticulum -
ab-tri_asb-3171	0.0224993	526	2726	51.9443	186	943	17.841	3669	0.336977	Muscle-specific protein 300 isoform I
ab-tri_asb-56111	6.67344e-11	6330	6372	224.885	2154	2172	76.11	8544	0.336941	Gelsolin - phagocytosis engulfment - actin binding - extracellular region - cytosol - actin filament
ab-tri_asb-56981	0.0253374	3751	3751	51.3676	1295	1295	17.6079	5046	0.336237	Alpha tubulin
ab-tri_asb-5104	0.00827119	5573	5573	55.6701	1919	1919	19.0329	7492	0.335854	Mitochondrial ribosomal protein S18b
ab-tri_asb-4620	0.000254329	3649	3649	69.2895	1252	1252	23.6045	4901	0.335818	Protein farnesyltransferase alpha subunit/protein geranylgeranyltransferase type I alpha subunit
ab-tri_asb-3296	0.00149884	4245	4245	62.3028	1458	1458	21.2463	5703	0.33563	Fatty acid desaturase
ab-tri_asb-56047	1.81136e-10	25381	48056	840.925	9772	16264	282.575	64320	0.335629	Mitochondrial F1F0-ATP synthase subunit c/ATP9/proteolipid
ab-tri_asb-5810	2.43104e-10	1701	18748	123.492	628	6387	41.7713	25135	0.335533	5'-phosphoribosylglycinamide formyltransferase
ab-tri_asb-56385	0	16326	24034	132.224	5836	8175	44.655	32209	0.335186	SARM protein (with sterile alpha and armadillo motifs)
ab-tri_asb-9738	0	78417	78564	658.184	26500	26541	220.769	105105	0.334912	Myosin class II heavy chain
ab-tri_asb-10841	7.40214e-05	1452	4102	73.9194	542	1402	25.0846	5504	0.334821	Cysteine dioxygenase CDO1
ab-tri_asb-1762	0.00306788	3451	3460	59.2878	1184	1185	20.1606	4645	0.334406	Fatty acyl-CoA elongase/Polyunsaturated fatty acid specific elongation enzyme
ab-tri_asb-29930	6.19677e-11	3293	3320	246.829	1113	1122	82.8224	4442	0.334191	Unknown product
ab-tri_asb-1906	0	8601	8630	180.498	2915	2920	60.6376	11550	0.334094	hypothetical secreted protein
ab-tri_asb-38526	2.31664e-08	5304	10849	105.432	2006	3684	35.5466	14533	0.333985	ATP-dependent RNA helicase
ab-tri_asb-9598	0.0105276	2752	2757	54.4017	944	944	18.4946	3701	0.333826	Tyrosine kinase EPH (ephrin) receptor family
ab-tri_asb-20408	0	1901	20013	286.313	522	6750	95.8803	26763	0.333713	ypsilon schachtel - catalytic step 2 spliceosome - nuclear mRNA splicing via spliceosome - precatalytic spliceosome - DNA binding - regulation of
ab-tri_asb-55793	0	60819	60819	1614.56	20446	20446	538.915	81265	0.333577	midgut trypsin
ab-tri_asb-14476	1.00102e-10	4290	4290	160.349	1450	1450	53.8112	5740	0.333508	lysozyme
ab-tri_asb-26848	0	13987	14056	231.102	4633	4740	77.3778	18796	0.333379	Succinyl-CoA synthetase alpha subunit
ab-tri_asb-54989	0	4150	4166	421.412	1400	1401	140.709	5567	0.333109	Unknown product
ab-tri_asb-19549	0.0399567	1338	1338	49.1335	458	458	16.6987	1796	0.333085	membrane protein
ab-tri_asb-6029	0	19230	19230	364.643	6464	6464	121.699	25694	0.332835	Glyceraldehyde 3-phosphate dehydrogenase
ab-tri_asb-2531	0.00013493	243	2201	71.1292	106	748	24.0008	2949	0.332747	fumarylacetoacetate hydralase
ab-tri_asb-33979	2.34381e-08	4623	4626	104.985	1564	1565	35.264	6191	0.332727	B-cell receptor-associated protein
ab-tri_asb-30434	2.20935e-06	3938	3938	87.1185	1334	1334	29.3013	5272	0.332521	Conserved phosducin-like protein
ab-tri_asb-36316	0.0325615	1104	1104	49.8186	377	377	16.8912	1481	0.332382	GF11204
ab-tri_asb-2570	8.10346e-11	1475	1485	126.275	495	501	42.2984	1986	0.332339	Unknown product
ab-tri_asb-55525	2.84765e-08	25936	25951	104.074	8763	8768	34.913	34719	0.332269	Muscle-specific protein 300 isoform I
ab-tri_asb-54063	0	4390	4398	359.378	1475	1475	119.67	5873	0.332067	Uncharacterized protein - unfolded protein binding - heat shock protein binding - protein folding
ab-tri_asb-6196	0.00297939	2397	2397	58.9729	815	815	19.9085	3212	0.331958	Eukaryotic translation initiation factor 3 subunit K
ab-tri_asb-11310	1.71603e-10	4484	4484	161.821	1506	1508	54.0339	5992	0.331861	Alpha crystallins
ab-tri_asb-16664	0.00896377	6131	6138	54.5993	2085	2085	18.4146	8223	0.331202	Ca2+-dependent phospholipid-binding protein Synaptotagmin required for synaptic vesicle and secretory granule exocytosis
ab-tri_asb-35057	0.024351	2463	2473	50.7482	841	841	17.1352	3314	0.331126	T-cell receptor beta chain ANA 11 Brugia malayi
ab-tri_asb-4485	0.0015453	738	6512	61.356	265	2207	20.6463	8719	0.331103	regulation of antimicrobial peptide biosynthetic process - embryonic pattern specification - histone methylation - anterior/posterior pattern
ab-tri_asb-16079	0	11534	11537	349.978	3856	3858	116.2	15395	0.331075	salivary expressed serine protease
ab-tri_asb-7881	4.87378e-05	5857	5857	74.6828	1977	1978	25.0419	7835	0.33088	unconventional myosin heavy chain - cytoskeleton - binding - myosin complex - ATP binding - motor
ab-tri_asb-9811	0.000243469	4247	4248	68.4376	1436	1436	22.97	5684	0.330801	26S proteasome regulatory complex ATPase RPT2
ab-tri_asb-55857	0.00362049	7963	8012	58.0128	2708	2715	19.5186	10727	0.330752	transcriptional regulator ICP4
ab-tri_asb-8999	0	13144	13147	296.142	4392	4394	98.2719	17541	0.330724	E3 ubiquitin ligase interacting with arginine methyltransferase
ab-tri_asb-34633	0.0167768	2233	2233	52.1111	758	758	17.5633	2991	0.33069	Complement component 1 Q subcomponent binding protein/mRNA splicing factor SF2 subunit P32
ab-tri_asb-27921	7.62874e-05	1712	1712	72.9026	578	578	24.4379	2290	0.330677	GF15955
ab-tri_asb-22367	1.15088e-07	1571	1571	98.0459	528	528	32.7178	2099	0.330329	Unknown product
ab-tri_asb-2530	0.0204465	550	2943	51.2355	239	997	17.2335	3940	0.329918	fumarylacetoacetate hydralase
ab-tri_asb-30622	6.71603e-05	2788	2788	73.2273	939	939	24.4874	3727	0.329897	Pomp - mitotic spindle organization - cell proliferation - mitotic spindle elongation - proteolysis - proteasome complex
ab-tri_asb-23704	0	10837	10837	143.986	3616	3616	47.7018	14453	0.32901	Mitochondrial phosphate carrier protein
ab-tri_asb-10891	5.32822e-05	2432	2432	73.8576	816	816	24.6047	3248	0.328687	Mitochondrial import inner membrane translocase subunit TIM17
ab-tri_asb-9513	5.72009e-11	11507	11508	172.529	3827	3827	56.9663	15335	0.32828	Nucleosome assembly protein NAP-1
ab-tri_asb-11944	0.000793453	7959	7959	63.3987	2673	2673	21.1406	10632	0.328277	Uncharacterized conserved protein Lama
ab-tri_asb-19409	1.09592e-06	3785	3788	88.7041	1257	1266	29.435	5054	0.328134	Unknown product
ab-tri_asb-4214	0.00472358	6752	6752	56.4792	2268	2268	18.8363	9020	0.327706	programmed cell death 6-interacting protein Aedes aegypti
ab-tri_asb-2566	1.38236e-10	39825	40048	567.866	13171	13235	186.331	53283	0.327548	60s acidic ribosomal protein P0
ab-tri_asb-4992	0.0494614	2329	2332	47.4965	785	785	15.8745	3117	0.327332	Unknown product
ab-tri_asb-4689	0.0308972	520	6062	49.2539	166	2038	16.4409	8100	0.327156	Acetyl-CoA carboxylase
ab-tri_asb-51699	5.81543e-10	34433	34434	647.528	11358	11358	212.065	45792	0.326994	gamma-subunitmethylmalonyl-CoA decarboxylase Aedes aegypti
ab-tri_asb-56128	1.04868e-10	13725	19984	139.038	4471	6628	45.7858	26612	0.326952	myosin class II heavy chain
ab-tri_asb-8835	0.00189166	6411	6413	59.6997	2141	2142	19.7982	8555	0.326167	Multidrug/pheromone exporter ABC superfamily
ab-tri_asb-55667	0	1279	1857	240.62	420	612	78.7351	2469	0.325863	Arf GTPase activating proteinprotein kinase Atypical groupAlpha kinase family protein" species:44689 "Dictyostelium discoideum" GO:0005575
ab-tri_asb-29123	0.00778652	2436	2436	54.1989	813	813	17.9597	3249	0.325364	Haemolymph juvenile hormone binding protein
ab-tri_asb-26740	0.00124917	4204	4229	61.1121	1392	1408	20.2017	5637	0.325246	17 beta-hydroxysteroid dehydrogenase type 3 HSD17B3
ab-tri_asb-38406	5.38642e-10	2534	2534	117.867	837	837	38.655	3371	0.325197	Unknown product
ab-tri_asb-6010	0	14068	14073	247.375	4625	4625	80.7192	18698	0.324989	NAD-dependent malate dehydrogenase
ab-tri_asb-6711	0.013858	5931	5934	51.9191	1977	1978	17.1831	7912	0.324706	sarcomere length short - regulation of sarcomere organization - actin filament binding - positive regulation of actin filament polymerization
ab-tri_asb-17009	0.000145446	5523	5523	69.1282	1831	1831	22.7544	7354	0.324468	Serine/threonine protein kinase
ab-tri_asb-56740	7.62679e-11	5647	5702	206.324	1853	1870	67.1831	7572	0.324049	RhoGAP domain-containing protein - signal transduction - regulation of Rac protein signal transduction - Rac GTPase activator - intracellular
ab-tri_asb-26908	0	8491	8495	271.947	2782	2782	88.4248	11277	0.323963	Mitochondrial F1F0-ATP synthase subunit delta/ATP16
ab-tri_asb-12779	2.26568e-07	13605	13606	93.5394	4482	4482	30.5937	18088	0.323608	hypothetical conserved protein
ab-tri_asb-14545	0.000442266	3301	3301	64.7137	1092	1092	21.2554	4393	0.323455	Pyruvate dehydrogenase E1 beta subunit
ab-tri_asb-8166	0.0281171	3846	3849	49.0558	1277	1279	16.1849	5128	0.323337	GF21271
ab-tri_asb-8625	2.66938e-09	3424	3424	110.39	1125	1125	36.0119	4549	0.323295	Profilin
ab-tri_asb-19467	1.14402e-10	4874	4874	218.133	1593	1593	70.7862	6467	0.323028	chitin binding protein
ab-tri_asb-7016	9.96268e-05	4945	4945	70.1548	1629	1629	22.9461	6574	0.322481	VAMP-associated protein involved in inositol metabolism
ab-tri_asb-26867	0.0131326	2896	2896	51.7414	958	958	16.9942	3854	0.322218	Kynurenine aminotransferase glutamine transaminase K
ab-tri_asb-17071	0.0242236	2685	2685	49.3988	888	888	16.2211	3573	0.321856	Chitinase
ab-tri_asb-56137	0	2366	6413	178.977	726	2090	57.9132	8503	0.321782	Haemolymph juvenile hormone binding protein
ab-tri_asb-7741	4.03621e-05	8998	8998	73.3279	2952	2952	23.8856	11950	0.321354	Pyridine nucleotide-disulphide oxidoreductase
ab-tri_asb-17613	2.57404e-10	9265	9269	118.134	3021	3024	38.2666	12293	0.321206	Isovaleryl-CoA dehydrogenase
ab-tri_asb-33216	0	11663	11663	415.391	3778	3778	133.599	15441	0.320851	Pro1
ab-tri_asb-27088	0.00132018	2344	2344	60.1149	770	770	19.607	3114	0.320822	Niemann-Pick type C-2b - sterol binding - ecdysteroid biosynthetic process - sterol transport
ab-tri_asb-1378	1.43002e-11	2854	2855	213.425	926	926	68.7299	3781	0.320532	Unknown product
ab-tri_asb-11419	0	15568	15568	197.582	5044	5044	63.5604	20612	0.320071	biotinidase
ab-tri_asb-34316	2.86005e-11	10362	10362	181.207	3358	3358	58.3052	13720	0.319995	tetraspanin
ab-tri_asb-14944	4.88653e-07	3729	3729	89.6367	1215	1215	28.9979	4944	0.319935	spliceosomal complex - nuclear mRNA splicing via spliceosome - ATP-dependent RNA helicase
ab-tri_asb-14713	0.0293208	3163	3164	48.3406	1039	1039	15.7611	4203	0.319435	hypothetical conserved protein
ab-tri_asb-27614	0.00151328	3899	3899	59.2046	1272	1272	19.1772	5171	0.318534	Ca2+-binding protein EF-Hand protein superfamily
ab-tri_asb-44909	1.60639e-09	1325	5445	110.651	521	1762	35.5518	7207	0.318418	Uncharacterized protein - heart trabecula formation - ventricular cardiac muscle cell development - atrial cardiac muscle cell development - metal
ab-tri_asb-38697	4.76674e-12	3928	3953	167.025	1273	1275	53.4885	5228	0.318337	GJ20134
ab-tri_asb-20300	7.86666e-06	3591	3591	78.6744	1164	1164	25.3202	4755	0.317796	Myosin regulatory light chain EF-Hand protein superfamily
ab-tri_asb-17129	1.9067e-11	3366	3366	139.834	1084	1084	44.712	4450	0.31748	sequence-specific DNA binding transcription factor - regulation of transcription DNA-dependent - sequence-specific DNA binding - protein
ab-tri_asb-1748	1.13351e-06	10936	21886	85.8365	3243	7079	27.566	28965	0.317447	Adaptor protein Enigma
ab-tri_asb-9038	9.59896e-06	6671	6671	77.7399	2157	2157	24.9574	8828	0.31696	Serine/threonine protein kinase
ab-tri_asb-28526	1.9067e-11	1566	1567	132.42	504	504	42.2874	2071	0.31695	Unknown product
ab-tri_asb-51977	0	2563	2564	204.001	822	822	64.9354	3386	0.316757	Unknown product
ab-tri_asb-4240	0	2148	2149	142.277	690	690	45.3569	2839	0.316568	lateral inhibition - serine-type endopeptidase inhibitor
ab-tri_asb-13173	0	7236	7236	178.672	2320	2320	56.8778	9556	0.316564	Head-elevated expression protein
ab-tri_asb-14365	0	7050	7050	159.597	2260	2260	50.7972	9310	0.316303	low density lipoprotein receptor adaptor protein 1
ab-tri_asb-24845	0.0331563	1927	1937	47.4412	628	630	15.3201	2567	0.316263	Transcription factor MBF1
ab-tri_asb-16349	0.0135142	1872	1872	50.7355	608	608	16.3609	2480	0.31624	CG34310 isoform B
ab-tri_asb-7082	0.0284928	1231	1234	47.9686	400	401	15.4768	1635	0.316057	selectin endothelial cell - positive regulation of leukocyte migration - signal transduction - response to interleukin-1 - oligosaccharide binding -
ab-tri_asb-5408	6.71758e-07	13112	13112	87.4263	4220	4221	27.9438	17333	0.316012	Neoplastic transformation suppressor Pdcd4/MA-3 contains MA3 domain
ab-tri_asb-34628	0.0467181	7563	7569	46.1272	2457	2460	14.885	10029	0.315848	Microtubule-associated protein 205 - mitotic cell cycle - microtubule-based process - microtubule binding - cytoplasmic microtubule - spindle
ab-tri_asb-16617	0	17675	17681	142.679	5652	5652	45.2846	23333	0.31518	translation initiation factor
ab-tri_asb-14736	1.85903e-10	12940	12947	118.062	4133	4134	37.429	17081	0.314365	ATPases of the AAA+ class Posttranslational modification
ab-tri_asb-9033	0.0151719	3078	3078	50.0326	992	994	16.0423	4072	0.314354	yorkie - stem cell proliferation - cell competition in a multicellular organism - regulation of growth - morphogenesis of an epithelial sheet -
ab-tri_asb-57168	0	39897	39900	453.133	12646	12646	142.594	52546	0.313992	Creatine kinases
ab-tri_asb-9410	1.05393e-08	8553	8554	102.267	2728	2730	32.4061	11284	0.313808	Elongation factor 1 alpha
ab-tri_asb-12223	0.0082534	1068	1068	52.1742	344	344	16.6855	1412	0.313789	Unknown product
ab-tri_asb-23028	0.00748313	2351	2351	52.5225	757	757	16.7913	3108	0.313725	mitochondrial ribosomal protein S29
ab-tri_asb-55618	0.0457063	3048	3064	45.9106	988	989	14.7135	4053	0.31365	nucleostemin 1 - nucleolus - regulation of multicellular organism growth - regulation of insulin receptor signaling pathway - GTP binding
ab-tri_asb-1459	0.000133304	6754	6761	67.2165	2163	2165	21.3707	8926	0.313278	Armadillo/beta-Catenin/plakoglobin
ab-tri_asb-15092	5.28918e-07	3318	3343	87.5509	1066	1066	27.719	4409	0.313029	GK16360
ab-tri_asb-51013	5.59616e-09	801	881	104.229	251	280	32.8902	1161	0.312559	Gelsolin - phagocytosis engulfment - actin binding - extracellular region - cytosol - actin filament
ab-tri_asb-55610	2.86005e-11	16010	16011	438.742	5048	5050	137.397	21061	0.31245	trypsin
ab-tri_asb-14599	0	12426	12426	239.123	3925	3925	74.994	16351	0.312314	Aminomethyl transferase
ab-tri_asb-3720	0.0024894	4516	4516	56.2911	1445	1445	17.8834	5961	0.31215	cytoplasm - farnesoic acid O-methyltransferase
ab-tri_asb-26845	0.0157369	1414	1419	49.5661	453	455	15.7801	1874	0.312069	Unknown product
ab-tri_asb-23284	0	10519	10522	180.41	3325	3325	56.6045	13847	0.312025	Chitinase
ab-tri_asb-22895	0.00141347	9061	9065	58.2307	2892	2892	18.445	11957	0.311409	Aspartyl-tRNA synthetase Translation
ab-tri_asb-31305	0.00204631	2935	2935	56.8423	936	936	17.9985	3871	0.311164	Cell cycle control protein
ab-tri_asb-1258	9.94898e-05	9866	9866	67.8617	3137	3137	21.4237	13003	0.311112	Heat shock 70 kDa protein 4
ab-tri_asb-5467	2.18717e-07	7653	7653	90.1878	2421	2421	28.3274	10074	0.310649	Unknown product
ab-tri_asb-66	5.24342e-11	3790	3790	127.319	1195	1195	39.8583	4985	0.310618	20S proteasome regulatory subunit beta type PSMB6/PSMB9/PRE3
ab-tri_asb-2682	1.66836e-10	4808	4815	179.725	1510	1514	56.1092	6329	0.310467	hypothetical conserved protein
ab-tri_asb-55796	2.1927e-10	61873	61877	615.394	19372	19374	191.311	81251	0.310371	ferritin light-chain Glossina morsitans morsitans
ab-tri_asb-44922	0.00127968	2558	4015	58.3918	863	1276	18.4252	5291	0.310232	Myosin class I heavy chain
ab-tri_asb-56237	0.000218766	9091	9107	64.7864	2884	2888	20.3987	11995	0.310074	Pyrroline-5-carboxylate reductase
ab-tri_asb-15717	0.000457662	3955	3955	62.0995	1255	1255	19.5651	5210	0.310067	TatD-related DNase
ab-tri_asb-8186	1.32992e-09	3637	3637	108.873	1146	1146	34.061	4783	0.310004	20S proteasome regulatory subunit beta type PSMB4/PRE4
ab-tri_asb-13631	0	23822	23823	217.385	7465	7465	67.6329	31288	0.309697	heat shock protein cognate 5
ab-tri_asb-34475	0.00184191	2143	2143	56.8903	679	679	17.8971	2822	0.309155	Glutamate transporter EAAC1-interacting protein GTRAP3-18
ab-tri_asb-56382	0.000824115	640	670	59.7744	205	212	18.779	882	0.308995	zgc:153610 - molecular_function - exocyst - vesicle docking involved in exocytosis
ab-tri_asb-55556	0.011208	3196	3196	50.3272	1014	1014	15.8537	4210	0.308875	Diphthamide biosynthesis protein
ab-tri_asb-28742	0.0245843	2493	2494	47.4902	792	792	14.9737	3286	0.308798	Sodium/potassium-transporting ATPase subunit beta-1
ab-tri_asb-38813	0.000280892	3033	3033	63.6315	958	958	19.9555	3991	0.308757	Chitin deacetylase-like 9 - carbohydrate metabolic process - hydrolase acting on carbon-nitrogen (but not peptide) bonds
ab-tri_asb-5684	0	4506	4506	185.494	1408	1408	57.5489	5914	0.308583	cuticular protein 47Ef isoform D
ab-tri_asb-54983	1.43002e-10	3950	3950	116.072	1237	1237	36.0907	5187	0.308278	thioredoxin peroxidase 3
ab-tri_asb-35096	0	7031	7038	330.188	2191	2191	102.059	9229	0.30816	GG25328
ab-tri_asb-55753	0	49510	49510	377.156	15397	15399	116.471	64909	0.307997	Calcium-transporting ATPase sarcoplasmic/endoplasmic reticulum type
ab-tri_asb-6412	0	8896	8896	313.558	2766	2766	96.799	11662	0.307731	Unknown product
ab-tri_asb-52799	0	23034	23048	920.929	7140	7142	283.341	30190	0.307335	hypothetical conserved protein
ab-tri_asb-50901	0	3497	9130	225.235	1163	2837	69.4896	11967	0.307157	Myosin class VI heavy chain
ab-tri_asb-3852	5.10648e-05	7214	7214	69.3878	2260	2260	21.583	9474	0.30663	Filamentous baseplate protein Ligatin contains PUA domain
ab-tri_asb-7076	1.62069e-10	6629	6636	148.13	2061	2062	45.7005	8698	0.306448	GTPase Ran/TC4/GSP1 (nuclear protein transport pathway) small G protein superfamily
ab-tri_asb-1656	0	26261	26282	411.007	8119	8126	126.172	34408	0.306238	Isovaleryl-CoA dehydrogenase
ab-tri_asb-54798	0.000982078	650	5453	58.6482	198	1710	18.2605	7163	0.306136	Mitochondrial inner membrane protein (mitofilin)
ab-tri_asb-31595	0.00327885	2740	2740	54.3025	860	860	16.9225	3600	0.305998	trypsin
ab-tri_asb-4490	6.67344e-11	33526	33527	117.761	10415	10418	36.3318	43945	0.305924	Zinc finger domain LSD1 subclass family protein - serine-type endopeptidase
ab-tri_asb-4111	0.000247037	9365	9365	63.5324	2929	2929	19.7289	12294	0.305721	Karyopherin (importin) beta 3
ab-tri_asb-57279	0.0180174	2633	2905	48.1701	791	913	15.0314	3818	0.305701	26S proteasome regulatory complex subunit RPN11
ab-tri_asb-22512	1.57108e-05	5062	5450	73.415	1542	1700	22.737	7150	0.305543	Lecithin:cholesterol acyltransferase (LCAT)/Acyl-ceramide synthase
ab-tri_asb-3236	0.0442177	4800	4800	44.8991	1508	1508	14.0053	6308	0.305133	Nopp140-like nucleolar protein
ab-tri_asb-7620	0	20118	20166	278.969	6203	6214	85.3499	26380	0.304855	Aromatic amino acid hydroxylase
ab-tri_asb-11614	0	11388	11389	122.298	3521	3524	37.5721	14913	0.304726	H+/oligopeptide symporter
ab-tri_asb-8146	0.00251719	3655	3655	55.0388	1142	1142	17.0743	4797	0.304688	RNA polymerase I-associated factor PAF67
ab-tri_asb-28130	6.0998e-05	2661	2661	68.2448	827	827	21.0584	3488	0.304116	20S proteasome regulatory subunit alpha type PSMA4/PRE9
ab-tri_asb-51018	0	42720	42721	1709.51	13090	13090	520.076	55811	0.304047	Unknown product
ab-tri_asb-27552	1.73958e-06	2539	2539	80.9941	787	787	24.9265	3326	0.304004	glutathione S-transferase
ab-tri_asb-45371	2.86005e-11	8716	8716	274.183	2678	2678	83.6432	11394	0.303954	GL16381
ab-tri_asb-721	1.26937e-06	12112	14909	82.0725	3353	4617	25.2351	19526	0.303772	Monocarboxylate transporter
ab-tri_asb-56071	0	7636	7693	411.261	2355	2358	125.159	10051	0.303591	Unknown product
ab-tri_asb-3335	0.000117504	1835	1837	65.7712	570	570	20.2627	2407	0.303465	Unknown product
ab-tri_asb-17714	0.00283395	3216	3216	54.4214	1001	1001	16.8184	4217	0.303463	methionine aminopeptidase
ab-tri_asb-9595	0.00299145	6035	6035	54.2148	1877	1878	16.7507	7913	0.303373	26S proteasome regulatory complex subunit RPN1/PSMD2
ab-tri_asb-6999	0.0119855	1725	1726	49.2819	538	538	15.252	2264	0.303329	hypothetical conserved secreted protein
ab-tri_asb-6892	0.00832399	4015	4016	50.5684	1248	1251	15.6401	5267	0.303288	3'5'-cyclic nucleotide phosphodiesterases
ab-tri_asb-2783	0.0029711	4725	15047	54.173	1678	4676	16.7149	19723	0.302954	Actin-binding cytoskeleton protein filamin
ab-tri_asb-3419	3.30316e-07	4630	4630	86.7072	1429	1429	26.5707	6059	0.302947	5-aminolevulinate synthase
ab-tri_asb-5922	0.000167816	4002	4002	64.3981	1240	1240	19.8114	5242	0.302934	Acetyl-CoA hydrolase
ab-tri_asb-11221	8.58014e-11	8609	8610	161.464	2640	2641	49.1742	11251	0.302677	Fatty acid desaturase
ab-tri_asb-14687	0.000682413	3186	3189	59.2725	986	987	18.2143	4176	0.302199	Glycogen synthase kinase-3
ab-tri_asb-24393	0.0202686	1430	1430	47.2225	444	444	14.5577	1874	0.301886	U1 snRNP component
ab-tri_asb-50454	0	5065	5073	314.442	1546	1547	95.2055	6620	0.301816	salivary secreted peptide
ab-tri_asb-10350	1.20208e-07	1234	1237	89.9991	380	380	27.4504	1617	0.301655	Ubiquitin carboxyl-terminal hydrolase - positive regulation of canonical Wnt receptor signaling pathway - protein K48-linked deubiquitination -
ab-tri_asb-37430	0.0214891	1783	1783	46.9668	553	553	14.4631	2336	0.301523	glutathione S-transferase
ab-tri_asb-20632	0	53533	53598	302.33	16318	16329	91.451	69927	0.30149	Angiotensin I-converting enzymes - M2 family peptidases
ab-tri_asb-7067	0	21878	21880	289.577	6662	6663	87.5554	28543	0.301316	Succinyl-CoA:alpha-ketoacid-CoA transferase
ab-tri_asb-2699	0.0323598	4256	4256	45.4687	1319	1319	13.9911	5575	0.301087	Acyl-CoA synthetase
ab-tri_asb-29173	8.58014e-11	4913	4913	163.231	1498	1498	49.4156	6411	0.300891	actomyosin structure organization - actin binding
ab-tri_asb-13218	0.0148745	933	933	48.0826	288	288	14.7365	1221	0.300239	Unknown product
ab-tri_asb-13336	2.86005e-11	11584	11635	196.157	3525	3536	59.1895	15171	0.300216	Growth hormone-induced protein
ab-tri_asb-54628	0	21142	21158	226.485	6425	6425	68.2863	27583	0.30018	mediator complex subunit 26 - mediator complex - transcription initiation from RNA polymerase II promoter
ab-tri_asb-53386	1.38117e-05	5476	5476	72.6858	1677	1677	22.1012	7153	0.299938	Peroxisomal 3-ketoacyl-CoA-thiolase P-44/SCP2
ab-tri_asb-25603	0	17617	17632	255.61	5340	5345	76.9342	22977	0.29981	glutathione S-transferase
ab-tri_asb-14802	5.29403e-06	3907	3907	76.046	1195	1195	23.0939	5102	0.299742	26S proteasome regulatory complex ATPase RPT6
ab-tri_asb-17677	0.00144493	2891	2891	56.1901	888	888	17.1365	3779	0.29964	20S proteasome regulatory subunit beta type PSMB7/PSMB10/PUP1
ab-tri_asb-15445	1.43002e-11	7631	7631	152.344	2317	2317	45.9268	9948	0.299502	Cystathionine beta-lyases/cystathionine gamma-synthases
ab-tri_asb-1149	8.58014e-11	2649	6312	221.904	677	1910	66.6697	8222	0.299095	Neural Lazarillo - determination of adult lifespan - response to oxidative stress - triglyceride homeostasis - carbohydrate homeostasis - transporter
ab-tri_asb-17486	1.75893e-09	9854	9856	104.354	2996	2997	31.5057	12853	0.299048	cathepsin L like protease Glossina morsitans morsitans
ab-tri_asb-6602	8.13397e-08	3061	3061	90.5348	930	930	27.3106	3991	0.298363	Ubiquitin carboxy-terminal hydrolase - microtubule associated complex - ubiquitin-dependent protein catabolic process - ubiquitin thiolesterase -
ab-tri_asb-14338	3.19033e-05	1580	2379	69.3829	513	725	20.9939	3104	0.298281	Smoothelin - actin cytoskeleton - structural constituent of muscle - muscle organ development - smooth muscle contraction - cytoskeleton - cytoplasm
ab-tri_asb-9565	8.12968e-08	2651	2651	90.3955	804	804	27.2201	3455	0.297827	Cuticular protein 57A - structural constituent of chitin-based cuticle
ab-tri_asb-5799	0.000896927	9059	9059	57.4462	2758	2758	17.3649	11817	0.297109	Ubiquitin activating enzyme 1 - protein ubiquitination - cell proliferation - regulation of Ras protein signal transduction - lipid storage -
ab-tri_asb-55518	0	6874	6885	174.6	2069	2069	52.0951	8954	0.296669	hypothetical conserved secreted protein
ab-tri_asb-768	0.00228099	1362	1364	54.1041	413	415	16.3441	1779	0.296603	GL24382
ab-tri_asb-13733	0	3252	8842	374.762	886	2648	111.434	11490	0.296556	heat shock protein 70
ab-tri_asb-14404	0.00844602	2829	2829	49.5361	862	862	14.9862	3691	0.296545	Fibrillins
ab-tri_asb-22524	2.4931e-06	8575	8703	77.9766	2554	2632	23.4141	11335	0.296469	Unknown product
ab-tri_asb-20613	1.05972e-05	892	892	72.8888	270	270	21.9056	1162	0.296468	Myosin heavy chain - A band - epithelial cell migration open tracheal system - muscle cell differentiation - myofibril assembly - ATP binding -
ab-tri_asb-14788	0.000489576	2041	2041	59.3979	619	619	17.8861	2660	0.296137	Mitochondrial ribosomal protein L9
ab-tri_asb-25692	0.000947092	2675	2675	57.0444	811	811	17.1714	3486	0.295833	Proteasome activator subunit
ab-tri_asb-5324	5.75869e-05	3330	3330	66.8228	1007	1007	20.0635	4337	0.295822	20S proteasome regulatory subunit alpha type PSMA1/PRE5
ab-tri_asb-35279	4.76674e-12	17726	17728	193.732	5308	5309	57.6036	23037	0.29581	Ceramidases
ab-tri_asb-9637	0.000340571	4102	4102	60.5963	1242	1242	18.2166	5344	0.295742	Deoxyribodipyrimidine photolyase/cryptochrome
ab-tri_asb-30319	0.00406275	1549	1552	51.9447	470	471	15.6519	2023	0.295627	three prime repair exonuclease
ab-tri_asb-55645	0	169293	176653	3219.59	50722	52551	950.949	229204	0.295271	Microtubule-associated protein TAU
ab-tri_asb-13230	1.94801e-06	10384	10394	78.5197	3124	3128	23.4617	13522	0.295042	beta-N-acetylhexosaminidase
ab-tri_asb-22910	0.000181364	2217	2217	62.644	669	669	18.7688	2886	0.294903	Mitochondrial/chloroplast ribosomal protein 36a
ab-tri_asb-4854	8.46097e-09	6680	6680	97.5148	2003	2003	29.0316	8683	0.294693	Myelodysplasia-myeloid leukemia factor 1-interacting protein
ab-tri_asb-7070	0.000699011	5540	5540	57.8907	1672	1672	17.3473	7212	0.294567	Dihydrolipoamide acetyltransferase
ab-tri_asb-16435	2.37098e-08	5076	5076	93.8326	1521	1521	27.9163	6597	0.294374	FK506-binding protein 1 - microtubule associated complex - juvenile hormone mediated signaling pathway - protein binding - juvenile hormone response
ab-tri_asb-3788	3.37962e-09	7498	7518	100.625	2239	2249	29.8874	9767	0.294096	RNA-binding protein musashi/mRNA cleavage and polyadenylation factor I complex subunit HRP1
ab-tri_asb-16378	8.38708e-08	5486	5487	89.244	1641	1642	26.5163	7129	0.293829	histone tail methylase
ab-tri_asb-5808	4.2424e-10	35675	50748	753.76	9872	15037	221.754	65785	0.293807	S-adenosylhomocysteine hydrolase
ab-tri_asb-982	1.97133e-07	1080	1080	86.1806	323	323	25.5908	1403	0.293538	hypothetical conserved protein
ab-tri_asb-11572	0.00083595	3046	3046	57.0825	916	916	17.0437	3962	0.29344	GM12227
ab-tri_asb-14971	0.00988814	3323	3323	48.5353	1002	1002	14.5308	4325	0.293344	molecular chaperone
ab-tri_asb-8262	0.0144388	2107	2107	47.1876	635	635	14.12	2742	0.29302	Drebrins
ab-tri_asb-21752	2.9548e-06	5170	5170	76.581	1545	1545	22.7225	6715	0.292887	Thioredoxin/protein disulfide isomerase
ab-tri_asb-8141	0.00170715	2650	2650	54.4625	795	795	16.2224	3445	0.292493	26S proteasome regulatory complex subunit RPN7/PSMD6
ab-tri_asb-3779	0	63232	63276	320.332	18656	18678	93.8832	81954	0.292169	Puromycin-sensitive aminopeptidase
ab-tri_asb-9747	1.33469e-10	12645	12658	157.708	3742	3744	46.3147	16402	0.291825	inhibitor of apoptosis 1 protein
ab-tri_asb-24437	0.0257645	2527	2527	45.0304	759	759	13.4289	3286	0.291739	Cytochrome b
ab-tri_asb-54395	4.68318e-07	3448	3449	82.5416	1023	1023	24.3081	4472	0.29097	GH12934
ab-tri_asb-27524	0.0123834	1749	1750	47.3818	523	523	14.0596	2273	0.290596	tetraspanin 42EI
ab-tri_asb-33342	4.73719e-08	4890	4890	90.3943	1447	1447	26.5581	6337	0.290588	Selenophosphate synthetase
ab-tri_asb-8226	6.19677e-11	10630	40102	151.388	3679	11813	44.2773	51915	0.290557	Predicted member of the intramitochondrial sorting protein family
ab-tri_asb-29469	6.86316e-07	5593	5593	81.0813	1656	1656	23.8359	7249	0.290394	chaperonin complex component TcP-1 alpha subunit CCT1
ab-tri_asb-25600	4.76674e-11	14630	15295	156.934	4263	4497	45.8127	19792	0.290075	5-formyltetrahydrofolate cyclo-ligase
ab-tri_asb-12277	0.000497127	6334	6339	58.2142	1879	1880	17.142	8219	0.289492	Nuclear envelope protein lamin intermediate filament superfamily
ab-tri_asb-56130	0	1872	15203	344.737	684	4439	99.9402	19642	0.289064	Mitochondrial solute carrier protein
ab-tri_asb-3274	0	11873	11873	178.395	3475	3475	51.8409	15348	0.288977	Uncharacterized conserved protein contains RtcB domain
ab-tri_asb-16958	6.7127e-06	13856	13857	72.8616	4086	4086	21.3316	17943	0.288805	Thiolester containing protein IV - endopeptidase inhibitor - extracellular space - antibacterial humoral response - peptidase inhibitor
ab-tri_asb-2079	0	9373	9373	140.521	2744	2744	40.8454	12117	0.288617	Short-chain alcohol dehydrogenase/3-hydroxyacyl-CoA dehydrogenase
ab-tri_asb-2794	0.00741446	3181	4659	48.8535	977	1382	14.3882	6041	0.28861	Reticulon
ab-tri_asb-35473	7.34078e-10	3493	3493	104.333	1025	1025	30.3978	4518	0.288588	Peripheral-type benzodiazepine receptor
ab-tri_asb-10601	0.00331646	4056	4057	51.5859	1201	1202	15.1749	5259	0.288574	Monocarboxylate transporter
ab-tri_asb-55851	4.81441e-10	55612	68597	923.132	16335	19951	266.575	88548	0.28846	ferritin heavy chain-like Glossina morsitans morsitans
ab-tri_asb-5236	7.65337e-05	2802	2802	64.3956	826	826	18.848	3628	0.288214	Holocytochrome c synthase/heme-lyase
ab-tri_asb-827	0	5328	5328	136.13	1557	1557	39.498	6885	0.288033	DNA replication factor/protein phosphatase inhibitor SET/SPR-2
ab-tri_asb-53339	0	2509	2534	283.753	733	737	81.9403	3271	0.287759	Unknown product
ab-tri_asb-2359	0.000152451	3267	3267	61.9494	962	962	18.1117	4229	0.287718	26S proteasome regulatory complex ATPase RPT6
ab-tri_asb-34436	0	7577	7582	170.646	2201	2208	49.3411	9790	0.287458	cytoplasm - farnesoic acid O-methyltransferase
ab-tri_asb-1911	0.000508544	1587	1607	57.7644	469	473	16.8811	2080	0.287268	SIN3-associated polypeptide 30 - transcription corepressor
ab-tri_asb-4542	1.24212e-07	3769	3778	86.1711	1099	1105	25.0241	4883	0.287069	Unknown product
ab-tri_asb-6658	7.43612e-10	3051	3063	104.183	892	894	30.1914	3957	0.287037	ATP binding - extracellular region - chitin binding - chitin metabolic process - transporter - transport
ab-tri_asb-13453	1.00102e-10	2718	2719	122.9	792	792	35.5439	3511	0.286875	GL26240
ab-tri_asb-26746	1.23935e-09	213	6834	101.672	74	1991	29.4099	8825	0.286445	Rho GDP-dissociation inhibitor
ab-tri_asb-1394	0	15385	15385	295.439	4453	4453	84.9022	19838	0.286407	endonuclease
ab-tri_asb-15517	4.19063e-07	4366	4580	81.8287	1287	1337	23.7174	5917	0.286343	Sodium channel protein para
ab-tri_asb-30008	2.91513e-05	2456	2457	67.328	719	719	19.5621	3176	0.286297	20S proteasome regulatory subunit alpha type PSMA7/PRE6
ab-tri_asb-4144	0.000149049	15468	15470	61.75	4531	4531	17.9571	20001	0.286169	Trypsin
ab-tri_asb-44925	3.81339e-10	3579	15555	105.736	1132	4523	30.5265	20078	0.285999	Predicted 2-oxoglutarate dehydrogenase E1 subunit
ab-tri_asb-56708	0.0487664	1861	1869	42.1349	551	551	12.3333	2420	0.285925	Unknown product
ab-tri_asb-33001	8.29045e-05	1822	1823	63.678	531	533	18.4853	2356	0.285805	Alkyl hydroperoxide reductase thiol specific antioxidant
ab-tri_asb-9323	1.33469e-10	5981	5982	167.636	1732	1732	48.1909	7714	0.285769	Dihydropteridine reductase DHPR/QDPR
ab-tri_asb-5775	0	15864	15864	311.676	4577	4577	89.2827	20441	0.285544	serine-type endopeptidase - proteolysis
ab-tri_asb-6745	0.0173722	589	589	45.5316	173	173	13.2782	762	0.285359	Unknown product
ab-tri_asb-2753	0.0381384	7731	7734	42.8174	2269	2270	12.4778	10004	0.284768	GTPase activating (GAPs)
ab-tri_asb-55758	2.14503e-10	5468	5471	109.624	1583	1583	31.4932	7054	0.284686	Serpin
ab-tri_asb-18569	0.0270924	3052	3052	43.8706	892	893	12.7449	3945	0.284037	membrane protein
ab-tri_asb-12971	2.95784e-05	1458	1461	66.8149	424	424	19.2524	1885	0.283896	TNF receptor-associated factor family protein DDB_G0272098
ab-tri_asb-20430	0.00197045	4457	7335	52.6208	1311	2136	15.2144	9471	0.283741	Membrane glycoprotein LIG-1
ab-tri_asb-23298	6.36946e-07	3176	3176	79.7244	918	918	22.8797	4094	0.283429	uncharacterized protein
ab-tri_asb-55314	0	12019	12035	295.294	3433	3441	83.828	15476	0.282922	regulatory protein MLP
ab-tri_asb-21493	1.98678e-08	7236	7236	91.2827	2082	2082	26.0775	9318	0.282583	Bifunctional leukotriene A4 hydrolase/aminopeptidase LTA4H
ab-tri_asb-6013	1.14402e-10	16480	16480	218.109	4708	4708	61.8656	21188	0.282351	heat shock protein 60
ab-tri_asb-55392	0.00023554	935	938	59.4957	269	271	17.0666	1209	0.282113	Cad86C - regulation of cell shape - subapical complex - homophilic cell adhesion - calcium ion binding - integral to membrane - calcium-dependent
ab-tri_asb-51923	7.15011e-11	20158	20158	756.57	5733	5733	213.639	25891	0.282005	trypsin
ab-tri_asb-17267	0	8269	8276	259.144	2356	2359	73.3406	10635	0.281923	thioredoxin peroxidase 1 Glossina morsitans morsitans
ab-tri_asb-10940	0	23340	23378	317.748	6651	6655	89.809	30033	0.281755	Methylmalonate semialdehyde dehydrogenase
ab-tri_asb-54539	6.19677e-11	8856	9063	211.32	2524	2578	59.6827	11641	0.281097	cell wall protein FLO11p Strongylocentrotus purpuratus
ab-tri_asb-18339	0	5331	5599	143.323	1514	1596	40.5635	7195	0.28106	uncharacterized conserved secreted glycine-rich protein
ab-tri_asb-27193	1.85903e-10	3929	3929	175.264	1118	1118	49.5163	5047	0.280922	Unknown product
ab-tri_asb-23856	0.032091	3441	3441	42.8718	995	995	12.3085	4436	0.280557	Acyl-CoA synthetase
ab-tri_asb-32930	8.05579e-10	15002	15008	623.478	4240	4242	174.971	19250	0.280187	Chitin-binding domain type 2
ab-tri_asb-16330	1.56587e-08	6270	6270	91.3825	1787	1787	25.8593	8057	0.279915	mitochondrial translation elongation factor Tu
ab-tri_asb-15343	0.000546779	1597	1597	56.2895	458	458	16.0282	2055	0.279775	Nucleoplasmin - nucleic acid binding - nucleosome positioning - ATPase coupled - nucleus - nucleolus - histone binding
ab-tri_asb-20675	0.00132164	1633	1633	53.2795	468	468	15.1606	2101	0.279306	Diadenosine and diphosphoinositol polyphosphate phosphohydrolase
ab-tri_asb-5028	0	22241	22243	225.586	6275	6276	63.1973	28519	0.27891	heat shock protein 83
ab-tri_asb-22516	0	10271	10388	212.211	2889	2924	59.3074	13312	0.278163	cytochrome P450 cYP4G13V2
ab-tri_asb-43781	8.10346e-11	1817	1825	144.78	502	514	40.486	2339	0.27772	myosin heavy chain
ab-tri_asb-56907	1.13925e-09	58784	65306	1037.37	16320	18283	288.354	83589	0.277698	Phosphoribosylamidoimidazole-succinocarboxamide synthase
ab-tri_asb-23282	5.72009e-11	14739	14740	215.29	4140	4141	60.0521	18881	0.277646	Carnitine O-acyltransferase CRAT
ab-tri_asb-30399	1.74139e-07	8895	8896	82.6448	2514	2514	23.189	11410	0.277232	G-protein coupled receptor moody
ab-tri_asb-8605	5.00508e-10	13784	29800	455.806	3819	8339	126.641	38139	0.277231	Phosphoribosylpyrophosphate synthetase-associated protein
ab-tri_asb-31250	0.000578446	2497	2497	55.6471	709	709	15.688	3206	0.276942	aminoacyl tRNA synthetase complex-interacting multifunctional protein 2 - Type II pneumocyte differentiation - positive regulation of protein
ab-tri_asb-1450	0.00252222	3183	3232	50.7766	897	919	14.3352	4151	0.276867	Lysophospholipase
ab-tri_asb-9730	0.00245951	2718	2742	50.8255	773	779	14.3366	3521	0.276633	Aminoacylase ACY1
ab-tri_asb-10997	6.74677e-05	827	827	62.6832	234	234	17.6099	1061	0.276524	CG13067
ab-tri_asb-13714	0.00281202	5221	5458	50.3615	1493	1550	14.2002	7008	0.276475	Vesicle trafficking protein Sec1
ab-tri_asb-2338	0.000707094	4480	4480	54.7637	1266	1266	15.3654	5746	0.275545	RNA helicase
ab-tri_asb-12371	0	6229	6232	131.864	1742	1742	36.5968	7974	0.275446	Matricellular protein Osteonectin/SPARC/BM-40
ab-tri_asb-19905	0.00435441	618	629	48.7622	175	178	13.7009	807	0.275327	BEACH domain-containing protein - lysosomal transport - pinocytosis - soluble fraction - cytokinesis actomyosin contractile ring assembly -
ab-tri_asb-8312	4.46849e-07	2563	2565	79.0436	720	720	22.0297	3285	0.275221	60s ribosomal protein L30 isolog
ab-tri_asb-4939	0.00272557	460	460	50.2688	130	130	14.1052	590	0.275123	Unknown product
ab-tri_asb-10156	0.000235485	330	330	58.3087	93	93	16.3154	423	0.275093	Unknown product
ab-tri_asb-17817	0	8071	8071	297.182	2243	2243	82.0013	10314	0.275004	Unknown product
ab-tri_asb-9786	3.31016e-05	7172	9430	64.7155	1945	2650	18.0567	12080	0.274771	Sodium channel protein para
ab-tri_asb-11499	2.99542e-08	1439	1439	87.5978	400	401	24.2367	1840	0.273558	Unknown product
ab-tri_asb-1749	0.00707788	2812	3465	46.9314	818	975	13.1118	4440	0.273553	GA15635 - muscle alpha-actinin binding - actin cytoskeleton - regulation of cell-matrix adhesion
ab-tri_asb-36956	0	884	16476	298.088	312	4549	81.7155	21025	0.273216	Calreticulin
ab-tri_asb-26562	0	13167	13168	200.51	3641	3641	55.0468	16809	0.273172	Enolase
ab-tri_asb-8255	0	12240	12240	267.732	3378	3379	73.3844	15619	0.273076	Insect pheromone-binding family
ab-tri_asb-55804	0	133580	135851	1419.59	36782	37332	387.326	173183	0.272652	heat shock-like protein similar to heat shock 70 kDa protein
ab-tri_asb-21873	6.89776e-06	3982	3982	69.4571	1108	1109	19.2063	5091	0.272595	Alcohol dehydrogenase class III
ab-tri_asb-2866	0.0268254	4325	4325	42.4707	1215	1215	11.8461	5540	0.272508	Casein kinase II alpha subunit
ab-tri_asb-56041	0	58837	59552	2555.92	16042	16304	694.77	75856	0.271722	Unknown product
ab-tri_asb-33749	8.68577e-07	5791	5791	76.0508	1605	1605	20.9277	7396	0.271609	lipid particle - carbon-nitrogen ligase with glutamine as amido-N-donor - fatty acid amide hydrolase
ab-tri_asb-2196	6.98722e-06	6071	6072	69.218	1684	1685	19.0714	7757	0.271603	Peptidase M14 carboxypeptidase subfamily A/B-like
ab-tri_asb-6002	0	4345	12507	225.53	1146	3431	61.4282	15938	0.27117	G-box binding factortranscription factor - regulation of transcription from RNA polymerase II promoter - cytosol - nucleus - sequence-specific DNA
ab-tri_asb-16422	0.00132815	1193	1193	52.023	332	332	14.3744	1525	0.271097	GJ20262
ab-tri_asb-11385	9.05681e-11	3080	6862	105.076	1127	1890	28.735	8752	0.27089	short stop - growth cone - axon midline choice point recognition - protein binding - astral microtubule - calcium ion binding - cell cycle arrest
ab-tri_asb-4460	5.67719e-08	8441	8442	84.7649	2328	2328	23.2086	10770	0.270608	synaptic vesicle transporter sVOP
ab-tri_asb-56469	0	73977	75645	7484.92	20278	20605	2024.31	96250	0.270415	DNA polymerase III subunits gamma and tau
ab-tri_asb-18468	0	1971	1976	180.431	539	541	49.0475	2517	0.270337	Unknown product
ab-tri_asb-4578	1.43002e-10	2953	2953	103.282	811	811	28.1629	3764	0.270065	glutathione S-transferase
ab-tri_asb-23343	2.48152e-07	2643	2643	79.7316	727	727	21.7753	3370	0.269724	TPR repeat-containing protein
ab-tri_asb-55955	5.43409e-10	19915	19921	589.201	5402	5418	159.106	25339	0.26958	lectin Glossina morsitans morsitans
ab-tri_asb-56524	9.53349e-12	8345	8345	114.51	2282	2282	31.0906	10627	0.269159	tetraspanin 42Ed
ab-tri_asb-4442	3.07284e-05	6735	6736	63.9091	1854	1854	17.4649	8590	0.269067	Vacuolar H+-ATPase V0 sector subunit a
ab-tri_asb-57932	6.55079e-05	4051	4212	61.4539	1126	1160	16.8041	5372	0.269064	Predicted ribosomal RNA adenine dimethylase
ab-tri_asb-25277	0	6144	6157	202.583	1676	1676	54.7526	7833	0.268944	ATP binding - extracellular region - chitin binding - chitin metabolic process - transporter - transport
ab-tri_asb-13610	1.30609e-09	5207	5212	96.675	1424	1426	26.2619	6638	0.26887	GJ16279
ab-tri_asb-52331	1.52536e-10	986	989	107.646	269	270	29.1783	1259	0.268564	Tsal2 form B
ab-tri_asb-6931	1.33469e-10	13654	13657	189.022	3711	3712	51.0106	17369	0.268446	Chitin binding Peritrophin-A domain
ab-tri_asb-1626	0.0166772	2542	2542	43.4483	702	702	11.9132	3244	0.268025	CG11892 isoform B
ab-tri_asb-5817	0	10015	10093	260.074	2730	2735	69.9728	12828	0.26802	translation initiation inhibitor UK114/IBM1
ab-tri_asb-4923	0.00113105	2907	2921	52.0514	800	803	14.2073	3724	0.267803	RhoA GTPase effector DIA/Diaphanous
ab-tri_asb-20407	0.0100238	3691	3725	45.0488	1019	1027	12.3317	4752	0.267797	hypothetical conserved protein
ab-tri_asb-54871	0	74267	74341	1894.07	20027	20047	507.124	94388	0.267601	Unknown product
ab-tri_asb-1512	0	2957	5780	114.467	617	1570	30.8709	7350	0.267356	WW domain binding protein WBP-2 contains GRAM domain
ab-tri_asb-9946	0.00646459	20199	20219	46.3773	5554	5559	12.6601	25778	0.26722	Neural cell adhesion molecule L1
ab-tri_asb-18058	0.000789913	1439	1439	53.0572	394	394	14.4237	1833	0.266822	mitochondrial ribosomal protein L13
ab-tri_asb-10671	2.10924e-07	1821	1821	79.5356	495	495	21.4661	2316	0.266542	Uncharacterized conserved protein
ab-tri_asb-56045	0	4146	37520	1849.54	816	10058	492.276	47578	0.266018	retrotransposon protein
ab-tri_asb-11105	0	11882	11882	152.078	3197	3197	40.6271	15079	0.265401	Ornithine decarboxylase antizyme - cell differentiation - ornithine decarboxylase inhibitor
ab-tri_asb-14567	1.06298e-09	3129	41659	96.6551	955	11248	25.9112	52907	0.265334	Pyruvate carboxylase
ab-tri_asb-21491	0.00145051	3843	3844	50.8745	1047	1047	13.7581	4891	0.26522	Thyroid receptor-interacting protein 11
ab-tri_asb-31673	0	10777	11794	710.007	2914	3154	188.521	14948	0.265146	heat shock protein cognate 4
ab-tri_asb-23285	0	35121	35183	252.467	9401	9418	67.1006	44601	0.264731	Aldehyde dehydrogenase
ab-tri_asb-56049	0	38693	40231	1280.37	10351	10685	337.633	50916	0.263494	Glycine-rich cell wall structural protein 1
ab-tri_asb-37642	2.43771e-08	3782	3782	85.7591	1015	1015	22.8518	4797	0.263394	lethal (2) 37Cc - cellular response to hypoxia - microtubule associated complex - cytoplasm - lipid particle - membrane - instar larval or pupal
ab-tri_asb-34590	2.24037e-10	47004	47005	625.142	12485	12486	164.875	59491	0.263318	Beta tubulin
ab-tri_asb-31039	0.0013858	1067	1067	50.6699	288	288	13.5792	1355	0.262807	mitochondrial ribosomal protein S24 - mitochondrial large ribosomal subunit - RNA binding - structural constituent of ribosome - mitochondrial small
ab-tri_asb-10878	2.2928e-09	4350	4352	93.2449	1162	1164	24.762	5516	0.262741	Annexin
ab-tri_asb-2208	4.13925e-06	6945	6945	69.1216	1862	1863	18.4099	8808	0.262542	Permease of the major facilitator superfamily
ab-tri_asb-5935	6.79397e-06	519	8663	67.5047	133	2323	17.9726	10986	0.262356	Negative regulator of transcription
ab-tri_asb-9970	0.00064552	4729	4729	53.02	1273	1273	14.1708	6002	0.262325	Na+/dicarboxylate Na+/tricarboxylate and phosphate transporters
ab-tri_asb-4725	1.33469e-10	15449	15449	155.985	4107	4107	41.172	19556	0.262268	Carnitine O-acyltransferase CRAT
ab-tri_asb-27751	0.0267965	1020	1021	41.2198	276	276	11.0633	1297	0.262041	ORMDL family
ab-tri_asb-57260	0	33466	33476	271.507	8863	8864	71.3795	42340	0.261936	muscle LIM protein at 84B
ab-tri_asb-4220	2.38337e-11	2813	2814	108.457	749	749	28.6624	3563	0.261859	GH24570
ab-tri_asb-1971	1.62069e-10	10414	10422	184.149	2753	2755	48.3322	13177	0.261045	Bax-mediated apoptosis inhibitor TEGT/BI-1
ab-tri_asb-51087	2.28804e-10	5032	5033	101.521	1334	1335	26.7366	6368	0.260792	Serine protease 7 - positive regulation of melanization defense response - serine-type peptidase - melanization defense response - proteolysis -
ab-tri_asb-38527	0.00607016	2404	2439	45.6444	631	653	12.1335	3092	0.260127	protein serine/threonine kinaseCDK family protein kinaseprotein kinase CMGC group - transferase - kinase - nucleotide binding - protein
ab-tri_asb-55336	1.78391e-05	6647	6650	64.0082	1769	1769	16.9059	8419	0.260058	regulation of antimicrobial peptide biosynthetic process - embryonic pattern specification - histone methylation - anterior/posterior pattern
ab-tri_asb-4874	1.43002e-11	8535	8537	124.824	2253	2253	32.7078	10790	0.259948	vig2 - regulation of chromatin silencing - polytene chromosome puff - nucleus - polytene chromosome chromocenter - histone H3-K9 methylation -
ab-tri_asb-49393	3.47972e-10	2882	2915	445.614	753	764	115.96	3679	0.259644	muscle LIM protein at 84B
ab-tri_asb-34230	0	30599	30603	832.729	8012	8012	216.46	38615	0.259628	Unknown product
ab-tri_asb-53546	0	2113	2197	323.146	549	576	84.1176	2773	0.259506	Unknown product
ab-tri_asb-6789	0	17039	17041	260.944	4471	4471	67.9756	21512	0.259504	Fructose-biphosphate aldolase
ab-tri_asb-4292	0.000934498	4602	4602	51.4266	1226	1226	13.6028	5828	0.259463	Chaperone activity of bc1 complex-like mitochondrial
ab-tri_asb-10258	0.0092034	6115	6115	44.2536	1634	1634	11.7409	7749	0.259446	Vacuolar sorting protein PEP3/VPS18
ab-tri_asb-53397	0	28246	59926	860.036	8733	15642	222.89	75568	0.258862	Actin-related protein - Arp4p/Act3p
ab-tri_asb-57936	0	15621	29727	374.141	3898	7763	97.0085	37490	0.258592	Glutamate/leucine/phenylalanine/valine dehydrogenases
ab-tri_asb-14808	0.00486339	4199	4199	46.1275	1117	1117	12.1833	5316	0.258517	Asparaginase
ab-tri_asb-28119	2.52637e-10	10829	10830	440.496	2826	2826	114.125	13656	0.258497	Insect pheromone-binding family
ab-tri_asb-54182	6.09762e-08	9232	9234	81.6056	2431	2431	21.331	11665	0.258227	Glycogen synthase
ab-tri_asb-54796	6.19677e-10	11004	39711	514.065	3057	10342	132.925	50053	0.258075	Glutamine phosphoribosylpyrophosphate amidotransferase
ab-tri_asb-3172	2.0354e-09	1548	6538	92.4175	411	1717	24.0977	8255	0.257957	Muscle-specific protein 300 isoform I
ab-tri_asb-2798	0.0450428	690	1393	39.1172	153	371	10.3439	1764	0.257843	Spindle pole body protein
ab-tri_asb-17687	0.013413	3942	3944	42.8762	1047	1048	11.3119	4992	0.257815	Amphiphysin
ab-tri_asb-724	0.0062933	5772	5782	45.1975	1531	1533	11.898	7315	0.257547	GMP synthase
ab-tri_asb-6807	0.0129861	144	1490	42.9037	39	395	11.2928	1885	0.257218	Synaptobrevin - integral to membrane - lumen formation open tracheal system - synaptic vesicle docking involved in exocytosis - synaptic vesicle -
ab-tri_asb-26764	1.32992e-09	458	8862	93.5744	149	2316	24.2806	11178	0.256736	Cyclophilin 1 - microtubule associated complex - salivary gland cell autophagic cell death - autophagic cell death - cyclin-dependent protein kinase
ab-tri_asb-36951	4.76674e-10	12624	13351	709.551	3216	3453	182.206	16804	0.256429	Gmfb8
ab-tri_asb-55549	6.77354e-09	1444	1444	88.0993	377	377	22.8372	1821	0.256312	GD22238
ab-tri_asb-30944	0.00422414	1101	1101	46.233	290	290	12.0909	1391	0.255984	Unknown product
ab-tri_asb-2477	0.00351306	9565	9569	46.7803	2517	2518	12.2222	12087	0.255799	Ankyrin
ab-tri_asb-1495	6.98766e-05	10111	10124	58.9643	2651	2652	15.3358	12776	0.255749	apoptotic process - zinc ion binding
ab-tri_asb-20760	5.60102e-07	5275	5275	74.0642	1377	1377	19.1962	6652	0.255731	Glycogenin - mesoderm development - glycogenin glucosyltransferase
ab-tri_asb-10145	1.05345e-09	4675	4675	93.7436	1216	1216	24.2097	5891	0.255529	Prohibitin-2 - regulation of branching involved in mammary gland duct morphogenesis - mammary gland alveolus development - mammary gland branching
ab-tri_asb-30970	8.58014e-10	6558	6558	94.6673	1705	1705	24.4371	8263	0.255438	chaperonin complex component TcP-1 eta subunit CCT7
ab-tri_asb-1927	0.0054041	5562	5565	45.324	1460	1460	11.8063	7025	0.254863	SD06318p
ab-tri_asb-2560	4.368e-05	5522	5569	60.1813	1436	1450	15.5578	7019	0.25429	Predicted sugar transporter
ab-tri_asb-20604	0.0134632	4036	4036	42.4353	1058	1058	11.0448	5094	0.254282	procollagen-lysine2-oxoglutarate 5-dioxygenase Aedes aegypti
ab-tri_asb-3864	9.00914e-09	4003	4004	86.676	1037	1037	22.2884	5041	0.254214	carbonic anhydrase 1
ab-tri_asb-10631	1.57064e-08	6497	6509	84.7033	1669	1680	21.7066	8189	0.253276	Tumor-specific antigen (contains WD repeats)
ab-tri_asb-9917	2.49835e-06	5283	5283	68.8148	1365	1365	17.6535	6648	0.252861	Peroxisomal multifunctional beta-oxidation protein
ab-tri_asb-55865	6.05376e-10	15999	33736	749.984	4121	8598	189.781	42334	0.252709	lethal (2) essential for life - regulation of autophagy - regulation of translational initiation by eIF2 alpha phosphorylation - protein lipidation -
ab-tri_asb-27362	0	51586	51885	856.692	13095	13176	216.004	65061	0.251844	Alpha tubulin
ab-tri_asb-56446	0.00131404	322	344	49.2657	87	89	12.6553	433	0.251768	Glossina morsitans morsitans 16S ribosomal RNA gene mitochondrial gene for mitochondrial RNA partial sequence
ab-tri_asb-44913	0.0112983	163	2457	42.6382	52	637	10.9756	3094	0.251514	Proteasomal ubiquitin receptor ADRM1 homolog
ab-tri_asb-5018	0.00120295	865	2602	49.4775	257	672	12.6872	3274	0.251344	fat body serine protease
ab-tri_asb-854	0	1652	1654	248.655	419	419	62.542	2073	0.250514	Unknown product
ab-tri_asb-1390	0.0021569	2535	2536	47.5578	653	653	12.1586	3189	0.250393	Trypsin
ab-tri_asb-19139	3.44588e-08	5718	5718	81.5039	1458	1458	20.6342	7176	0.2501	Serpin
ab-tri_asb-3674	0.000526835	6297	6297	51.7661	1614	1614	13.1738	7911	0.249664	Signal transducing adaptor protein STAM/STAM2
ab-tri_asb-56044	0	104147	136518	2899.88	24148	34315	723.721	170833	0.249483	retrotransposon protein
ab-tri_asb-5499	3.14748e-08	3424	3424	81.5845	870	870	20.5821	4294	0.249225	20S proteasome regulatory subunit beta type PSMB1/PRE7
ab-tri_asb-15590	2.66752e-07	4862	4864	74.945	1235	1236	18.9088	6100	0.24898	acyl-CoA-binding protein
ab-tri_asb-14203	7.62679e-11	9484	9484	182.637	2389	2389	45.6783	11873	0.248742	mitochondrial ribosomal protein L20 - rRNA binding - mitochondrial large ribosomal subunit - translation - structural constituent of ribosome
ab-tri_asb-54415	0	34872	35380	703.225	8700	8848	174.613	44228	0.247951	integrin beta-like 1 - cell-matrix adhesion - receptor - integrin complex - cell adhesion - integrin-mediated signaling pathway - binding
ab-tri_asb-38523	0	14084	14300	222.605	3513	3585	55.4094	17885	0.247801	Salivary gland secretion 1 - puparial adhesion - extracellular region - structural molecule
ab-tri_asb-54978	0	12268	12271	127.541	3083	3085	31.8362	15356	0.247674	Nuclear pore complex Nup98 component (sc Nup145/Nup100/Nup116)
ab-tri_asb-4269	1.52536e-10	16132	16132	205.507	4043	4043	51.1374	20175	0.24763	transcription factor XBP-1
ab-tri_asb-16396	2.78771e-06	2376	7751	67.4481	636	1961	16.9428	9712	0.247528	ATP-citrate lyase
ab-tri_asb-54099	0	3950	3950	217.136	989	989	53.9793	4939	0.247457	Unknown product
ab-tri_asb-8602	6.19677e-11	6414	6502	111.483	1610	1634	27.8171	8136	0.247299	Thiolester containing protein II - defense response to Gram-negative bacterium - phagocytosis engulfment - extracellular space - endopeptidase
ab-tri_asb-55367	0.000804976	453	453	50.1075	115	115	12.6299	568	0.247123	Unknown product
ab-tri_asb-2853	1.76369e-10	8941	8941	185.577	2236	2236	46.0792	11177	0.246972	D-3-phosphoglycerate dehydrogenase D-isomer-specific 2-hydroxy acid dehydrogenase superfamily
ab-tri_asb-44222	0	12334	12334	683.538	3070	3070	168.925	15404	0.246772	GD19245
ab-tri_asb-38524	0	23832	24410	448.187	5938	6074	110.729	30484	0.24651	Salivary gland secretion 1 - puparial adhesion - extracellular region - structural molecule
ab-tri_asb-56909	0.000900977	12813	12820	49.6359	3242	3243	12.4667	16063	0.246203	hypothetical conserved protein
ab-tri_asb-26966	0.00607727	1999	2016	43.8504	511	511	11.0357	2527	0.246056	Unknown product
ab-tri_asb-35875	0.0262391	1980	1980	39.4416	503	503	9.9484	2483	0.245994	mitochondrial ribosomal protein S31
ab-tri_asb-1437	0.00049858	2023	2028	51.3811	511	512	12.8796	2540	0.245882	Possible membrane-associated motif in LPS-induced tumor necrosis factor alpha factor
ab-tri_asb-6360	9.00914e-10	3721	3721	91.3818	930	930	22.6767	4651	0.245467	myosin light chain binding
ab-tri_asb-1983	0.034426	9850	9850	38.5648	2498	2498	9.71055	12348	0.245434	Uncharacterized conserved protein
ab-tri_asb-53400	4.32977e-05	1558	1733	58.6519	398	435	14.6174	2168	0.245044	plant-type cell wall organization - structural constituent of cell wall
ab-tri_asb-10284	2.19991e-06	5220	5225	67.6384	1304	1307	16.7988	6532	0.244744	Serpin
ab-tri_asb-56741	0	18172	19005	1283.22	4499	4688	314.281	23693	0.244725	thrombin inhibitor TTI=antithrombotic peptide {N-terminal}
ab-tri_asb-7622	2.37864e-06	512	5452	67.3718	116	1363	16.723	6815	0.244589	beta-tubulin folding cofactor C
ab-tri_asb-56040	6.19887e-06	14243	17512	64.446	3389	4379	16.0004	21891	0.244483	Sorbin and SH3 domain-containing protein
ab-tri_asb-34465	1.03644e-06	3401	3401	69.7916	848	848	17.2778	4249	0.244066	Inorganic pyrophosphatase/Nucleosome remodeling factor subunit NURF38
ab-tri_asb-13227	0.000398799	4744	6769	51.7677	1248	1695	12.8706	8464	0.243911	Caprin-2 - positive regulation of canonical Wnt receptor signaling pathway - positive regulation of dendritic spine morphogenesis - positive
ab-tri_asb-19579	0.00273036	4069	4069	45.9421	1020	1020	11.4346	5089	0.243589	dipeptidyl peptidase III
ab-tri_asb-12692	0	9253	9253	156.095	2281	2281	38.2056	11534	0.243201	cysteine proteinase cathepsin L
ab-tri_asb-16395	0	18134	50749	341.98	4618	12456	83.339	63205	0.242985	ATP-citrate lyase
ab-tri_asb-10705	1.64445e-05	2590	2591	61.2005	641	644	15.1032	3235	0.242815	NADH-cytochrome b-5 reductase
ab-tri_asb-38444	1.71603e-10	3380	3399	105.341	836	839	25.8169	4238	0.242775	Paxillin - wing disc development - leg disc development - regulation of Rho GTPase - zinc ion binding - cytoskeletal anchoring at plasma membrane -
ab-tri_asb-54445	0	70288	71815	1388.87	17176	17520	336.416	89335	0.242049	Glycine-rich cell wall structural protein 1
ab-tri_asb-19098	4.0891e-06	2155	2158	65.2452	534	534	16.03	2692	0.24198	Haemolymph juvenile hormone binding protein
ab-tri_asb-29639	7.15011e-11	4430	4430	141.317	1087	1087	34.4284	5517	0.241913	Transcription factor containing NAC and TS-N
ab-tri_asb-19378	1.9067e-09	4007	4008	88.3081	986	986	21.5698	4994	0.241521	Steroid reductase required for elongation of the very long chain fatty acids
ab-tri_asb-6001	6.19677e-11	3441	8335	115.245	811	2045	28.074	10380	0.241508	Mediator of RNA polymerase II transcription subunit 15
ab-tri_asb-25875	2.06615e-06	3949	4267	67.1533	958	1052	16.4383	5319	0.241196	myosin regulatory light chain interacting protein a - negative regulation of Wnt receptor signaling pathway - protein binding - gastrulation - metal
ab-tri_asb-39727	1.52536e-10	7688	7710	718.475	1867	1870	173.019	9580	0.24048	40S ribosomal protein S2
ab-tri_asb-56819	1.20238e-06	13365	13367	68.5757	3280	3280	16.7073	16647	0.240131	family with sequence similarity 40 member A - regulation of cell morphogenesis - cortical actin cytoskeleton organization - cytoplasm -
ab-tri_asb-36964	3.10684e-05	2067	2443	58.7761	485	600	14.3326	3043	0.239771	GE22689
ab-tri_asb-56011	2.86005e-11	7890	7890	169.049	1914	1914	40.7169	9804	0.239442	uncharacterized conserved secreted glycine-rich protein
ab-tri_asb-56355	0.00728386	3421	3421	42.4865	844	844	10.4073	4265	0.239322	Sulfate/bicarbonate/oxalate exchanger SAT-1
ab-tri_asb-55718	0.0167374	8436	8436	40.0261	2084	2084	9.81749	10520	0.239299	Mlx interactors
ab-tri_asb-11761	4.81441e-10	8542	8551	92.2596	2074	2079	22.2713	10630	0.23881	Focal adhesion protein Tensin contains PTB domain
ab-tri_asb-14591	0.0378746	2238	2704	37.5014	566	666	9.17089	3370	0.238196	copper transporter 1A
ab-tri_asb-4179	0.0393209	3902	3902	37.281	957	957	9.07837	4859	0.237151	RE31380p
ab-tri_asb-1639	2.00203e-10	7679	7694	422.948	1831	1840	100.427	9534	0.236884	BPTI/Kunitz family of serine protease inhibitors
ab-tri_asb-14089	0.00140832	6267	6269	47.0187	1527	1527	11.3712	7796	0.236808	26S proteasome regulatory complex subunit RPN2/PSMD1
ab-tri_asb-14376	5.46503e-05	5277	5279	56.5756	1280	1280	13.6202	6559	0.236562	Homocysteine-induced endoplasmic reticulum protein - microtubule associated complex - ER overload response - endoplasmic reticulum
ab-tri_asb-5015	2.45371e-06	3859	3859	65.7521	933	933	15.7838	4792	0.236455	Chitinase
ab-tri_asb-1261	0.000132289	2759	2759	53.9327	669	669	12.9844	3428	0.23637	Methylthioadenosine phosphorylase MTAP
ab-tri_asb-30323	1.04868e-10	7197	7199	103.372	1728	1730	24.6645	8929	0.236314	sodium channel=Msc product {C-terminal}
ab-tri_asb-54066	6.91178e-10	11037	12097	649.247	2636	2883	153.629	14980	0.236262	cell wall protein FLO11p Strongylocentrotus purpuratus
ab-tri_asb-20447	0.000158879	2322	2326	53.3211	561	563	12.8143	2889	0.235899	GG19064
ab-tri_asb-15234	0.0046697	2090	2090	43.3794	508	508	10.4688	2598	0.235893	kraken - cellular_component - response to toxin - serine hydrolase - digestion
ab-tri_asb-14583	1.19169e-10	706	10100	119.699	169	2419	28.4643	12519	0.235829	Similar to IMP-GMP specific 5'-nucleotidase
ab-tri_asb-41371	0.000456756	608	608	50.1337	147	147	12.0348	755	0.23536	Unknown product
ab-tri_asb-2913	0.011964	805	805	40.4891	195	195	9.73808	1000	0.234714	Unknown product
ab-tri_asb-56129	3.33672e-11	1835	17128	408.471	523	4056	96.0392	21184	0.234545	Mitochondrial solute carrier protein
ab-tri_asb-9649	2.88402e-07	3266	3267	71.6337	781	781	17.0026	4048	0.234087	Asparaginase
ab-tri_asb-56769	9.38862e-07	3261	3309	68.0576	772	790	16.1326	4099	0.23361	Nucleoplasmin - nucleic acid binding - nucleosome positioning - ATPase coupled - nucleus - nucleolus - histone binding
ab-tri_asb-3695	4.32736e-05	2040	2040	56.7585	488	488	13.4808	2528	0.2334	Mitochondrial ribosomal protein L10
ab-tri_asb-55794	5.93488e-05	6552	6571	55.7535	1565	1569	13.2178	8140	0.232899	transcriptional regulator ICP4
ab-tri_asb-55649	0	4214	4786	340.917	1000	1124	79.4949	5910	0.232497	cell wall protein FLO11p Strongylocentrotus purpuratus
ab-tri_asb-12539	1.19764e-05	2278	2278	60.3564	542	542	14.2582	2820	0.232383	Thioredoxin-like protein
ab-tri_asb-34365	2.24228e-08	2054	2054	78.7194	486	486	18.4933	2540	0.23198	GA27437
ab-tri_asb-54500	0	24233	24300	1640.75	5671	5679	380.718	29979	0.231898	trypsin-like serine protease precursor
ab-tri_asb-11266	2.71704e-10	6339	6339	93.4898	1496	1496	21.9064	7835	0.231839	chaperonin complex component TcP-1 gamma subunit CCT3
ab-tri_asb-16508	2.81714e-09	4907	4907	84.7227	1158	1158	19.8513	6065	0.231576	membrane glycoprotein LIG-1
ab-tri_asb-25656	8.05579e-10	6934	6934	536.02	1620	1620	124.339	8554	0.231536	RhoA GTPase effector DIA/Diaphanous
ab-tri_asb-9239	2.00203e-10	3619	3619	92.8139	851	851	21.6696	4470	0.230985	CG14872 isoform A
ab-tri_asb-11922	1.28702e-10	6314	6329	107.501	1485	1486	25.0607	7815	0.230972	Trypsin
ab-tri_asb-5703	4.5408e-08	3970	3975	76.386	934	936	17.8587	4911	0.230774	lipid metabolic process - structural molecule - lipoprotein lipase
ab-tri_asb-56650	0	32567	32635	259.504	7600	7611	60.0894	40246	0.230666	NADP+-dependent malic enzyme
ab-tri_asb-19639	0	3498	3498	101.151	819	819	23.5142	4317	0.230191	dehydrogenase
ab-tri_asb-2817	1.97372e-07	6729	7516	71.8103	1605	1761	16.7053	9277	0.229437	Uncharacterized protein - metal ion binding - protein ubiquitination involved in ubiquitin-dependent protein catabolic process - zinc ion binding -
ab-tri_asb-8727	5.53196e-05	4466	4467	55.2501	1046	1046	12.8453	5513	0.228361	Pyrroline-5-carboxylate reductase
ab-tri_asb-8223	1.66512e-07	7539	7539	71.9542	1753	1753	16.612	9292	0.227704	chaperonin complex component TcP-1 zeta subunit
ab-tri_asb-25886	0	3784	3784	263.338	871	871	60.1835	4655	0.227676	Kazal type serine protease inhibitors
ab-tri_asb-55943	1.23935e-10	221004	221036	663.345	50636	50644	150.904	271680	0.227147	Animal-type fatty acid synthase
ab-tri_asb-4114	0.00016258	1790	1790	51.9266	417	417	12.0107	2207	0.226932	Aquaporin (major intrinsic protein family)
ab-tri_asb-14836	2.5637e-07	2068	2068	70.516	479	479	16.2169	2547	0.22676	20S proteasome regulatory subunit beta type PSMB3/PUP3
ab-tri_asb-55712	9.30706e-08	3741	3741	73.3924	865	865	16.8491	4606	0.226489	tetraspanin
ab-tri_asb-44916	1.14402e-10	13644	13673	128.161	3137	3142	29.2412	16815	0.226393	Adaptor protein Enigma
ab-tri_asb-20443	4.76674e-11	3840	4564	115.525	855	1047	26.3132	5611	0.225816	hypothetical conserved protein
ab-tri_asb-52444	0	15506	15508	331.227	3536	3537	75.007	19045	0.22577	Carbon-nitrogen hydrolase
ab-tri_asb-4682	0	21866	21867	206.102	4968	4970	46.5099	26837	0.224575	heat shock protein HtpG
ab-tri_asb-23147	1.04868e-10	12944	12944	164.664	2942	2943	37.172	15887	0.224382	cytochrome P450-4g1
ab-tri_asb-10760	1.23935e-10	6619	6619	92.8869	1511	1511	21.0534	8130	0.224242	chaperonin complex component TcP-1 beta subunit CCT2
ab-tri_asb-8387	1.52536e-10	11652	11652	190.197	2640	2640	42.7863	14292	0.223781	farnesoic acid O-methyltransferase
ab-tri_asb-26759	0	2819	8614	108.065	646	1959	24.4012	10573	0.223731	Pristanoyl-CoA/acyl-CoA oxidase
ab-tri_asb-5509	0.000527495	1539	1539	48.0244	353	353	10.9369	1892	0.223091	Mediator of RNA polymerase II transcription subunit 29
ab-tri_asb-8560	0.025592	369	469	36.9908	80	108	8.45748	577	0.222619	polymerase (RNA) II (DNA directed) polypeptide A - nucleolus - ubiquitin protein ligase binding - nucleotidyltransferase - transferase -
ab-tri_asb-14574	1.28702e-10	36017	36107	419.154	8095	8113	93.5104	44220	0.222562	Glycine/serine hydroxymethyltransferase
ab-tri_asb-4441	0.000155914	1602	1602	51.4051	366	366	11.6606	1968	0.222509	GD21731
ab-tri_asb-17559	0	13438	13438	305.223	3020	3020	68.1061	16458	0.222407	aspartyl protease
ab-tri_asb-51678	1.08682e-09	26733	26746	1424.22	5989	5994	316.907	32740	0.222356	RhoA GTPase effector DIA/Diaphanous
ab-tri_asb-55017	4.10989e-08	308	432	74.8728	59	98	16.8641	530	0.222268	fatty acyl-CoA desaturase
ab-tri_asb-35293	5.50722e-05	437	439	54.2977	97	100	12.2804	539	0.222078	DICTYBASE-DDB_G0283265 - symbol:mkkA "protein serine/threonine kinaseSTE11 family protein kinaseMEK kinaseWD40 repeat-containing proteinprotein
ab-tri_asb-7403	1.00102e-10	27620	27620	108.748	6227	6227	24.343	33847	0.221807	Mitochondrial/chloroplast ribosomal protein L15/L10
ab-tri_asb-22856	5.34686e-06	1998	1998	60.7453	452	452	13.6443	2450	0.220977	3-oxoacyl
ab-tri_asb-56319	6.33854e-06	10661	10661	60.2604	2412	2412	13.5365	13073	0.220967	Protein involved in the ER to Golgi transport step of secretion - intracellular protein transport - binding - vesicle fusion with Golgi apparatus -
ab-tri_asb-1209	0.000329126	2556	2556	49.0484	580	580	11.0507	3136	0.220799	salivary mucin
ab-tri_asb-16416	0.000749986	2048	2048	46.7121	465	465	10.5305	2513	0.220709	Transaldolase
ab-tri_asb-55771	0	40932	40956	1624.55	9067	9075	357.403	50031	0.219866	Vegetative cell wall protein gp1
ab-tri_asb-4404	0.000316422	1273	1273	48.8565	286	286	10.8982	1559	0.218592	Members of chemokine-like factor super family
ab-tri_asb-55020	1.14402e-10	1549	1579	118.363	334	350	26.0494	1929	0.218237	UDP-N-acetylglucosamine transferase subunit ALG13 homolog - cellular protein metabolic process - post-translational protein modification - lipid
ab-tri_asb-23334	0	11811	11863	513.197	2600	2611	112.148	14474	0.218104	Unknown product
ab-tri_asb-13724	7.07329e-05	827	2684	52.8463	180	598	11.6904	3282	0.217107	Phospholipid scramblase
ab-tri_asb-20216	0	3522	3522	98.1928	775	775	21.453	4297	0.216276	20S proteasome regulatory subunit alpha type PSMA5/PUP2
ab-tri_asb-25003	6.64932e-06	549	3070	59.2881	121	679	13.0195	3749	0.215955	ATP-dependent RNA helicase
ab-tri_asb-54359	0	12842	12973	117.238	2816	2841	25.4916	15814	0.215595	Lysine-ketoglutarate reductase/saccharopine dehydrogenase
ab-tri_asb-1766	6.91178e-10	42792	43452	957.376	9400	9434	206.379	52886	0.215342	trypsin-like serine protease precursor
ab-tri_asb-31481	0.0242779	1332	1333	36.3082	296	296	8.00502	1629	0.214565	Fatty acyl-CoA elongase/Polyunsaturated fatty acid specific elongation enzyme
ab-tri_asb-34339	2.3195e-08	1261	1262	74.8146	276	276	16.2455	1538	0.214279	three prime repair exonuclease
ab-tri_asb-33482	4.81441e-09	1328	1328	79.2452	290	290	17.1818	1618	0.214116	salivary secreted peptide
ab-tri_asb-55500	0	26610	26724	2120.06	5738	5755	453.302	32479	0.213715	GF16453
ab-tri_asb-2188	1.9067e-10	7430	7430	90.257	1608	1608	19.3943	9038	0.212524	Gamma-glutamyltransferase
ab-tri_asb-9002	7.62679e-11	7982	7982	104.421	1717	1717	22.302	9699	0.211551	chaperonin complex component TcP-1 theta subunit CCT8
ab-tri_asb-10513	0	8262	8262	112.295	1775	1775	23.9536	10037	0.211426	T-complex chaperonin 5 isoform A
ab-tri_asb-8575	5.62406e-05	800	2800	52.6174	255	607	11.3255	3407	0.211228	mitochondrial ribosomal protein L12 - chromatin binding - lipid particle - mitochondrion organization - cell growth - mitochondrial small ribosomal
ab-tri_asb-21856	0	13883	13883	355.044	2956	2956	75.0583	16839	0.210812	amino acid transporter protein
ab-tri_asb-8623	2.46559e-05	2866	2867	54.7845	619	619	11.744	3486	0.210525	Ornithine decarboxylase
ab-tri_asb-4802	0.0116668	1546	1546	37.8648	336	336	8.17074	1882	0.210235	Tetraspanin 42El - biological_process - molecular_function - integral to membrane
ab-tri_asb-5134	8.95671e-09	5781	5784	76.4013	1234	1235	16.197	7019	0.209261	Plasma membrane glycoprotein CD36
ab-tri_asb-2529	1.71603e-10	18745	19558	100.318	3983	4163	21.201	23721	0.209252	Lipid exporter ABCA1
ab-tri_asb-53597	1.32272e-07	597	600	68.8879	126	128	14.5914	728	0.208783	Unknown product
ab-tri_asb-39824	0.00110564	518	537	44.0125	110	115	9.35828	652	0.207904	polymerase (RNA) II (DNA directed) polypeptide A - nucleolus - ubiquitin protein ligase binding - nucleotidyltransferase - transferase -
ab-tri_asb-9905	0.0122023	3441	3444	37.4855	740	740	7.99701	4184	0.207793	sodium/solute symporter Aedes aegypti
ab-tri_asb-55926	0	13410	13447	360.851	2814	2820	75.1359	16267	0.207643	Thor - determination of adult lifespan - regulation of mitochondrial translation - response to oxidative stress - response to starvation -
ab-tri_asb-55996	0	93036	95029	2114.31	19832	19878	439.119	114907	0.20759	Unknown product
ab-tri_asb-55347	0	5387	5394	199.693	1128	1130	41.5362	6524	0.206964	cystatin B1
ab-tri_asb-54693	0.000158874	2211	2211	49.1527	470	470	10.3742	2681	0.206851	Unknown product
ab-tri_asb-15503	0	13871	13871	266.365	2894	2894	55.1779	16765	0.206376	hypothetical non-conserved protein
ab-tri_asb-32281	8.05223e-05	304	355	50.8411	68	75	10.6646	430	0.205717	M13 family peptidase
ab-tri_asb-20056	0.00185403	2791	2791	42.3092	591	591	8.89527	3382	0.20539	60S ribosomal export protein NMD3
ab-tri_asb-23794	0.00108189	3724	3730	43.6918	786	787	9.15296	4517	0.204802	Bifunctional ATP sulfurylase/adenosine 5'-phosphosulfate kinase
ab-tri_asb-12449	0.00389623	2796	2797	39.9939	585	585	8.30526	3382	0.202598	splicing factor SRp54
ab-tri_asb-54960	0	6144	6156	262.554	1260	1260	53.3563	7416	0.20245	GJ19996
ab-tri_asb-54621	4.76674e-12	2222	2222	91.3326	457	458	18.6915	2680	0.202436	hypothetical conserved protein
ab-tri_asb-56433	1.41529e-07	2919	3014	67.279	601	620	13.7412	3634	0.201251	Unknown product
ab-tri_asb-31614	0.000468704	647	647	45.4918	134	134	9.3547	781	0.201212	Unknown product
ab-tri_asb-30015	6.19677e-11	2341	2341	152.029	477	477	30.7568	2818	0.200986	Uncharacterized protein - sequence-specific DNA binding - sex differentiation - regulation of transcription DNA-dependent - nucleus
ab-tri_asb-10449	1.66836e-10	6094	6104	114.548	1241	1244	23.1787	7348	0.200598	cation transmembrane transporter - transmembrane transport - cation transport - membrane - tricarboxylate secondary active transmembrane transporter
ab-tri_asb-56783	0.00142704	2682	2682	42.3313	552	552	8.65043	3234	0.199635	Permease of the major facilitator superfamily
ab-tri_asb-38518	7.62679e-11	12898	17479	146.208	2709	3536	29.3673	21015	0.199495	Puromycin-sensitive aminopeptidase
ab-tri_asb-5301	5.75823e-09	3300	3301	75.4811	671	671	15.2339	3972	0.199185	3-hydroxyacyl-CoA dehydrogenase
ab-tri_asb-9698	9.34006e-06	7868	7869	55.2713	1586	1586	11.0606	9455	0.196559	Vitronectin receptor alpha subunit
ab-tri_asb-38541	0.00169064	2543	2551	41.5159	515	517	8.35392	3068	0.19649	Animal-type fatty acid synthase
ab-tri_asb-1757	3.8982e-06	2524	2524	57.569	507	508	11.5043	3032	0.196423	lysozyme - antimicrobial humoral response
ab-tri_asb-55790	0	12009	12338	106.142	2370	2463	21.0378	14801	0.196356	Nuclear pore complex Nup98 component (sc Nup145/Nup100/Nup116)
ab-tri_asb-6826	2.39344e-05	2097	2103	52.6926	421	423	10.5232	2526	0.195989	D-aspartate oxidase
ab-tri_asb-16988	0	5355	5355	170.425	1063	1063	33.5895	6418	0.195943	Kazal type serine protease inhibitors
ab-tri_asb-8290	3.89744e-05	2105	2106	51.3492	423	423	10.2403	2529	0.195615	PDGF- and VEGF-related factor 1 - Malpighian tubule morphogenesis - salivary gland morphogenesis - heparin binding - growth factor - membrane - cell
ab-tri_asb-13643	0.0287739	3057	3060	33.9718	620	620	6.83415	3680	0.195419	ladybird late homeodomain transcription factor
ab-tri_asb-6785	0	18080	18080	314.961	3561	3561	61.5924	21641	0.194936	3-hydroxyisobutyrate dehydrogenase
ab-tri_asb-1813	1.43002e-10	2763	2765	84.6317	549	549	16.6842	3314	0.194837	Kaz1-ORFB isoform C
ab-tri_asb-56136	0	4538	10076	200.861	852	1976	39.1102	12052	0.193748	Haemolymph juvenile hormone binding protein
ab-tri_asb-22530	0	7515	7515	129.178	1476	1476	25.1908	8991	0.19351	Trypsin
ab-tri_asb-2628	1.52536e-10	6697	6697	86.488	1319	1319	16.9128	8016	0.193316	Mitochondrial tricarboxylate/dicarboxylate carrier
ab-tri_asb-25645	8.61409e-06	1877	1877	54.7422	369	369	10.6852	2246	0.191689	Haemolymph juvenile hormone binding protein
ab-tri_asb-56806	4.81441e-10	10515	10524	417.442	2030	2030	79.9481	12554	0.191061	fau hypothetical conserved protein
ab-tri_asb-56772	8.58014e-11	3931	3933	103.201	759	760	19.8003	4693	0.190019	cuticular protein analogous to peritrophins 3-E Tribolium castaneum
ab-tri_asb-56680	0.0049155	3527	3528	37.9895	692	692	7.39839	4220	0.189753	Predicted dehydrogenase
ab-tri_asb-1976	2.2572e-06	3903	3906	57.7636	753	755	11.0858	4661	0.18865	Aquaporin (major intrinsic protein family)
ab-tri_asb-18123	7.62679e-11	2271	2274	99.0035	436	436	18.847	2710	0.188464	extracellular region - peptidase inhibitor - biological_process
ab-tri_asb-19508	2.70274e-09	2520	2524	75.0599	482	483	14.2614	3007	0.187502	Unknown product
ab-tri_asb-23380	0	2664	2689	155.349	509	511	29.3114	3200	0.187473	Thiolester containing protein II - defense response to Gram-negative bacterium - phagocytosis engulfment - extracellular space - endopeptidase
ab-tri_asb-56122	2.511e-06	4111	4114	57.1731	785	787	10.8592	4901	0.186671	modular serine protease - innate immune response - serine-type endopeptidase - proteolysis
ab-tri_asb-1718	8.46125e-07	314	335	59.971	62	64	11.3756	399	0.186573	Citrate synthase
ab-tri_asb-56442	0.000140978	1837	4983	46.7072	382	954	8.87846	5937	0.186103	cathepsin B mRNA 3'-untranslated-region-binding protein CBBP
ab-tri_asb-56039	5.57709e-10	894	901	78.5797	171	171	14.8074	1072	0.18607	Unknown product
ab-tri_asb-6282	7.62679e-11	1264	11290	93.9477	341	2135	17.6395	13425	0.185781	thymus-specific serine protease Culex quinquefasciatus
ab-tri_asb-55581	7.10245e-10	10944	10944	399.724	2049	2049	74.3056	12993	0.185429	Niemann-Pick type C-2g - sterol transport - sterol binding - mesoderm development
ab-tri_asb-4249	2.96912e-06	3889	3890	56.4532	737	737	10.6195	4627	0.184837	Protein kinase C conserved region 2
ab-tri_asb-11596	0	5082	5095	145.782	954	955	27.1306	6050	0.184836	hypothetical conserved protein
ab-tri_asb-51673	0.000895826	809	845	41.8055	156	161	7.90859	1006	0.184756	plant-type cell wall organization - structural constituent of cell wall
ab-tri_asb-52268	0	13569	13569	755.056	2528	2528	139.67	16097	0.184736	Cad86C - regulation of cell shape - subapical complex - homophilic cell adhesion - calcium ion binding - integral to membrane - calcium-dependent
ab-tri_asb-9960	3.00305e-09	20586	20586	74.0169	3858	3858	13.7726	24444	0.183594	Tiggrin - cell-substrate adhesion - regulation of cell adhesion mediated by integrin - phagocytosis engulfment - axon guidance - binding -
ab-tri_asb-17384	6.19677e-10	9090	9100	454.344	1682	1685	83.5294	10785	0.183442	GJ19996
ab-tri_asb-12844	0.00378508	1540	1540	37.9914	292	292	7.15226	1832	0.183432	SAGA-associated factor 11 homolog 2 - positive regulation of transcription DNA-dependent - chromatin modification - SAGA complex
ab-tri_asb-2275	0	13234	13249	242.444	2454	2456	44.6225	15705	0.183296	Fumarylacetoacetase
ab-tri_asb-35095	0	6650	6651	101.673	1238	1238	18.7904	7889	0.183012	hypothetical conserved protein
ab-tri_asb-55411	4.2424e-10	58313	58321	1206.81	10749	10749	220.84	69070	0.182844	Unknown product
ab-tri_asb-7536	3.32209e-05	3088	3088	49.9267	579	579	9.2946	3667	0.182509	Fe2+/Zn2+ regulated transporter
ab-tri_asb-53927	0.00368064	348	351	37.9006	65	66	7.07586	417	0.181896	hypothetical protein
ab-tri_asb-56406	0.0350191	1666	1667	32.1248	313	313	5.98888	1980	0.180797	Aquaporin (major intrinsic protein family)
ab-tri_asb-2903	2.14503e-10	2264	2264	79.7993	417	417	14.5933	2681	0.180612	HIUase/Transthyretin family
ab-tri_asb-1502	1.43002e-10	8651	8687	120.295	1587	1591	21.8748	10278	0.180344	Predicted mitochondrial carrier protein
ab-tri_asb-6226	4.05845e-07	8260	8260	60.7789	1523	1523	11.1268	9783	0.180106	polyprotein Hibiscus green spot virus
ab-tri_asb-8717	1.43002e-11	9558	9573	164.346	1742	1747	29.7783	11320	0.180097	Possible pfkB family carbohydrate kinase
ab-tri_asb-12713	8.29413e-10	35400	35400	430.796	6395	6395	77.2689	41795	0.178948	Asparaginase
ab-tri_asb-26182	0.0192874	2439	2441	33.4448	453	453	6.16247	2894	0.178909	Galactokinase
ab-tri_asb-3599	0.005482	331	3134	36.4905	74	577	6.67042	3711	0.177923	Synaptic vesicle transporter SVOP
ab-tri_asb-22518	0	32475	32488	559.153	5783	5784	98.84	38272	0.176452	Actin-related protein - Arp4p/Act3p
ab-tri_asb-56459	0.00494162	3084	3084	36.4702	559	559	6.56344	3643	0.175164	Sodium-neurotransmitter symporter
ab-tri_asb-9268	0.0217045	3505	3506	32.7725	635	636	5.9027	4142	0.174778	Endoplasmic reticulum metallopeptidase 1
ab-tri_asb-55077	1.85903e-10	10041	10041	103.651	1784	1784	18.2846	11825	0.174721	RNA dependent RNA polymerase
ab-tri_asb-22949	0.0425298	649	651	31.0775	118	118	5.59298	769	0.174358	Unknown product
ab-tri_asb-3055	6.19677e-11	2774	2774	103.401	491	491	18.1717	3265	0.174057	hoi-polloi - precatalytic spliceosome - nucleolus - ribosome biogenesis - nucleus - mRNA binding - peripheral nervous system development
ab-tri_asb-53540	1.43002e-10	1405	1405	129.597	242	242	22.163	1647	0.169706	Unknown product
ab-tri_asb-28466	0.000127691	1241	1242	44.8814	217	217	7.78576	1459	0.169693	GL25249
ab-tri_asb-31808	1.43002e-11	6626	6626	93.8076	1141	1141	16.0387	7767	0.169171	chaperonin Aedes aegypti
ab-tri_asb-19097	0.00353394	447	447	36.6361	78	78	6.34735	525	0.168651	Unknown product
ab-tri_asb-56618	0.000561181	4131	4131	41.0546	716	716	7.06506	4847	0.167997	hypothetical conserved protein
ab-tri_asb-56104	1.22029e-09	18206	18307	688.048	3077	3089	115.27	21396	0.167289	Unknown product
ab-tri_asb-56629	1.56848e-05	3416	3416	49.7068	587	587	8.48072	4003	0.16725	copper transporter
ab-tri_asb-55565	4.19473e-10	3131	3455	598.809	563	577	99.2915	4032	0.165539	trypsin-like serine protease precursor
ab-tri_asb-55935	0	368	1566	117.066	88	263	19.5205	1829	0.165336	Mitochondrial ADP/ATP carrier
ab-tri_asb-2535	1.23935e-10	9000	9000	158.612	1498	1498	26.212	10498	0.164224	lysozyme
ab-tri_asb-1475	0	692	11181	194.778	122	1854	32.0675	13035	0.163795	Lipid storage droplet-2 - microtubule associated complex - lipid metabolic process - regulation of transport - protein binding - lipid particle
ab-tri_asb-55913	0	1671	1677	84.1926	277	278	13.8574	1955	0.16266	proteolysis - metallopeptidase - zinc ion binding - aminopeptidase
ab-tri_asb-16568	2.86005e-11	5955	5958	87.2089	980	980	14.2424	6938	0.161462	hypothetical conserved protein
ab-tri_asb-1474	4.39494e-09	285	4264	68.6141	47	700	11.1838	4964	0.160655	Lipid storage droplet-2 - microtubule associated complex - lipid metabolic process - regulation of transport - protein binding - lipid particle
ab-tri_asb-54505	0	798	807	100.73	130	130	16.111	937	0.158371	Unknown product
ab-tri_asb-22454	0	10400	10400	97.5832	1675	1675	15.6046	12075	0.158289	Angiotensin I-converting enzymes - M2 family peptidases
ab-tri_asb-7672	1.28702e-10	513	534	78.5434	83	86	12.5592	620	0.157892	Unknown product
ab-tri_asb-11778	0	6409	6414	97.2309	1012	1013	15.2469	7427	0.155215	Major royal jelly protein
ab-tri_asb-6450	0	14610	14610	297.789	2286	2286	46.2627	16896	0.154834	proteolysis - serine-type endopeptidase
ab-tri_asb-21861	0.0311684	359	361	30.1321	58	58	4.80669	419	0.154397	Unknown product
ab-tri_asb-56135	1.16309e-09	24616	24728	979.427	3763	3777	148.534	28505	0.151499	Unknown product
ab-tri_asb-55422	0	15504	15580	1656.03	2364	2371	250.223	17951	0.151007	Unknown product
ab-tri_asb-942	0	5267	5454	140.007	814	831	21.1803	6285	0.150207	hypothetical conserved protein
ab-tri_asb-874	0	18534	18540	169.234	2785	2785	25.2406	21325	0.14827	Aldehyde dehydrogenase
ab-tri_asb-16095	0.000692189	3361	3361	38.2498	510	510	5.76271	3871	0.146821	Uncharacterized conserved protein
ab-tri_asb-18645	1.98296e-05	3306	3306	46.4422	499	499	6.95996	3805	0.146704	Permease of the major facilitator superfamily
ab-tri_asb-10801	5.85046e-07	3478	3478	54.5155	521	521	8.10819	3999	0.146053	Synaptic vesicle transporter SVOP
ab-tri_asb-40546	0	7263	7263	292.787	1065	1065	42.6267	8328	0.145094	collagen type III alpha 1 - cellular response to amino acid stimulus - negative regulation of immune response - digestive tract development -
ab-tri_asb-35312	0	14524	14543	200.469	2129	2130	29.152	16673	0.144697	Tyrosine aminotransferase
ab-tri_asb-853	0.0219422	2265	2265	29.9914	336	337	4.43051	2602	0.14296	tipE homolog 2 - integral to membrane - positive regulation of sodium ion transport via voltage-gated sodium channel
ab-tri_asb-51304	0	1302	1304	148.463	189	189	21.3649	1493	0.142944	Unknown product
ab-tri_asb-55330	4.95741e-10	16453	16475	406.803	2369	2370	58.1036	18845	0.14248	Cell wall protein DAN4
ab-tri_asb-25601	5.72009e-11	3570	3570	104.23	510	510	14.7839	4080	0.140492	GK11480
ab-tri_asb-15158	0.000206672	2821	2823	40.281	408	408	5.78024	3231	0.140022	tipE homolog 3 - integral to membrane - positive regulation of sodium ion transport via voltage-gated sodium channel - translation - ribosome -
ab-tri_asb-55705	0	4603	4603	79.5749	651	652	11.1913	5255	0.138893	129K protein
ab-tri_asb-57078	4.76674e-12	29612	29621	101.538	4053	4055	13.8012	33676	0.134596	rRNA processing protein Rrp5
ab-tri_asb-56541	0	1398	1499	220.48	200	204	29.7916	1703	0.134512	Unknown product
ab-tri_asb-22964	5.43409e-10	12545	12569	393.569	1682	1683	52.3239	14252	0.13261	Unknown product
ab-tri_asb-13894	2.09949e-06	1872	1872	49.6961	255	255	6.72129	2127	0.13258	Leucine-rich repeat (LRR) protein associated with apoptosis in muscle tissue
ab-tri_asb-20851	0.0313916	840	840	28.0799	113	113	3.75051	953	0.128973	hypothetical conserved protein
ab-tri_asb-9954	0.000705415	306	338	36.3527	40	45	4.80538	383	0.128649	lysine ketoglutarate reductase - histone arginine methylation - regulation of histone methylation - nucleotide binding - oxidation-reduction process
ab-tri_asb-55803	3.25659e-07	6452	6476	53.2055	846	851	6.94185	7327	0.128065	Triglyceride lipase-cholesterol esterase
ab-tri_asb-56794	1.28969e-06	3831	3836	50.0385	501	501	6.48873	4337	0.127134	lipid metabolic process - lipase
ab-tri_asb-55832	0.000674145	3064	3064	36.0145	394	394	4.59813	3458	0.124225	M13 family peptidase
ab-tri_asb-56844	0.000107276	2508	2508	39.9792	321	321	5.08051	2829	0.123978	secretory Phospholipase A2 - phospholipid metabolic process - lipid catabolic process - calcium ion binding - calcium-dependent phospholipase A2 -
ab-tri_asb-1486	0.000199525	5945	7449	38.6008	747	952	4.89814	8401	0.123688	Dimethylglycine dehydrogenase precursor
ab-tri_asb-5485	0.0498124	2555	2555	26.6782	330	330	3.42118	2885	0.123606	Angiotensin I-converting enzymes - M2 family peptidases
ab-tri_asb-9116	0	17962	17963	213.817	2245	2245	26.5324	20208	0.123511	Unknown product
ab-tri_asb-54832	0.00141465	1194	1194	34.1996	151	151	4.29427	1345	0.121998	GK20896
ab-tri_asb-5976	0	1036	6851	161.403	135	839	19.6253	7690	0.120843	Fibrillins
ab-tri_asb-6835	0.0111952	2455	2457	29.4653	303	303	3.60781	2760	0.118424	Angiotensin I-converting enzymes - M2 family peptidases
ab-tri_asb-30774	0.0471455	928	928	26.2763	113	113	3.17681	1041	0.116468	Aquaporin (major intrinsic protein family)
ab-tri_asb-54676	0	46583	46609	1706.95	5405	5410	196.718	52019	0.115178	Unknown product
ab-tri_asb-56724	0	1393	1547	232.569	159	178	26.5691	1725	0.113753	Glossina morsitans morsitans 16S ribosomal RNA gene mitochondrial gene for mitochondrial RNA partial sequence
ab-tri_asb-13732	4.54681e-05	618	1388	40.3941	70	159	4.59432	1547	0.11099	Unknown product
ab-tri_asb-56248	8.24646e-10	10059	10077	331.563	1108	1111	36.2948	11188	0.109137	Cell wall protein DAN4 precursor Brugia malayi
ab-tri_asb-3831	0.010806	892	892	28.4215	97	97	3.06867	989	0.1043	antimicrobial peptide Attacin A21
ab-tri_asb-56616	0.0157229	4107	4107	27.5122	439	439	2.91985	4546	0.102407	stall - proteolysis - ovarian follicle cell stalk formation - metalloendopeptidase - oogenesis
ab-tri_asb-22472	9.41902e-05	1945	1945	37.6154	199	199	3.82116	2144	0.0989543	WD40 repeat-containing protein transport protein - transferase - kinase - ATP binding - protein serine/threonine kinase - nucleotide
ab-tri_asb-4313	0.00734792	1810	1810	28.718	185	185	2.91436	1995	0.0980672	Ribulose kinase
ab-tri_asb-9433	2.43104e-10	3578	3578	63.5094	357	357	6.29162	3935	0.0975302	Spermidine synthase
ab-tri_asb-55839	1.50348e-07	253	303	49.9688	24	29	4.74843	332	0.0931636	Unknown product
ab-tri_asb-57436	0.000812863	3003	3003	32.3107	276	276	2.94847	3279	0.0885141	Monocarboxylate transporter
ab-tri_asb-56604	1.23935e-10	2039	2697	116.488	177	235	10.0777	2932	0.085777	Phosphoribosylamidoimidazole-succinocarboxamide synthase
ab-tri_asb-11927	0.00262144	4116	4117	29.2803	341	341	2.40794	4458	0.0795216	proteolysis - metallopeptidase
ab-tri_asb-5650	2.86005e-11	6533	6533	106.575	504	504	8.16339	7037	0.0758854	Cytochrome P450 CYP4/CYP19/CYP26 subfamilies
ab-tri_asb-55129	0.00642904	104	134	23.5241	2	3	0.522908	137	0.0213222	Protein TsetseEP
ab-tri_asb-18069	5.27411e-06	1847	1847	35.1456	38	38	0.717933	1885	0.0198622	Trypsin
ab-tri_asb-55310	4.76674e-11	449	513	87.2443	7	7	1.18199	520	0.0133945	Unknown product
ab-tri_asb-870	3.81171e-05	8545	8545	30.2125	0	0	0	8545	0	hypothetical protein SGHV045 Glossina pallidipes salivary gland hypertrophy virus
