# Supplementary material for: A Novel Highly Divergent Protein Family Identified from a Viviparous Insect by RNA-seq Analysis: A Potential Target for Tsetse Fly-Specific Abortifacients
Source: PLoS Genet. 2014 Apr 24;10(4):e1003874. doi: 10.1371/journal.pgen.1003874 (PMC3998918; doi:10.1371/journal.pgen.1003874)
Supplement: Table S4 — Trypsin genes decreased in dry flies in comparison to lactating flies. (XLSX) [file pgen.1003874.s012.xlsx]

## Sheet: Table S4
Feature ID	Kal's Z-test: Dry (48) vs Lactating (192) original values - Bonferroni	Dry (48) RNA-Seq - Unique gene reads	Dry (48) RNA-Seq - Total gene reads	Dry (48) RNA-Seq - RPKM	Lactating (192) RNA-Seq - Unique gene reads	Lactating (192) RNA-Seq - Total gene reads	Lactating (192) - RNA-Seq - RPKM	Total reads	Fold change (Lactaing/Dry)	Comments	Class	DBase	Evalue	% Coverage	Best match to NR-LIGHT protein database	E value
ab-tri_asb-55861	1.23935e-10	65782	65791	1797.41	62916	62944	1707.38	128735	0.949385	Trypsin	met/aa	KOG	7e-63	100	midgut trypsin	1E-165
ab-tri_asb-13739	1	659	680	12.8495	669	697	13.0769	1377	0.944218	Trypsin	met/aa	KOG	2e-53	99.2	RH61984p	4E-078
ab-tri_asb-54789	1.38236e-10	19422	20346	2493.82	17793	18338	2231.7	38684	0.89453	trypsin	pm/protease	DIPTERA	1e-34	25.5	trypsin	4E-034
ab-tri_asb-268	1	37	37	1.11618	61	61	1.82709	98	0.863389	Trypsin	met/aa	KOG	1e-62	94.9	gonadal trypsin	1E-162
ab-tri_asb-10425	1	7329	7329	76.7914	5325	5325	55.3967	12654	0.712118	Trypsin	met/aa	KOG	4e-56	98.8	midgut trypsin	1E-148
ab-tri_asb-38244	1	6	6	0.732127	10	10	1.21152	16	0.699442	trypsin	pm/protease	DIPTERA	7e-25	20.8	trypsin	2E-024
ab-tri_asb-54448	4.57607e-10	233981	248119	5083.96	163052	173534	3530.39	421653	0.694281	trypsin	pm/protease	NR-LIGHT	0	106.5	trypsin	1E-146
ab-tri_asb-55502	1.33469e-10	15387	15387	387.677	9563	9563	239.225	24950	0.615485	Trypsin	met/aa	KOG	5e-53	97.2	trypsin	1E-142
ab-tri_asb-54665	5.86309e-10	94365	94447	1889.68	49773	49815	989.595	144262	0.523406	Trypsin	met/aa	KOG	2e-60	100.3	trypsin-like protein	1E-147
ab-tri_asb-1271	1.14545e-08	5474	5489	173.271	2690	2697	84.5298	8186	0.485048	Trypsin	met/aa	KOG	1e-51	96.4	midgut trypsin-like serine protease precursor	1E-143
ab-tri_asb-36171	0.432037	1856	1856	49.9536	775	775	20.7103	2631	0.406454	trypsin	pm/protease	NR-LIGHT	0	100	trypsin	1E-158
ab-tri_asb-23524	1	19	19	1.72911	12	12	1.08429	31	0.397306	Trypsin	met/aa	KOG	9e-06	18.3	trypsin	1E-004
ab-tri_asb-1633	1	4665	4665	23.2914	1783	1783	8.83875	6448	0.363864	Trypsin	met/aa	KOG	1e-58	99.2	mitochondrial ATP-dependent protease PIM1/LON	0.0
ab-tri_asb-57264	1	456	456	9.58153	171	171	3.56749	627	0.337143	Trypsin	met/aa	KOG	9e-52	104	CG5909	2E-065
ab-tri_asb-10899	1	658	658	6.51078	254	254	2.49538	912	0.33224	Trypsin	met/aa	KOG	1e-53	101.9	RH51833p	1E-065
ab-tri_asb-7372	0.186945	3325	3325	42.6973	1128	1128	14.3818	4453	0.329124	Trypsin	met/aa	KOG	6e-53	105.8	easter	2E-099
ab-tri_asb-23436	1	1218	1218	19.2802	408	408	6.4124	1626	0.31619	Trypsin	met/aa	KOG	5e-54	102.7	RH04813p	1E-180
ab-tri_asb-55610	2.86005e-11	16010	16011	438.742	5048	5050	137.397	21061	0.31245	trypsin	pm/protease	NR-LIGHT	0	100	trypsin	1E-163
ab-tri_asb-6078	1	762	763	16.6627	252	252	5.4641	1015	0.309357	Trypsin	met/aa	KOG	4e-53	99.6	fat body trypsin	0.0
ab-tri_asb-31595	0.00327885	2740	2740	54.3025	860	860	16.9225	3600	0.305998	trypsin	pm/protease	NR-LIGHT	0	100	trypsin	0.0
ab-tri_asb-20282	0.0817897	1918	1918	42.1909	595	595	12.9952	2513	0.300878	Trypsin	met/aa	KOG	1e-52	95	CG16749	1E-073
ab-tri_asb-38831	1	350	350	11.516	114	114	3.72422	464	0.297556	trypsin	pm/protease	NR-LIGHT	0	97	trypsin	1E-130
ab-tri_asb-4144	0.000149049	15468	15470	61.75	4531	4531	17.9571	20001	0.286169	Trypsin	met/aa	KOG	1e-66	97.6	GRAAL protein	0.0
ab-tri_asb-12326	1	435	435	3.68399	159	159	1.33697	594	0.285435	Trypsin	met/aa	KOG	2e-56	96.8	CG10663	0.0
ab-tri_asb-51923	7.15011e-11	20158	20158	756.57	5733	5733	213.639	25891	0.282005	trypsin	pm/protease	NR-LIGHT	0	83.4	trypsin	1E-121
ab-tri_asb-57754	1	628	628	9.14793	192	192	2.7769	820	0.273642	Trypsin	met/aa	KOG	6e-51	101.5	similar to pro-phenoloxidase activating enzyme I	5E-050
ab-tri_asb-18319	1	66	66	2.05247	26	26	0.802789	92	0.262997	Trypsin	met/aa	KOG	5e-56	101.5	CG13430, isoform B	3E-050
ab-tri_asb-1390	0.0021569	2535	2536	47.5578	653	653	12.1586	3189	0.250393	Trypsin	met/aa	KOG	1e-58	101.5	serine protease 7, isoform A	1E-120
ab-tri_asb-57045	1	626	626	13.3077	168	169	3.56708	795	0.249311	Trypsin	met/aa	KOG	8e-55	101.9	midgut and salivary serine protease	1E-157
ab-tri_asb-4029	1	504	504	11.7316	135	135	3.12001	639	0.245061	Trypsin	met/aa	KOG	1e-52	103.9	midgut and salivary serine protease	0.0
ab-tri_asb-14726	1	918	919	17.6601	239	239	4.56006	1158	0.244376	trypsin	pm/protease	NR-LIGHT	0	100	trypsin	0.0
ab-tri_asb-28587	1	1145	1145	21.1086	288	288	5.2716	1433	0.238441	Trypsin	met/aa	KOG	4e-57	105	fat body serine protease	4E-072
ab-tri_asb-57606	0.382281	1472	1472	30.2982	357	357	7.2958	1829	0.233106	Trypsin	met/aa	KOG	4e-58	106.6	fat body serine protease	0.0
ab-tri_asb-11922	1.28702e-10	6314	6329	107.501	1485	1486	25.0607	7815	0.230972	Trypsin	met/aa	KOG	1e-51	99.2	large serine protease	0.0
ab-tri_asb-22530	0	7515	7515	129.178	1476	1476	25.1908	8991	0.19351	Trypsin	met/aa	KOG	4e-55	96	midgut trypsin	1E-145
ab-tri_asb-35460	1	15	15	1.21476	4	4	0.32163	19	0.145221	Trypsin	met/aa	KOG	8e-07	36.3	chymotrypsin-1	6E-007
ab-tri_asb-34122	1	238	239	6.78848	8	8	0.225611	247	0.0289673	Trypsin	met/aa	KOG	9e-53	96.4	midgut trypsin	1E-118
ab-tri_asb-18069	5.27411e-06	1847	1847	35.1456	38	38	0.717933	1885	0.0198622	Trypsin	met/aa	KOG	3e-51	99.2	trypsin	0.0
ab-tri_asb-23957	0	7074	7076	339.582	3458	3459	164.818	10535	0.483929	Trypsin Inhibitor like cysteine rich domain	s/protinh	PFAM	3e-20	100	immune reactive putative protease inhibitor PrInh6	1E-036
ab-tri_asb-22762	1	436	436	15.8396	148	148	5.33846	584	0.317018	Trypsin Inhibitor like cysteine rich domain	s/protinh	PFAM	4e-16	101.8	CG42259	4E-019
ab-tri_asb-6131	1	542	1441	11.7187	120	349	2.81796	1790	0.221561	Trypsin Inhibitor like cysteine rich domain	s/protinh	PFAM	7e-08	103.6	nimrod A	4E-085
ab-tri_asb-39791	1	5023	5143	190.401	5570	5688	209.078	10831	1.09236	Trypsin-like serine protease	pm/protease	SMART	3e-54	90.8	IP08381p	1E-051
ab-tri_asb-1468	1	1104	1406	18.9867	973	1266	16.9744	2672	0.849284	Trypsin-like serine protease	pm/protease	SMART	2e-34	40.6	CG6048	2E-032
ab-tri_asb-7948	1	994	994	23.8304	284	284	6.76019	1278	0.272255	Trypsin-like serine protease	pm/protease	SMART	2e-56	106.1	CG6048	5E-038
ab-tri_asb-16536	1	23	23	1.68238	10	10	0.726262	33	0.270752	Trypsin-like serine protease	pm/protease	SMART	2e-29	50.6	secreted salivary gland peptide, putative	8E-014
ab-tri_asb-36585	1	14	14	1.35569	6	6	0.576874	20	0.244885	Trypsin-like serine protease	pm/protease	SMART	9e-22	41.4	CG32260	3E-017
ab-tri_asb-57829	1	350	350	9.58124	86	86	2.33748	436	0.220908	Trypsin-like serine protease	pm/protease	SMART	8e-11	79.9	conserved hypothetical protein	4E-012
ab-tri_asb-56229	0	159647	188360	5850.92	86993	105791	3262.73	294151	0.557548	trypsin-like serine protease precursor	pm/protease	NR-LIGHT	0	79.6	trypsin-like serine protease precursor	1E-135
ab-tri_asb-56389	0	21169	23149	1999.68	10676	12019	1030.85	35168	0.515247	trypsin-like serine protease precursor	pm/protease	DIPTERA	1e-38	40.7	trypsin-like serine protease precursor	4E-038
ab-tri_asb-54500	0	24233	24300	1640.75	5671	5679	380.718	29979	0.231898	trypsin-like serine protease precursor	pm/protease	DIPTERA	6e-56	42	trypsin-like serine protease precursor	2E-055
ab-tri_asb-1766	6.91178e-10	42792	43452	957.376	9400	9434	206.379	52886	0.215342	trypsin-like serine protease precursor	pm/protease	DIPTERA	5e-92	65	trypsin-like serine protease precursor	1E-091
ab-tri_asb-55565	4.19473e-10	3131	3455	598.809	563	577	99.2915	4032	0.165539	trypsin-like serine protease precursor	pm/protease	DIPTERA	2e-24	20	trypsin-like serine protease precursor	7E-024
