# Supplementary material for: A Novel Highly Divergent Protein Family Identified from a Viviparous Insect by RNA-seq Analysis: A Potential Target for Tsetse Fly-Specific Abortifacients
Source: PLoS Genet. 2014 Apr 24;10(4):e1003874. doi: 10.1371/journal.pgen.1003874 (PMC3998918; doi:10.1371/journal.pgen.1003874)
Supplement: Table S6 — Results of RNA-seq data with statistical differences between lactating and dry flies determined by a Kal's test with Bonferroni correction, P<0.05 following removal of reads for milk-specific contigs. (XLSX) [file pgen.1003874.s014.xlsx]

## Sheet: Table S6
Feature ID	Kal's Z-test: Dry (48) vs Lactating (192) original values - Bonferroni	Dry (48) RNA-Seq - Unique gene reads	Dry (48) RNA-Seq - Total gene reads	Dry (48) RNA-Seq - RPKM	Lactating (192) RNA-Seq - Unique gene reads	Lactating (192) RNA-Seq - Total gene reads	Lactating (192) - RNA-Seq - RPKM	Total reads	Fold change (Lactaing/Dry)	Comments	Class	DBase	Evalue	% Coverage	Best match to NR-LIGHT protein database	E value
ab-tri_asb-2776	9.53349e-12	19	81	0.910192	760	3375	68.01	3456	74.7205	alkaline phosphatase	st	NR-LIGHT	0	100	alkaline phosphatase	0.0
ab-tri_asb-6886	0	239	242	4.64618	6125	6127	210.95	6369	45.4029	hypothetical conserved protein	uc	DIPTERA	8e-35	79.9	hypothetical conserved protein	3E-034
ab-tri_asb-55068	0	5615	6055	240.756	141933	148281	10573	154336	43.916	Balneatrix alpica strain 4-87 16S ribosomal RNA partial sequence	ps	RRNA	0	20.8	hypothetical protein IscW_ISCW024385	2E-025
ab-tri_asb-16964	4.76674e-11	132	132	1.81113	3015	3015	74.1845	3147	40.9604	Plasma membrane glycoprotein CD36	st	KOG	9e-92	90.9	RH25769p	1E-086
ab-tri_asb-9757	5.72009e-11	71	72	2.08767	1457	1608	83.6116	1680	40.0502	L-carnitine dehydratase/alpha-methylacyl-CoA racemase	met/lipd	DIPTERA	2e-09	11.5	uncharacterized conserved protein	4E-028
ab-tri_asb-55067	0	5474	5831	146.888	123524	128714	5814.62	134545	39.5853	Glossina pallidipes S-endosymbiont (tsetse) endosymbiont ribosomal RNA small subunit	ps	RRNA	0	55.7	hypothetical protein HMPREF9439_05376	6E-037
ab-tri_asb-11537	1.23935e-10	68	68	2.2399	1327	1327	78.3865	1395	34.9956	Unknown product	uk				Centromeric protein E, putative	7E-006
ab-tri_asb-9256	4.8106e-08	144	144	1.62833	2602	2602	52.7641	2746	32.4038	Triglyceride lipase-cholesterol esterase	met/lipd	KOG	0	93.5	CG31871	0.0
ab-tri_asb-54009	0	56	113	4.4211	520	1696	118.995	1809	26.9153	Drosophila persimilis ribosomal RNA (Dper\28SrRNA:GL28069) rRNA	ps	RRNA	1e-87	4.3	unspecific monooxygenase	2E-014
ab-tri_asb-7799	0	15543	15843	146.136	219497	222277	3676.76	238120	25.1599	Serratia entomophila strain DSM 12358 16S ribosomal RNA partial sequence	ps	RRNA	0	44.6	hypothetical protein HMPREF9553_00243	2E-057
ab-tri_asb-31696	1.31562e-09	844	1697	24.9389	12285	22795	600.739	24492	24.0885	hypothetical conserved protein	uc	NR-LIGHT	0	82.3	hypothetical conserved protein	1E-121
ab-tri_asb-55048	0	7568	9333	518.304	86975	117375	11689.4	126708	22.5531	Drosophila persimilis ribosomal RNA (Dper\28SrRNA:GL28069) rRNA	ps	RRNA	1e-62	4.1	hypothetical protein BRAFLDRAFT_118873	0.32
ab-tri_asb-8609	0.000138364	245	246	2.16013	2476	2481	39.0682	2727	18.086	RNA-dependent RNA polymerase Chickpea chlorotic stunt virus	vir/	NR-LIGHT	1e-24	39	RNA-dependent RNA polymerase	1E-024
ab-tri_asb-7798	0	659	660	15.3593	6023	6031	251.691	6691	16.3869	E.coli 23S ribosomal RNA (approx 80%) fragment A	ps	RRNA	0	15	hypothetical protein HMPREF0485_05014	8E-044
ab-tri_asb-53905	0	88	90	10.7039	732	748	159.534	838	14.9043	Drosophila persimilis ribosomal RNA (Dper\28SrRNA:GL28069) rRNA	ps	RRNA	5e-26	1.6	hypothetical protein DAPPUDRAFT_346895	34
ab-tri_asb-56108	0	173	193	31.8258	1397	1561	461.61	1754	14.5043	P.aeruginosa 23S rRNA gene	ps	RRNA	5e-19	24.2	leucine rich protein	4E-013
ab-tri_asb-17192	0	727	727	10.0312	5684	5684	140.645	6411	14.0207	hypothetical secreted conserved protein	s/	NR-LIGHT	0	100	hypothetical secreted conserved protein	0.0
ab-tri_asb-16406	0	1726	1764	27.4228	13398	13727	382.685	15491	13.955	Bacillus cereus 23S ribosomal RNA partial sequence	ps	RRNA	3e-87	13	conserved hypothetical protein	2E-077
ab-tri_asb-2777	0.000805839	59	256	2.76122	438	1922	37.1763	2178	13.4637	alkaline phosphatase	st	NR-LIGHT	0	74.4	alkaline phosphatase	0.0
ab-tri_asb-16659	0	257	257	8.02304	1799	1799	100.714	2056	12.5531	tetraspanin 42Ek	st	NR-LIGHT	0	100	tetraspanin 42Ek	1E-117
ab-tri_asb-50907	7.62679e-11	705	719	11.2425	4535	4634	129.939	5353	11.5579	Bacillus cereus 23S ribosomal RNA partial sequence	ps	RRNA	0	18.1	cell wall-associated hydrolase	3E-049
ab-tri_asb-13713	0	4158	4158	25.2912	26268	26273	286.58	30431	11.3312	Phosphorylcholine transferase/cholinephosphate cytidylyltransferase	met/lipd	KOG	0	89.9	CTP:phosphocholine cytidylyltransferase 1, isoform A	1E-157
ab-tri_asb-5023	0	430369	556109	1791.62	2723758	3436638	19855.1	3992747	11.0822	Drosophila sechellia 18S ribosomal RNA (Dsec\18SrRNA:GM27733) rRNA	ps	RRNA	0	100.3	conserved hypothetical protein	4E-047
ab-tri_asb-16405	7.81746e-10	1475	1514	32.4776	9021	9309	358.107	10823	11.0263	Bacillus cereus 23S ribosomal RNA partial sequence	ps	RRNA	0	18.5	conserved hypothetical protein	2E-067
ab-tri_asb-8565	0	196	1378	9.23433	1221	7920	95.1772	9298	10.3069	dawdle - axon guidance - activin receptor signaling pathway - growth - growth factor - transforming growth factor beta receptor binding -	st	GO	2e-73	31	activin-like protein at 23B	0.0
ab-tri_asb-13448	5.17192e-07	496	496	5.71202	2794	2794	57.7013	3290	10.1017	Amino acid transporters	tr	KOG	0	97.2	minidiscs, isoform A	0.0
ab-tri_asb-8564	0.000202991	69	584	4.81509	400	2997	44.3128	3581	9.20291	dawdle - axon guidance - activin receptor signaling pathway - growth - growth factor - transforming growth factor beta receptor binding -	st	GO	0	100	activin-like protein at 23B	0.0
ab-tri_asb-54906	0.00484862	70	70	3.97783	357	357	36.3804	427	9.14579	Unknown product	uk				transferrin	4E-005
ab-tri_asb-40527	0	1220	1533	188.151	6453	7613	1675.61	9146	8.90564	Unknown product	uk				CG18542	1.8
ab-tri_asb-57003	8.00946e-07	841	841	7.1085	3946	3947	59.8274	4788	8.41632	Unknown product	uk				ATP-dependent dsDNA exonuclease	0.053
ab-tri_asb-54511	8.58014e-10	937	973	61.1052	3693	3846	433.137	4819	7.08839	Glossina pallidipes S-endosymbiont (tsetse) endosymbiont ribosomal RNA small subunit	ps	RRNA	0	28.6	conserved hypothetical protein	3E-031
ab-tri_asb-55848	4.44194e-07	147	147	9.47524	569	569	65.7713	716	6.94139	Unknown product	uk				hypothetical protein CpipJ_CPIJ010444	4E-004
ab-tri_asb-9659	1.9067e-09	788	789	12.1951	2960	2960	82.045	3749	6.72769	Synaptic vesicle transporter SVOP	tr	KOG	0	99.4	CG16727	0.0
ab-tri_asb-24080	0.000656009	373	374	8.59201	1203	1203	49.561	1577	5.76827	E3 ubiquitin-protein ligase RNF12-B	prot	SWISSP	2e-14	24.8	Nahoda protein	1E-146
ab-tri_asb-2107	4.60777e-06	1267	1267	11.3329	4035	4035	64.7231	5302	5.71108	Sodium-neurotransmitter symporter	st	KOG	6e-56	94.9	RE41788p	0.0
ab-tri_asb-26965	0	1675	1675	18.5199	5255	5255	104.195	6930	5.62612	Myo-inositol-1-phosphate synthase	met/lipd	KOG	0	99	inos	0.0
ab-tri_asb-1367	9.81777e-07	2047	2047	12.8403	6288	6288	70.733	8335	5.50866	CG10383	uc	NR-LIGHT	0	103	CG10383	0.0
ab-tri_asb-26847	4.82394e-08	413	419	15.1986	1191	1250	81.3115	1669	5.34992	Unknown product	uk				hypothetical protein LOC100503123, partial	13
ab-tri_asb-1704	7.62679e-11	3166	3166	40.5036	9026	9026	207.076	12192	5.11253	unnamed protein product Enterobacter cloacae SCF1	pm	NR-LIGHT	0	100	GroEL-like protein	0.0
ab-tri_asb-57928	3.06597e-08	871	2679	18.7083	2676	7090	88.7889	9769	4.74597	Synaptic vesicle transporter SVOP	tr	KOG	2e-77	106.1	CG6356	0.0
ab-tri_asb-57073	0.00349297	655	655	10.4608	1731	1731	49.5762	2386	4.73922	Sulfatase	detox	KOG	1e-99	97.3	CG14291	0.0
ab-tri_asb-5748	0.000327974	1722	1722	12.3658	4498	4500	57.9499	6222	4.68631	Sugar transporter/spinster transmembrane protein	tr	KOG	0	84.5	spinster, isoform C	0.0
ab-tri_asb-9	1.88973e-07	2678	2678	17.9863	6944	6944	83.6359	9622	4.64997	Xanthine dehydrogenase	met/nuc	KOG	0	102.1	RE51958p	0.0
ab-tri_asb-53782	4.19473e-10	1354	1356	123.134	3507	3507	571.09	4863	4.63796	GA26398	uc	DIPTERA	1e-13	36.7	hypothetical protein CpipJ_CPIJ007388	0.007
ab-tri_asb-25872	0.00027154	1152	1152	13.227	2909	2910	59.9172	4062	4.52993	Possible catecholamine-binding domain present in a variety of eukaryotic protein	st	SMART	9e-32	104	Nahoda protein	0.0
ab-tri_asb-12363	0	785	786	39.6373	1840	1840	166.399	2626	4.19804	Unknown product	uk				predicted protein	8.2
ab-tri_asb-16006	0	1435	1435	37.5936	3265	3265	153.39	4700	4.08021	Peroxisomal phytanoyl-CoA hydroxylase	met/lipd	KOG	1e-92	100	peroxisomal phytanoyl-CoA hydroxylase	1E-169
ab-tri_asb-17528	0.00290106	668	668	13.6126	1518	1518	55.4737	2186	4.07518	membrane protein	uc	NR-LIGHT	0	100	putative membrane protein	0.0
ab-tri_asb-30500	0.00152328	172	175	14.5178	381	393	58.4666	568	4.02722	Unknown product	uk				hypothetical protein	0.001
ab-tri_asb-7652	4.0994e-10	3163	3163	29.0757	7031	7031	115.904	10194	3.98629	Microsomal triglyceride transfer protein	met/lipd	KOG	0	100.1	SD01502p	0.0
ab-tri_asb-54569	5.72009e-11	3503	3507	49.3269	7751	7756	195.631	11263	3.96601	Glyoxylate/hydroxypyruvate reductase (D-isomer-specific 2-hydroxy acid dehydrogenase superfamily)	met/energy	KOG	3e-78	90.4	CG9331, isoform E	1E-123
ab-tri_asb-14478	0.00145497	889	889	15.5771	1924	1924	60.4561	2813	3.8811	wurst - early endosome - cytoplasmic vesicle - extracellular matrix organization - regulation of tube length open tracheal system - plasma membrane	pe	GO	0	92.6	wurst	1E-158
ab-tri_asb-57927	9.53349e-12	491	2760	44.0008	1170	5726	163.702	8486	3.72043	Synaptic vesicle transporter SVOP	tr	KOG	6e-78	87.7	CG6356	0.0
ab-tri_asb-17088	0	3225	3227	44.7794	6688	6691	166.503	9918	3.71829	C1-tetrahydrofolate synthase	met/int	KOG	9e-80	31.9	methylenetetrahydrofolate dehydrogenase	1E-170
ab-tri_asb-51462	0	1267	1292	89.5034	2544	2588	321.509	3880	3.59214	E.coli 16S ribosomal RNA	ps	RRNA	0	25.1	hypothetical protein HMPREF9553_00243	5E-046
ab-tri_asb-6492	0.00203723	562	562	17.9192	1111	1111	63.5253	1673	3.5451	Haemolymph juvenile hormone binding protein	s/	PFAM	9e-55	102.2	takeout precursor	3E-092
ab-tri_asb-55873	0.0247135	318	775	17.4027	656	1421	57.2216	2196	3.28809	60s ribosomal protein L10	ps	DIPTERA	3e-59	50.2	60s ribosomal protein L10	9E-059
ab-tri_asb-50760	9.34282e-10	7676	7676	261.166	14062	14063	858.047	21739	3.28545	Unknown product	uk				neurofilament medium polypeptide-like isoform 1	2E-004
ab-tri_asb-17451	9.53349e-11	321	2784	80.6362	558	5091	264.433	7875	3.27933	Peroxiredoxin 2540-2 - oxidation-reduction process - thioredoxin peroxidase - hydrogen peroxide catabolic process - cytosol - peroxidase -	detox/ox	GO	0	100	putative peroxiredoxin	1E-126
ab-tri_asb-57881	0.00247197	1352	1357	21.841	2389	2409	69.5313	3766	3.18352	Homocysteine S-methyltransferase	met/aa	KOG	6e-97	101.5	homocysteine S-methyltransferase	0.0
ab-tri_asb-5889	4.37759e-07	4207	4207	37.9459	7100	7100	114.842	11307	3.02648	uncharacterized conserved protein	uc	NR-LIGHT	0	100	uncharacterized conserved protein	1E-165
ab-tri_asb-24785	0.000995793	1165	1165	30.1094	1821	1821	84.3989	2986	2.80308	Membrane trafficking protein emp24/gp25L/p24 family	pe	KOG	1e-64	88.1	logjam, isoform D	1E-102
ab-tri_asb-54903	0	638	964	140.821	1163	1500	392.947	2464	2.79039	zinc-metalloproteinase precursor	pm/protease	DIPTERA	4e-18	16.9	putative zinc-metalloproteinase precursor	1E-017
ab-tri_asb-2735	0.00332164	2563	2563	28.9576	3935	3935	79.7279	6498	2.75326	Adiponutrin	pe	KOG	0	99.1	brummer, isoform B	0.0
ab-tri_asb-8608	4.3282e-09	4077	4083	56.8043	6195	6199	154.659	10282	2.72266	ADIPOR-like receptor CG5315	st	NR-LIGHT	0	91.8	putative membrane protein	0.0
ab-tri_asb-4745	0.00997093	2003	2110	27.6654	2796	3194	75.1002	5304	2.71459	Chromosome segregation ATPases Cell division and chromosome partitioning	uc	CDD	9e-32	32.2	hypothetical protein LOC557772	2E-028
ab-tri_asb-51071	0	1797	1798	180.328	2667	2669	480.036	4467	2.66201	Unknown product	uk				CG5255	3E-006
ab-tri_asb-55001	1.19477e-05	492	492	45.759	711	711	118.586	1203	2.59153	GA26398	uc	DIPTERA	5e-31	91.8	hypothetical protein CpipJ_CPIJ007388	0.011
ab-tri_asb-15754	1.77625e-05	4790	4790	45.4302	6886	6886	117.119	11676	2.578	protein binding - carbohydrate binding - lipid metabolic process - phospholipase C - intracellular signal transduction - glycerophosphodiester	met/carb	GO	0	83.7	hypothetical conserved protein	0.0
ab-tri_asb-39698	9.53349e-12	3258	3339	130.07	4623	4744	331.403	8083	2.54788	proteolysis - serine-type endopeptidase	pm/protease	GO	9e-54	76.1	CG31269	5E-053
ab-tri_asb-54787	0.000960013	443	538	40.7345	609	737	100.069	1275	2.45661	Unknown product	uk				hypothetical secreted protein	0.002
ab-tri_asb-53541	0	7950	7951	332.368	10786	10788	808.705	18739	2.43316	hypothetical conserved protein	uc	DIPTERA	2e-34	100	hypothetical conserved protein	5E-034
ab-tri_asb-23689	2.95538e-10	6881	6883	85.2564	9165	9165	203.579	16048	2.38784	ecdysone receptor-mediated signaling pathway - steroid hormone receptor binding - positive regulation of transcription from RNA polymerase II	tm	GO	4e-59	57.3	CG11347, isoform A	2E-058
ab-tri_asb-55889	0.00732895	862	866	38.6661	1138	1147	91.839	2013	2.37518	Unknown product	uk				hypothetical protein IscW_ISCW015670	32
ab-tri_asb-1511	0.0085777	818	822	46.7111	995	1007	102.619	1829	2.19689	Unknown product	uk				Retrovirus-related Pol polyprotein from transposon 412; Includes: RecName:	3E-007
ab-tri_asb-2241	0.00117081	2199	2199	56.724	2633	2634	121.845	4833	2.14804	Fkbp13 - inter-male aggressive behavior - extracellular space - calcium ion binding - protein folding - FK506 binding - peptidyl-prolyl cis-trans	pm	GO	2e-99	85.1	FKBP-type peptidyl-prolyl cis-trans isomerase	1E-117
ab-tri_asb-8302	0	18716	18716	293.673	22261	22261	626.394	40977	2.13296	Serine carboxypeptidase S28	met/aa	CDD	0	100.2	CG3734	1E-162
ab-tri_asb-14294	1.9067e-11	5623	5623	123.885	6681	6681	263.962	12304	2.13071	multicellular organism reproduction - microtubule associated complex - lipid particle - extracellular space - protein folding - peptidyl-prolyl	cs	GO	5e-94	100.4	peptidyl-prolyl cis-trans isomerase	1E-116
ab-tri_asb-16221	0.0228269	1170	1171	47.6173	1386	1386	101.07	2557	2.12255	odorant binding protein 2	s/	DIPTERA	2e-91	100	odorant binding protein 2	7E-091
ab-tri_asb-6833	5.67042e-07	657	2822	88.1998	655	3320	186.08	6142	2.10976	Uncharacterized protein - death domain binding - negative regulation of transcription DNA-dependent - cellular response to amino acid starvation -	st/apoptosis	GO	5e-11	96.1	death-associated protein 1	3E-049
ab-tri_asb-1488	7.49996e-06	532	612	78.3323	638	720	165.262	1332	2.10976	CAATT-binding transcription factor/60S ribosomal subunit biogenesis protein	tf	KOG	3e-06	6.1	conserved Plasmodium protein, unknown function	4E-009
ab-tri_asb-55634	0	19878	19879	378.952	23208	23208	793.376	43087	2.0936	fat body trypsin	pm/protease	NR-LIGHT	0	100	fat body trypsin	1E-147
ab-tri_asb-22429	0.0353891	2666	2666	48.4836	3094	3095	100.936	5761	2.08186	flightin - adult somatic muscle development - striated muscle myosin thick filament assembly - contractile fiber - skeletal muscle myosin thick	cs	GO	1e-60	100.5	flightin	8E-060
ab-tri_asb-9739	4.00606e-06	2423	2423	86.8363	2777	2777	178.474	5200	2.05529	translocon-associated complex TRAP delta subunit	pe	DIPTERA	2e-91	100	translocon-associated complex TRAP delta subunit	7E-091
ab-tri_asb-3170	0.0149532	10530	13168	54.4857	12373	15024	111.481	28192	2.04605	Stretchin-Mlck - microtubule associated complex - ATP binding - protein serine/threonine kinase - structural constituent of cytoskeleton - protein	cs	GO	0	20.3	Stretchin-Mlck, isoform H	0.0
ab-tri_asb-54668	4.18091e-07	4885	4885	100.924	5503	5503	203.884	10388	2.02016	midgut zinc carboxypeptidase	pm/protease	NR-LIGHT	0	100	midgut zinc carboxypeptidase	0.0
ab-tri_asb-53401	3.21793e-07	1510	1651	105.408	1676	1839	210.552	3490	1.9975	HIV-1 Vpr-binding protein	nr	KOG	2e-11	7.6	lethal (2) 01289, isoform G	5E-022
ab-tri_asb-39791	0	5230	5365	196.197	5766	5898	386.792	11263	1.97145	Trypsin-like serine protease	pm/protease	SMART	3e-54	90.8	IP08381p	1E-051
ab-tri_asb-27573	0.00993393	3425	3425	64.0193	3734	3734	125.163	7159	1.95508	Translocon-associated complex TRAP alpha subunit	pe	KOG	2e-90	110.7	translocon-associated complex TRAP alpha subunit	1E-168
ab-tri_asb-54422	3.68822e-07	933	953	116.965	1011	1023	225.16	1976	1.92501	Nucleolar transcription factor 1-B	tf	SWISSP	2e-08	10.2	mature parasite-infected erythrocyte surface antigen	3E-010
ab-tri_asb-10728	4.09787e-07	3443	3443	118.191	3678	3678	226.418	7121	1.91569	hypothetical conserved protein	uc	DIPTERA	6e-30	99	hypothetical conserved protein	2E-029
ab-tri_asb-56204	4.95741e-10	40840	40840	721.24	42733	42733	1353.35	83573	1.87642	zinc carboxypeptidase	pm/protease	NR-LIGHT	0	100	zinc carboxypeptidase	0.0
ab-tri_asb-44933	0	12332	12391	257.384	12594	12620	470.095	25011	1.82644	60s ribosomal protein L37	ps	DIPTERA	3e-46	100	60s ribosomal protein L37	1E-045
ab-tri_asb-55776	7.62679e-11	29756	30669	266.003	30564	31127	484.146	61796	1.82007	Flavin-containing amine oxidase	met/int	KOG	0	113	CG8032	0.0
ab-tri_asb-52337	0.000576418	520	606	102.444	519	604	183.105	1210	1.78737	Unknown product	uk				conserved Plasmodium protein, unknown function	8E-007
ab-tri_asb-40426	6.05434e-07	852	878	152.255	814	862	268.062	1740	1.76061	Unknown product	uk				CG5255	1E-005
ab-tri_asb-50910	0.00176419	2252	2268	102.112	2185	2216	178.919	4484	1.75218	gmfb8b	uc	DIPTERA	1e-85	78	gmfb8b	4E-085
ab-tri_asb-54815	0	103797	104113	649.438	98875	99040	1107.88	203153	1.70591	polyprotein	vir/	NR-LIGHT	2e-53	21.2	polyprotein	2E-053
ab-tri_asb-55861	0	68646	68646	1852.53	65086	65111	3151.05	133757	1.70095	Trypsin	met/aa	KOG	7e-63	100	midgut trypsin	1E-165
ab-tri_asb-54554	9.67651e-06	1105	1182	153.482	1037	1117	260.102	2299	1.69468	Unknown product	uk				hypothetical protein KOX_26000	16
ab-tri_asb-52478	0	3265	3275	376.188	3084	3091	636.713	6366	1.69254	Unknown product	uk				G protein-coupled receptor	8E-004
ab-tri_asb-56073	7.85971e-06	635	891	157.559	609	838	265.742	1729	1.68662	salivary acidic secreted protein	s/	DIPTERA	1e-19	37.5	5' nucleotidase	4E-020
ab-tri_asb-19767	0.0258363	3728	3728	97.4747	3497	3497	163.969	7225	1.68217	gmfb8b	uc	DIPTERA	5e-43	103	gmfb8b	2E-042
ab-tri_asb-25655	0.000315748	1965	1966	131.78	1840	1840	221.174	3806	1.67836	Unknown product	uk				RE04676p	3E-008
ab-tri_asb-55186	4.3492e-06	989	1028	172.696	919	950	286.196	1978	1.65723	salivary acidic secreted protein	s/	DIPTERA	4e-22	39	5' nucleotidase	4E-022
ab-tri_asb-36071	0	18442	18446	580.568	17015	17017	960.473	35463	1.65437	GK19214	uc	DIPTERA	9e-19	82.4	CG5107	3E-013
ab-tri_asb-28621	0.00322789	3322	3322	122.484	3049	3049	201.6	6371	1.64592	Sec61beta - negative regulation of autophagy - protein transporter - Sec61 translocon complex - SRP-dependent cotranslational protein targeting to	tr	GO	3e-44	100	sec61 protein translocation complex beta subunit	2E-049
ab-tri_asb-13926	6.36669e-06	9707	9708	175.362	8890	8891	288.01	18599	1.64237	gmfb8b	uc	DIPTERA	1e-44	104.8	gmfb8b	4E-044
ab-tri_asb-52956	0	16930	16932	496.846	15146	15148	797.113	32080	1.60435	midgut trypsin	pm/protease	NR-LIGHT	0	100	midgut trypsin	1E-147
ab-tri_asb-38531	0	14485	15163	361.956	12662	13547	579.916	28710	1.60217	Calmodulin	st	KOG	1e-35	98.6	troponin C isoform 4, isoform A	1E-061
ab-tri_asb-50911	9.52014e-08	4083	4141	232.369	3616	3695	371.826	7836	1.60015	gmfb8b	uc	DIPTERA	1e-67	77.5	gmfb8b	3E-067
ab-tri_asb-54789	5.52942e-10	21165	21775	2636.42	18878	19232	4175.72	41007	1.58386	trypsin	pm/protease	DIPTERA	1e-34	25.5	trypsin	4E-034
ab-tri_asb-56398	0.000103536	5543	18755	178.131	5420	16490	280.863	35245	1.57672	Fatty acid desaturase	met/lipd	KOG	0	100.6	fatty acyl-CoA desaturase	0.0
ab-tri_asb-26861	0.0108877	9978	9979	134.179	8745	8751	211.011	18730	1.57261	activating transcription factor 4	tf	NR-LIGHT	0	100	activating transcription factor 4	0.0
ab-tri_asb-8833	0	34490	34494	374.004	29506	29506	573.712	64000	1.53397	Phosphoenolpyruvate carboxykinase	met/energy	KOG	0	101.2	phosphoenolpyruvate carboxykinase	0.0
ab-tri_asb-45034	1.75772e-05	4053	4165	228.469	3467	3524	346.657	7689	1.5173	gmfb8b	uc	DIPTERA	3e-37	36.5	gmfb8b	8E-037
ab-tri_asb-37748	1.33469e-10	8230	8230	482.996	6547	6549	689.239	14779	1.42701	60s ribosomal protein L39	ps	KOG	5e-23	100	ribosomal protein L39, putative	2E-022
ab-tri_asb-56180	4.3854e-10	7718	9529	494.455	5825	7476	695.664	17005	1.40693	midgut trypsin	pm/protease	DIPTERA	7e-83	35	midgut trypsin	2E-082
ab-tri_asb-36899	0.000259224	19695	19704	297.205	15243	15252	412.553	34956	1.38811	60S ribosomal protein L28	ps	SWISSP	3e-58	92.3	GH04183p	1E-057
ab-tri_asb-39712	1.22982e-08	26066	26066	488.919	20003	20004	672.87	46070	1.37624	40S ribosomal protein S3A	ps	NR-LIGHT	0	100	40S ribosomal protein S3A	1E-152
ab-tri_asb-21226	0.000132895	10049	10050	338.087	7641	7641	460.96	17691	1.36344	40S ribosomal protein S17	ps	KOG	1e-62	97.7	ribosomal protein S17	2E-065
ab-tri_asb-39616	0.00351804	1578	1792	278.42	1184	1361	379.203	3153	1.36198	midgut trypsin	pm/protease	DIPTERA	7e-16	16.4	midgut trypsin	3E-015
ab-tri_asb-23203	1.13904e-05	14119	14119	386.457	10722	10722	526.289	24841	1.36183	40S ribosomal protein S15	ps	KOG	2e-78	93.4	ribosomal protein S15, isoform B	1E-074
ab-tri_asb-14076	0.000480173	7315	7315	321.271	5537	5537	436.097	12852	1.35741	Ribosomal L38e protein family	ps	PFAM	2e-33	100	ribosomal protein L38	4E-030
ab-tri_asb-17441	0	2563	14985	651.744	2079	11305	881.744	26290	1.3529	Ribosomal protein L41	ps	KOG	2e-09	100	hypothetical protein DAPPUDRAFT_312612	5E-006
ab-tri_asb-25326	8.76419e-06	15570	15572	426.662	11634	11634	571.637	27206	1.33979	40S ribosomal protein S14	ps	KOG	2e-74	100	ribosomal protein S14b	4E-079
ab-tri_asb-5819	1.59115e-05	3615	16390	434.46	2704	12137	576.944	28527	1.32796	ribosomal protein L22	ps	NR-LIGHT	0	100	ribosomal protein L22	1E-157
ab-tri_asb-51314	6.78574e-07	3729	3751	517.037	2735	2764	683.225	6515	1.32142	midgut trypsin	pm/protease	DIPTERA	6e-27	22.3	midgut trypsin	2E-026
ab-tri_asb-14138	2.0211e-08	15238	15242	619.797	11149	11151	813.154	26393	1.31197	40S ribosomal protein S29	ps	DIPTERA	5e-29	100	RH06643p	1E-028
ab-tri_asb-24332	3.34252e-06	19944	19944	513.969	14528	14528	671.401	34472	1.30631	ribosomal protein S3	ps	NR-LIGHT	0	98.4	ribosomal protein S3	1E-140
ab-tri_asb-55791	2.1355e-09	19307	19312	697.691	14035	14036	909.349	33348	1.30337	60S ribosomal protein L22	ps	KOG	9e-73	100	ribosomal protein L17	1E-104
ab-tri_asb-2400	0.000413707	10440	10440	427.765	7515	7516	552.259	17956	1.29103	ubiquitin-like/40S ribosomal S30 fusion protein	ps	DIPTERA	4e-69	100	ubiquitin-like/40S ribosomal S30 fusion protein	1E-068
ab-tri_asb-55640	2.50996e-05	3950	4280	530.143	2813	3050	677.486	7330	1.27793	Unknown product	uk				hypothetical protein TcasGA2_TC003960	3E-005
ab-tri_asb-14199	0.0388051	8661	8661	353.795	6112	6113	447.805	14774	1.26572	60S ribosomal protein L14/L17/L23	ps	KOG	1e-58	97.2	ribosomal protein L23	2E-072
ab-tri_asb-54448	0	246545	259245	5247.12	170240	179641	6520.3	438886	1.24264	trypsin	pm/protease	NR-LIGHT	0	106.5	trypsin	1E-146
ab-tri_asb-54777	0	533579	534695	2149.23	368586	369076	2660.39	903771	1.23783	polyprotein	te	NR-LIGHT	0	100	polyprotein	0.0
ab-tri_asb-20465	0.000384137	19426	19426	562.658	13393	13393	695.649	32819	1.23636	40S ribosomal protein S6	ps	NR-LIGHT	0	100	40S ribosomal protein S6 gi|83595301|gb|ABC25102.1| ribosomal protein S6	1E-136
ab-tri_asb-56216	2.66938e-10	68915	68951	1066.35	47297	47319	1312.34	116270	1.23068	NADH dehydrogenase subunit 4	met/energy	KOG	0	99.1	NADH dehydrogenase subunit 4	0.0
ab-tri_asb-39842	0.0149181	31593	31596	458.564	21662	21662	563.791	53258	1.22947	40S ribosomal protein S8	ps	KOG	7e-90	104	40S ribosomal protein S8	1E-114
ab-tri_asb-56267	9.17121e-08	18668	18673	910.902	12717	12718	1112.57	31391	1.22139	acidic ribosomal protein	ps	DIPTERA	3e-35	85.9	ribosomal protein P2	1E-032
ab-tri_asb-54809	0.0224893	9869	12396	501.791	6444	8350	606.148	20746	1.20797	Ubiquitin/40S ribosomal protein S27a fusion	ps	KOG	3e-72	100	ribosomal protein S27A	1E-084
ab-tri_asb-54669	6.01256e-05	85572	85577	937.328	55752	55754	1095.12	141331	1.16834	Zinc carboxypeptidase A 1	pm/protease	NR-LIGHT	0	98	FI04406p	1E-160
ab-tri_asb-54343	1.71603e-10	81959	81963	2278.24	52571	52574	2620.62	134537	1.15028	midgut trypsin	pm/protease	DIPTERA	6e-73	92	midgut trypsin	2E-072
ab-tri_asb-54185	4.41691e-05	21546	21550	1209.26	13638	13642	1372.79	35192	1.13523	hypothetical protein	uc	DIPTERA	4e-33	100	hypothetical protein	1E-032
ab-tri_asb-56299	0.0172131	35991	35993	869.224	22682	22682	982.305	58675	1.13009	DNA repair protein RAD50 ABC-type ATPase/SMC superfamily	nr	KOG	4e-06	15.7	hypothetical protein	1E-124
ab-tri_asb-54266	0.024261	44812	44819	1002.23	27730	27734	1112.16	72553	1.10969	Juvenile hormone binding protein in insects	s/	SMART	8e-38	96.4	CG7953	5E-083
ab-tri_asb-56175	0.00454268	123632	123747	1662.25	73730	73823	1778.3	197570	1.06981	chymotrypsin-like serine protease precursor	pm/protease	NR-LIGHT	0	100	chymotrypsin-like serine protease precursor	1E-159
ab-tri_asb-56386	0	3731962	5147459	93421.5	2118831	2980967	97020.2	8128426	1.03852	Glossina morsitans morsitans 16S ribosomal RNA gene mitochondrial gene for mitochondrial RNA partial sequence	ps	RRNA	0	22.5	hypothetical protein BSPA14S_D0022	0.002
ab-tri_asb-38520	3.52018e-06	194948	285898	4618.14	123332	162702	4713.03	448600	1.02055	ATP synthase F0 subunit 6	met/energy	KOG	8e-61	92.8	cytochrome c oxidase subunit III	1E-127
ab-tri_asb-55887	1.89316e-07	566769	586550	6485.28	318399	329397	6531.23	915947	1.00708	Cytochrome c oxidase subunit I	met/energy	KOG	9e-68	115.3	cytochrome c oxidase subunit I	0.0
ab-tri_asb-2792	1.14402e-10	386322	409319	9770.85	214341	228592	9785.5	637911	1.0015	chymotrypsin-like serine protease precursor	pm/protease	NR-LIGHT	0	73.9	chymotrypsin-like serine protease precursor	1E-117
ab-tri_asb-56229	2.26726e-05	166972	196735	6036.52	90172	109580	6029.59	306315	0.998852	trypsin-like serine protease precursor	pm/protease	NR-LIGHT	0	79.6	trypsin-like serine protease precursor	1E-135
ab-tri_asb-56100	2.28804e-10	113581	113759	12379.3	44668	44695	8722.12	158454	0.70457	Unknown product	uk				hypothetical protein BRAFLDRAFT_108419	15
ab-tri_asb-54793	0.000495806	34842	34875	1139	13348	13356	782.234	48231	0.686773	40S ribosomal protein S2/30S ribosomal protein S5	ps	KOG	2e-97	89.6	40S ribosomal protein S2	1E-128
ab-tri_asb-40423	6.67344e-11	74079	74120	3563.96	27617	27626	2382.14	101746	0.668396	peritrophin-15 precursor	extmat	DIPTERA	2e-23	100	Pro2	2E-054
ab-tri_asb-54803	0.00919123	61771	61818	777.17	22978	23007	518.696	84825	0.667416	F0F1-type ATP synthase beta subunit	met/energy	KOG	0	97.3	F0F1-type ATP synthase beta subunit	0.0
ab-tri_asb-31145	0.000196167	20093	26708	963.594	7535	9895	640.206	36603	0.664394	Histone H4	nr	KOG	4e-54	100	histone 1, H4e	2E-053
ab-tri_asb-54171	0.000400252	18961	19157	916.221	7047	7086	607.75	26243	0.663323	Unknown product	uk				T-cell receptor beta chain ANA 11	6E-007
ab-tri_asb-54403	1.23935e-10	45124	45124	2197.24	16457	16458	1437.14	61582	0.654065	Kazal type serine protease inhibitors	s/protinh	SMART	1e-12	100	uncharacterized conserved protein	2E-042
ab-tri_asb-55784	0.000548281	74290	74290	763.895	26734	26735	492.986	101025	0.645359	F0F1-type ATP synthase alpha subunit	met/energy	KOG	0	82.9	F0F1-type ATP synthase alpha subunit	0.0
ab-tri_asb-56948	1.17286e-05	28171	28481	932.44	10145	10232	600.728	38713	0.644253	Mucin-5AC - fibril organization - fibril - digestion - cell adhesion - extracellular region - extracellular matrix structural constituent	extmat	GO	3e-45	5.4	hypothetical protein, partial	9E-045
ab-tri_asb-18212	0.00941513	7723	11284	606.6	2978	4028	388.311	15312	0.640144	G protein-coupled receptor	st	DIPTERA	2e-62	39.8	G protein-coupled receptor	6E-062
ab-tri_asb-56024	0.00705475	22721	22731	603.14	8070	8076	384.279	30807	0.637131	DNA-binding nuclear protein p8	tm	KOG	3e-09	51.4	DNA-binding nuclear protein p8	7E-030
ab-tri_asb-56268	8.10346e-11	7586	7977	1331.75	2709	2815	842.777	10792	0.632834	Unknown product	uk				hypothetical protein LOC100678605	2.4
ab-tri_asb-50933	0	56421	58197	3571.38	19961	20497	2255.67	78694	0.631598	ubiquitin A-52 residue ribosomal protein fusion product 1 - cytosolic large ribosomal subunit - intracellular	ps	GO	1e-76	19.8	putative ubiquitin (ribosomal protein L40)	6E-076
ab-tri_asb-57915	4.14707e-10	330085	331460	10695.4	112071	112522	6511.07	443982	0.608776	GL24111	uc	DIPTERA	3e-23	97	LP20351p	1E-021
ab-tri_asb-56047	1.96247e-08	26943	50186	867.483	10220	16838	521.94	67024	0.601671	Mitochondrial F1F0-ATP synthase subunit c/ATP9/proteolipid	met/energy	KOG	5e-55	100.7	mitochondrial ATP synthase lipid binding protein precursor	3E-068
ab-tri_asb-9738	4.66842e-06	81948	82053	679.028	27410	27434	407.13	109487	0.599578	Myosin class II heavy chain	cs	KOG	0	35.5	myosin heavy chain	0.0
ab-tri_asb-55793	0	63330	63331	1660.74	21067	21068	990.74	84399	0.596566	midgut trypsin	pm/protease	NR-LIGHT	0	100	midgut trypsin	1E-144
ab-tri_asb-6029	0.0390889	20153	20153	377.482	6677	6677	224.28	26830	0.594146	Glyceraldehyde 3-phosphate dehydrogenase	met/carb	KOG	6e-72	60	Glyceraldehyde-3-phosphate dehydrogenase; Short=GAPDH gi|64175015|gb|AAY41178.1|	0.0
ab-tri_asb-54063	0.0488607	4572	4576	369.361	1515	1515	219.295	6091	0.593715	Uncharacterized protein - unfolded protein binding - heat shock protein binding - protein folding	pm	GO	3e-06	5.7	hypothetical protein	2E-007
ab-tri_asb-54989	0.00398937	4380	4386	438.253	1446	1447	259.284	5833	0.591631	Unknown product	uk				mushroom body defect protein	9.2
ab-tri_asb-51699	8.62652e-07	36255	36257	673.492	11891	11891	396.105	48148	0.588136	gamma-subunitmethylmalonyl-CoA decarboxylase Aedes aegypti	met/aa	NR-LIGHT	5e-38	98	uncharacterized conserved protein	2E-080
ab-tri_asb-2566	1.41669e-05	41731	41954	587.635	13670	13738	345.071	55692	0.587221	60s acidic ribosomal protein P0	ps	NR-LIGHT	0	100	60s acidic ribosomal protein P0	1E-172
ab-tri_asb-33216	0.00060093	12153	12153	427.562	3871	3871	244.225	16024	0.571204	Pro1	uc	DIPTERA	4e-52	100	Pro1	1E-051
ab-tri_asb-57168	4.02362e-05	41744	41746	468.314	13091	13091	263.358	54837	0.562353	Creatine kinases	met/energy	KOG	0	95.3	arginine kinase, isoform A	0.0
ab-tri_asb-55610	4.39122e-05	16666	16667	451.146	5180	5181	251.492	21848	0.557452	trypsin	pm/protease	NR-LIGHT	0	100	trypsin	1E-163
ab-tri_asb-55796	1.33516e-08	64575	64579	634.431	20004	20006	352.456	84585	0.555546	ferritin light-chain Glossina morsitans morsitans	storage/	NR-LIGHT	0	100	ferritin light-chain	1E-122
ab-tri_asb-35096	0.00464176	7266	7268	336.818	2251	2251	187.072	9519	0.555408	GG25328	uc	DIPTERA	5e-21	99.3	CG13102	4E-018
ab-tri_asb-6412	0.00847003	9175	9175	319.446	2834	2834	176.947	12009	0.553917	Unknown product	uk				tubulin	2.2
ab-tri_asb-55753	0.000340123	51698	51702	389.05	15923	15923	214.869	67625	0.552292	Calcium-transporting ATPase sarcoplasmic/endoplasmic reticulum type	tr	SWISSP	0	99.6	calcium ATPase at 60A, isoform B	0.0
ab-tri_asb-52799	0	23886	23897	943.203	7322	7324	518.396	31221	0.549612	hypothetical conserved protein	uc	DIPTERA	5e-34	100	hypothetical conserved protein	2E-033
ab-tri_asb-7620	0.0209963	20945	20985	286.757	6396	6406	156.979	27391	0.547431	Aromatic amino acid hydroxylase	met/aa	KOG	0	99.3	aromatic amino acid hydroxylase	0.0
ab-tri_asb-1656	3.3081e-05	27604	27610	426.507	8416	8419	233.223	36029	0.546821	Isovaleryl-CoA dehydrogenase	met/aa	KOG	9e-83	90.9	short-chain acyl-CoA dehydrogenase	0.0
ab-tri_asb-51018	0	44765	44770	1769.65	13646	13648	967.432	58418	0.54668	Unknown product	uk				hypothetical secreted protein	0.12
ab-tri_asb-56071	3.03097e-05	7975	8031	424.093	2439	2441	231.159	10472	0.545066	Unknown product	uk				putative RNA dependent RNA polymerase	0.002
ab-tri_asb-45371	0.0198001	9094	9094	282.584	2761	2761	153.855	11855	0.544456	GL16381	uc	DIPTERA	3e-24	79.6	CG9691, isoform A	1E-018
ab-tri_asb-50454	0.00257578	5247	5251	321.504	1588	1588	174.36	6839	0.542325	salivary secreted peptide	s/	DIPTERA	3e-14	100	putative salivary secreted peptide	1E-013
ab-tri_asb-20632	0.00443258	55527	55556	309.551	16785	16790	167.766	72346	0.541965	Angiotensin I-converting enzymes - M2 family peptidases	met/aa	KOG	0	94.4	angiotensin converting enzyme, isoform A	0.0
ab-tri_asb-7067	0.00590104	22848	22850	298.725	6873	6874	161.156	29724	0.539479	Succinyl-CoA:alpha-ketoacid-CoA transferase	met/energy	KOG	0	96.5	succinyl-CoA alpha-ketoacid-CoA transferase	0.0
ab-tri_asb-25603	0.0320672	18271	18280	261.771	5483	5487	140.906	23767	0.538282	glutathione S-transferase	detox	NR-LIGHT	0	100	glutathione S-transferase	1E-118
ab-tri_asb-55645	6.81644e-10	177196	184299	3317.97	52677	54402	1756.37	238701	0.52935	Microtubule-associated protein TAU	cs	KOG	4e-23	15	Protein TsetseEP; AltName: Full=EP-repeat protein; Flags: Precursor	1E-149
ab-tri_asb-5808	0	37360	53073	778.677	10199	15573	409.739	68646	0.526199	S-adenosylhomocysteine hydrolase	met/int	KOG	0	99.7	adenosylhomocysteinase	0.0
ab-tri_asb-3779	0.000312124	65690	65732	328.706	19218	19240	172.539	84972	0.524904	Puromycin-sensitive aminopeptidase	met/aa	KOG	0	101	CG31198	0.0
ab-tri_asb-13733	1.27762e-05	3480	9262	387.774	936	2706	203.167	11968	0.523931	heat shock protein 70	pm	CDD	7e-06	21.4	apolipophorin-III, putative	1E-005
ab-tri_asb-55851	1.00102e-10	57750	71039	944.332	16826	20535	489.524	91574	0.518381	ferritin heavy chain-like Glossina morsitans morsitans	storage/	NR-LIGHT	0	100	ferritin heavy chain-like	1E-115
ab-tri_asb-53339	0.000726832	2657	2681	296.551	765	772	153.134	3453	0.516383	Unknown product	uk				conserved Plasmodium protein, unknown function	6E-006
ab-tri_asb-1394	0.000332416	16011	16011	303.709	4576	4576	155.66	20587	0.512529	endonuclease	met/nuc	NR-LIGHT	0	100	putative endonuclease	0.0
ab-tri_asb-5775	0.000121367	16528	16528	320.759	4721	4721	164.303	21249	0.51223	serine-type endopeptidase - proteolysis	pm/protease	GO	7e-80	96.7	IP09974p	4E-079
ab-tri_asb-55314	0.000252317	12525	12538	303.883	3557	3565	154.949	16103	0.509897	regulatory protein MLP	st	DIPTERA	7e-50	59.1	regulatory protein MLP	2E-049
ab-tri_asb-54539	0.0373879	9189	9361	215.606	2614	2657	109.744	12018	0.509003	cell wall protein FLO11p Strongylocentrotus purpuratus	extmat	NR-LIGHT	1e-13	24.9	RE32881p	1E-015
ab-tri_asb-6013	0.0157852	17357	17358	226.927	4899	4899	114.854	22257	0.506126	heat shock protein 60	pm	NR-LIGHT	0	100	heat shock protein 60	0.0
ab-tri_asb-10940	3.69021e-05	24468	24482	328.694	6896	6899	166.105	31381	0.505348	Methylmalonate semialdehyde dehydrogenase	met/aa	KOG	2e-57	107.6	methylmalonate-semialdehyde dehydrogenase	0.0
ab-tri_asb-17267	0.0014304	8598	8609	266.282	2423	2426	134.565	11035	0.505347	thioredoxin peroxidase 1 Glossina morsitans morsitans	detox/ox	NR-LIGHT	0	100	putative thioredoxin peroxidase 1	1E-110
ab-tri_asb-51923	1.33469e-10	20947	20951	776.74	5898	5899	392.194	26850	0.504923	trypsin	pm/protease	NR-LIGHT	0	83.4	trypsin	1E-121
ab-tri_asb-56130	4.83928e-06	2033	16088	360.354	729	4521	181.599	20609	0.503946	Mitochondrial solute carrier protein	met/energy	KOG	6e-55	97.1	mitochondrial ADP/ATP carrier protein	1E-172
ab-tri_asb-22516	0.0198296	10677	10773	217.391	2990	3014	109.068	13787	0.501716	cytochrome P450 cYP4G13V2	detox/ox	DIPTERA	4e-99	33.2	cytochrome P450 cYP4G13V2	1E-098
ab-tri_asb-5028	0.00724354	23153	23157	231.991	6462	6464	116.129	29621	0.500576	heat shock protein 83	pm	NR-LIGHT	0	100.1	endoplasmic reticulum glucose-regulated protein	0.0
ab-tri_asb-23282	0.0128338	15335	15335	221.248	4268	4268	110.426	19603	0.499105	Carnitine O-acyltransferase CRAT	met/lipd	KOG	2e-53	52.7	carnitine O-acyltransferase CPTI	0.0
ab-tri_asb-32930	0	15768	15772	647.224	4378	4378	322.177	20150	0.497783	Chitin-binding domain type 2	extmat	SMART	5e-11	97.9	bifunctional inhibitor/lipid-transfer protein/seed storage 2S albumin-like	3E-010
ab-tri_asb-8605	2.52161e-09	14383	30957	467.726	3926	8569	232.174	39526	0.496389	Phosphoribosylpyrophosphate synthetase-associated protein	met/aa	KOG	2e-90	101.9	ribose-phosphate pyrophosphokinase	0.0
ab-tri_asb-56907	1.66836e-10	61484	68044	1067.68	16885	18809	529.259	86853	0.495709	Phosphoribosylamidoimidazole-succinocarboxamide synthase	met/nuc	KOG	5e-94	113.6	phosphoribosylamidoimidazole-succinocarboxamide synthase	0.0
ab-tri_asb-17817	3.59126e-05	8395	8395	305.341	2306	2306	150.409	10701	0.492595	Unknown product	uk				conserved Plasmodium protein, unknown function	0.012
ab-tri_asb-26562	0.0191523	13727	13727	206.471	3769	3769	101.663	17496	0.492382	Enolase	met/carb	KOG	0	100	enolase	0.0
ab-tri_asb-36956	2.94689e-05	988	17225	307.837	341	4728	151.527	21953	0.492232	Calreticulin	pm	KOG	0	100	calreticulin	0.0
ab-tri_asb-8255	0.000203384	12733	12734	275.14	3484	3484	134.995	16218	0.490642	Insect pheromone-binding family	s/	PFAM	4e-52	100	hypothetical protein	3E-067
ab-tri_asb-55804	0	139453	141778	1463.45	38033	38616	714.803	180394	0.488438	heat shock-like protein similar to heat shock 70 kDa protein	pm	NR-LIGHT	0	100	heat shock-like protein, similar to heat shock 70 kDa proteins	0.0
ab-tri_asb-25277	0.0120036	6364	6373	207.132	1727	1730	100.833	8103	0.486803	ATP binding - extracellular region - chitin binding - chitin metabolic process - transporter - transport	tr	GO	4e-17	6.6	CG33173	2E-016
ab-tri_asb-854	0.000459144	1718	1720	255.422	466	466	124.099	2186	0.485857	Unknown product	uk				CG7294	7E-005
ab-tri_asb-18468	0.0446104	2062	2064	186.167	557	559	90.4182	2623	0.485684	Unknown product	uk				response regulator	12
ab-tri_asb-56041	0	61559	62025	2629.58	16618	16784	1276.05	78809	0.485266	Unknown product	uk				hypothetical protein	3.3
ab-tri_asb-6002	0.00177792	4625	13040	232.272	1198	3519	112.406	16559	0.483942	G-box binding factortranscription factor - regulation of transcription from RNA polymerase II promoter - cytosol - nucleus - sequence-specific DNA	tm	GO	1e-09	9.4	CG33205, isoform F	2E-091
ab-tri_asb-55955	0	20612	20616	602.318	5526	5530	289.733	26146	0.48103	lectin Glossina morsitans morsitans	uc	NR-LIGHT	0	100	lectin	1E-110
ab-tri_asb-5817	0.000127989	10441	10483	266.828	2803	2811	128.309	13294	0.480869	translation initiation inhibitor UK114/IBM1	ps	DIPTERA	5e-71	100	putative translation initiation inhibitor UK114/IBM1	1E-070
ab-tri_asb-54871	0	76903	76945	1936.5	20608	20624	930.812	97569	0.480666	Unknown product	uk				conserved hypothetical protein	2.8
ab-tri_asb-6931	0.0161571	14232	14233	194.591	3809	3810	93.4118	18043	0.480043	Chitin binding Peritrophin-A domain	extmat	PFAM	4e-11	100	AGAP012131-PA	5E-010
ab-tri_asb-56469	0	79674	81793	7994.52	21382	21834	3827.02	103627	0.478706	DNA polymerase III subunits gamma and tau	nr	CDD	2e-16	6.1	unnamed protein product	2E-040
ab-tri_asb-23285	9.80386e-05	36722	36756	260.537	9703	9711	123.44	46467	0.473791	Aldehyde dehydrogenase	met/energy	KOG	4e-68	94.4	aldehyde dehydrogenase	0.0
ab-tri_asb-56045	8.58014e-10	4536	39378	1917.45	860	10402	908.318	49780	0.473712	retrotransposon protein	te	DIPTERA	1e-42	32.7	retrotransposon protein	3E-042
ab-tri_asb-53546	5.68701e-07	2191	2278	330.972	573	600	156.329	2878	0.472334	Unknown product	uk				hypothetical protein NCU08367	0.033
ab-tri_asb-1971	0.0132318	10766	10770	187.977	2827	2827	88.4841	13597	0.470719	Bax-mediated apoptosis inhibitor TEGT/BI-1	imm	KOG	3e-78	100.4	bax-mediated apoptosis inhibitor TEGT/BI-1	1E-129
ab-tri_asb-31673	1.85903e-10	11925	13033	775.024	3123	3408	363.431	16441	0.468928	heat shock protein cognate 4	pm	DIPTERA	3e-26	10	heat shock protein cognate 4	7E-026
ab-tri_asb-34590	0	49258	49266	647.218	12868	12871	303.226	62137	0.468507	Beta tubulin	cs	KOG	1e-64	109.4	alpha-Tubulin at 84B	0.0
ab-tri_asb-57260	1.2418e-05	35057	35066	280.933	9149	9152	131.487	44218	0.468038	muscle LIM protein at 84B	cs	NR-LIGHT	0	60	muscle LIM protein at 84B	0.0
ab-tri_asb-34230	6.19677e-11	31645	31649	850.685	8215	8215	395.975	39864	0.465478	Unknown product	uk				hypothetical protein HMPREF9957_0155	0.036
ab-tri_asb-6789	2.19325e-05	17790	17790	269.09	4615	4616	125.21	22406	0.465309	Fructose-biphosphate aldolase	met/carb	KOG	0	100.2	putative fructose 1,6-bisphosphate aldolase	0.0
ab-tri_asb-56049	0	43548	44728	1406.12	11266	11539	650.522	56267	0.462637	Glycine-rich cell wall structural protein 1	extmat	SWISSP	4e-59	46	hypothetical protein IAM_21956	2E-058
ab-tri_asb-57936	2.89818e-09	16353	30979	385.142	4057	7992	178.18	38971	0.462636	Glutamate/leucine/phenylalanine/valine dehydrogenases	met/aa	KOG	0	102.1	glutamate dehydrogenase	0.0
ab-tri_asb-54796	1.43002e-10	11676	41544	531.232	3198	10707	245.525	52251	0.46218	Glutamine phosphoribosylpyrophosphate amidotransferase	met/nuc	KOG	0	103.5	phosphoribosylamidotransferase 2, isoform B	0.0
ab-tri_asb-28119	4.76674e-11	11274	11274	452.961	2902	2902	209.089	14176	0.461605	Insect pheromone-binding family	s/	PFAM	2e-52	100	chemosensory protein 3	5E-067
ab-tri_asb-53397	0	29858	62795	890.217	9083	16145	410.45	78940	0.461067	Actin-related protein - Arp4p/Act3p	cs	KOG	1e-90	98.3	actin 87E	0.0
ab-tri_asb-36951	0	13175	13890	729.191	3370	3566	335.716	17456	0.460395	Gmfb8	uc	DIPTERA	8e-77	68.3	Gmfb8	2E-076
ab-tri_asb-49393	6.67344e-11	3055	3073	464.036	782	783	212.032	3856	0.456931	muscle LIM protein at 84B	cs	DIPTERA	4e-29	12	muscle LIM protein at 84B	2E-028
ab-tri_asb-55865	1.04868e-10	16934	35254	774.169	4298	8897	350.366	44151	0.452571	lethal (2) essential for life - regulation of autophagy - regulation of translational initiation by eIF2 alpha phosphorylation - protein lipidation -	ps	GO	2e-85	101	crystallin alpha B	1E-105
ab-tri_asb-27362	0	54350	54418	887.553	13624	13638	398.891	68056	0.449427	Alpha tubulin	cs	KOG	6e-90	104.6	Tubulin beta-1 chain; AltName: Full=Beta-1-tubulin gi|89112803|gb|ABD60995.1|	0.0
ab-tri_asb-14203	0.00251352	9866	9866	187.676	2469	2469	84.2246	12335	0.448778	mitochondrial ribosomal protein L20 - rRNA binding - mitochondrial large ribosomal subunit - translation - structural constituent of ribosome	ps	GO	4e-60	99.3	mitochondrial ribosomal protein L20	2E-059
ab-tri_asb-56044	0	108681	141295	2964.74	24940	35177	1323.64	176472	0.446461	retrotransposon protein	te	NR-LIGHT	0	100	retrotransposon protein	1E-134
ab-tri_asb-54099	0.000113822	4097	4097	222.469	1019	1019	99.2269	5116	0.446025	Unknown product	uk				hypothetical protein	3.9
ab-tri_asb-4269	0.000249582	16837	16837	211.871	4181	4181	94.3494	21018	0.445314	transcription factor XBP-1	tf	NR-LIGHT	0	100	transcription factor XBP-1	1E-172
ab-tri_asb-54415	0	36715	37042	727.277	9096	9171	322.904	46213	0.44399	integrin beta-like 1 - cell-matrix adhesion - receptor - integrin complex - cell adhesion - integrin-mediated signaling pathway - binding	extmat	GO	4e-12	9.3	merallothionein	4E-014
ab-tri_asb-44222	0	12880	12881	705.143	3171	3171	311.297	16052	0.441467	GD19245	uc	DIPTERA	2e-32	106.3	CG34282	5E-032
ab-tri_asb-38523	3.50665e-05	14845	15048	231.391	3642	3704	102.139	18752	0.441411	Salivary gland secretion 1 - puparial adhesion - extracellular region - structural molecule	extmat	GO	1e-62	39.4	mucin 96D	3E-075
ab-tri_asb-38524	0	25138	25695	466.025	6172	6319	205.523	32014	0.441013	Salivary gland secretion 1 - puparial adhesion - extracellular region - structural molecule	extmat	GO	8e-66	32.8	mucin 96D	1E-083
ab-tri_asb-2853	0.000955749	9333	9333	191.35	2293	2293	84.3066	11626	0.440589	D-3-phosphoglycerate dehydrogenase D-isomer-specific 2-hydroxy acid dehydrogenase superfamily	met/aa	KOG	0	81.7	D-3-phosphoglycerate dehydrogenase	0.0
ab-tri_asb-56741	0	19011	19744	1316.86	4669	4841	579.016	24585	0.439695	thrombin inhibitor TTI=antithrombotic peptide {N-terminal}	s/	DIPTERA	6e-05	100	Tsetse thrombin inhibitor; Flags: Precursor gi|3929543|gb|AAC79986.1| tsetse	4E-023
ab-tri_asb-29639	0.0396477	4600	4600	144.95	1124	1124	63.5152	5724	0.438187	Transcription factor containing NAC and TS-N	tf	KOG	5e-74	95.6	nascent polypeptide associated complex protein alpha subunit	1E-118
ab-tri_asb-12692	0.00938779	9660	9660	160.973	2354	2354	70.3449	12014	0.436999	cysteine proteinase cathepsin L	pm	NR-LIGHT	0	100	cysteine proteinase cathepsin L	0.0
ab-tri_asb-16395	2.62171e-10	19014	53267	354.569	4787	12841	153.283	66108	0.432307	ATP-citrate lyase	met/energy	KOG	0	101.1	ATP citrate lyase, isoform F	0.0
ab-tri_asb-56129	1.85903e-10	1979	17757	418.305	561	4266	180.217	22023	0.430827	Mitochondrial solute carrier protein	met/energy	KOG	6e-54	95.9	mitochondrial ADP/ATP carrier protein	1E-172
ab-tri_asb-54066	9.53349e-12	11467	12558	665.766	2728	2999	285.121	15557	0.42826	cell wall protein FLO11p Strongylocentrotus purpuratus	extmat	NR-LIGHT	3e-13	11	similar to putative cell wall protein FLO11p	3E-013
ab-tri_asb-54445	0	77054	78157	1493.08	18398	18615	637.719	96772	0.427117	Glycine-rich cell wall structural protein 1	extmat	SWISSP	0	90.3	uncharacterized protein	1E-102
ab-tri_asb-39727	0	8072	8085	744.228	1924	1924	317.601	10009	0.426753	40S ribosomal protein S2	ps	DIPTERA	8e-29	21.7	40S ribosomal protein S2	3E-028
ab-tri_asb-56011	0.000582309	8546	8546	180.871	2019	2020	76.6669	10566	0.423877	uncharacterized conserved secreted glycine-rich protein	s/	NR-LIGHT	0	77.5	uncharacterized conserved secreted glycine-rich protein	1E-175
ab-tri_asb-1639	0	7946	7956	432.015	1877	1878	182.873	9834	0.423304	BPTI/Kunitz family of serine protease inhibitors	s/protinh	SMART	9e-23	98.1	Kunitz domain	2E-014
ab-tri_asb-54500	2.38337e-11	25240	25264	1685.02	5855	5862	701.134	31126	0.416097	trypsin-like serine protease precursor	pm/protease	DIPTERA	6e-56	42	trypsin-like serine protease precursor	2E-055
ab-tri_asb-55649	4.76674e-12	4359	4966	349.424	1007	1151	145.235	6117	0.415642	cell wall protein FLO11p Strongylocentrotus purpuratus	extmat	NR-LIGHT	1e-08	9.2	similar to putative cell wall protein FLO11p	1E-008
ab-tri_asb-56650	6.18199e-08	33961	34011	267.146	7842	7852	110.601	41863	0.414011	NADP+-dependent malic enzyme	met/energy	KOG	0	98	malic enzyme	0.0
ab-tri_asb-25886	2.95824e-08	3920	3920	269.475	896	896	110.457	4816	0.409896	Kazal type serine protease inhibitors	s/protinh	SMART	2e-09	104.3	CG14933	4E-016
ab-tri_asb-25656	0	7958	7958	607.673	1815	1815	248.539	9773	0.409001	RhoA GTPase effector DIA/Diaphanous	st	KOG	4e-13	3.7	conserved hypothetical protein	5E-013
ab-tri_asb-44916	0.0175306	14287	14307	132.468	3249	3250	53.9631	17557	0.407367	Adaptor protein Enigma	st	KOG	2e-73	67.6	paxillin, isoform G	0.0
ab-tri_asb-55943	0	230474	230497	683.299	52252	52255	277.795	282752	0.40655	Animal-type fatty acid synthase	met/lipd	KOG	0	100.4	CG3523, isoform B	0.0
ab-tri_asb-52444	0	16250	16251	342.862	3676	3676	139.081	19927	0.405646	Carbon-nitrogen hydrolase	met/aa	KOG	8e-62	99.3	carbon-nitrogen hydrolase	1E-166
ab-tri_asb-4682	4.88725e-06	22730	22730	211.622	5131	5131	85.6674	27861	0.404812	heat shock protein HtpG	pm	GM-SYMBIONTS	0	102	glycoprotein 93	0.0
ab-tri_asb-8387	1.23226e-05	12303	12303	198.374	2748	2748	79.4587	15051	0.40055	farnesoic acid O-methyltransferase	met/lipd	NR-LIGHT	0	99	farnesoic acid O-methyltransferase	0.0
ab-tri_asb-23147	0.000265601	13428	13432	168.787	3000	3000	67.6037	16432	0.400527	cytochrome P450-4g1	detox/ox	NR-LIGHT	0	68.6	cytochrome P450-4g1	0.0
ab-tri_asb-14574	0	37526	37565	430.759	8349	8360	171.913	45925	0.399093	Glycine/serine hydroxymethyltransferase	met/aa	KOG	0	98.3	serine hydroxymethyltransferase	0.0
ab-tri_asb-17559	4.29007e-11	13976	13976	313.57	3103	3103	124.849	17079	0.398153	aspartyl protease	pm/protease	NR-LIGHT	0	100	aspartyl protease	0.0
ab-tri_asb-51678	3.14605e-10	29125	29152	1533.4	6429	6435	606.999	35587	0.395851	RhoA GTPase effector DIA/Diaphanous	st	KOG	4e-12	3.9	hypothetical protein, partial	3E-013
ab-tri_asb-55020	0.0172304	1649	1659	122.843	362	362	48.0687	2021	0.391303	UDP-N-acetylglucosamine transferase subunit ALG13 homolog - cellular protein metabolic process - post-translational protein modification - lipid	ps	GO	1e-10	2.9	hypothetical protein IscW_ISCW009868	7E-010
ab-tri_asb-54359	0.0186052	13409	13533	120.807	2914	2939	47.0489	16472	0.389455	Lysine-ketoglutarate reductase/saccharopine dehydrogenase	met/aa	KOG	0	99.7	SD02276p	0.0
ab-tri_asb-55771	0	44501	44514	1744.14	9647	9652	678.193	54166	0.388841	Vegetative cell wall protein gp1	extmat	SWISSP	2e-17	16.2	gram positive anchor	2E-017
ab-tri_asb-23334	9.53349e-12	12555	12611	538.9	2722	2734	209.512	15345	0.388777	Unknown product	uk				leucine rich repeat containing 37A	0.077
ab-tri_asb-1766	0	44756	45366	987.353	9677	9714	379.133	55080	0.383989	trypsin-like serine protease precursor	pm/protease	DIPTERA	5e-92	65	trypsin-like serine protease precursor	1E-091
ab-tri_asb-10513	0.0209289	8620	8620	115.732	1835	1835	44.1807	10455	0.381751	T-complex chaperonin 5 isoform A	pm	NR-LIGHT	0	99.4	T-complex chaperonin 5, isoform A	0.0
ab-tri_asb-21856	0	14413	14413	364.101	3055	3055	138.398	17468	0.380109	amino acid transporter protein	tr	NR-LIGHT	0	100	amino acid transporter protein	1E-166
ab-tri_asb-55500	0	28162	28224	2211.74	5968	5979	840.223	34203	0.379893	GF16453	uc	DIPTERA	9e-14	54.8	CG14245	1E-010
ab-tri_asb-55996	8.58014e-10	97109	99145	2178.98	20475	20529	809.099	119674	0.37132	Unknown product	uk				uridine phosphorylase	1.5
ab-tri_asb-55347	2.58214e-07	5599	5608	205.083	1157	1159	76.0075	6767	0.370618	cystatin B1	s/protinh	DIPTERA	4e-16	79.6	IP05946p	1E-012
ab-tri_asb-15503	1.81136e-10	14268	14268	270.646	2941	2941	100.043	17209	0.369644	hypothetical non-conserved protein	uc	NR-LIGHT	0	100	hypothetical non-conserved protein	1E-153
ab-tri_asb-55926	7.15011e-11	14086	14103	373.837	2902	2906	138.14	17009	0.369518	Thor - determination of adult lifespan - regulation of mitochondrial translation - response to oxidative stress - response to starvation -	ps	GO	6e-48	100	Thor	1E-059
ab-tri_asb-54960	4.29007e-11	6419	6423	270.599	1300	1302	98.3673	7725	0.363517	GJ19996	uc	DIPTERA	3e-22	90	LP20105p	8E-018
ab-tri_asb-10449	0.00478015	6331	6336	117.451	1280	1280	42.5503	7616	0.362281	cation transmembrane transporter - transmembrane transport - cation transport - membrane - tricarboxylate secondary active transmembrane transporter	tr	GO	0	100	sideroflexin	1E-179
ab-tri_asb-38518	7.0834e-05	13401	18106	149.605	2783	3629	53.7729	21735	0.359431	Puromycin-sensitive aminopeptidase	met/aa	KOG	0	100.4	RE62048p	0.0
ab-tri_asb-55790	0.0076394	12677	13029	110.719	2494	2589	39.4542	15618	0.356346	Nuclear pore complex Nup98 component (sc Nup145/Nup100/Nup116)	ne	KOG	2e-09	56.9	hypothetical conserved protein	0.0
ab-tri_asb-56136	5.04512e-08	4739	10372	204.239	886	2056	72.6024	12428	0.355477	Haemolymph juvenile hormone binding protein	s/	PFAM	1e-20	58.4	CG5867	3E-020
ab-tri_asb-30015	5.80137e-06	2557	2573	165.057	505	507	58.3249	3080	0.353362	Uncharacterized protein - sequence-specific DNA binding - sex differentiation - regulation of transcription DNA-dependent - nucleus	tm	GO	3e-09	6.5	hypothetical protein	6E-009
ab-tri_asb-22530	0.000255558	7868	7868	133.596	1537	1537	46.8008	9405	0.350317	Trypsin	met/aa	KOG	4e-55	96	midgut trypsin	1E-145
ab-tri_asb-16988	1.08552e-06	5568	5568	175.042	1086	1086	61.2243	6654	0.349769	Kazal type serine protease inhibitors	s/protinh	SMART	3e-11	104.3	AGAP007906-PA	3E-008
ab-tri_asb-6785	1.00102e-10	18874	18874	324.782	3664	3664	113.067	22538	0.348131	3-hydroxyisobutyrate dehydrogenase	uc	NR-LIGHT	0	100	3-hydroxyisobutyrate dehydrogenase	0.0
ab-tri_asb-56772	0.00440506	4120	4121	106.815	783	783	36.3951	4904	0.34073	cuticular protein analogous to peritrophins 3-E Tribolium castaneum	extmat	NR-LIGHT	6e-72	102.4	obstructor-E, isoform A	1E-108
ab-tri_asb-56806	0	11263	11268	441.501	2128	2129	149.593	13397	0.338829	fau hypothetical conserved protein	uc	DIPTERA	9e-31	48	fau hypothetical conserved protein	3E-030
ab-tri_asb-23380	2.39766e-06	2798	2813	160.531	528	530	54.2394	3343	0.337876	Thiolester containing protein II - defense response to Gram-negative bacterium - phagocytosis engulfment - extracellular space - endopeptidase	s/protinh	GO	2e-39	9.3	TEP2 protein	8E-068
ab-tri_asb-18123	0.00653625	2378	2381	102.397	448	448	34.5508	2829	0.337419	extracellular region - peptidase inhibitor - biological_process	s/protinh	GO	1e-43	100	CG30197	9E-043
ab-tri_asb-6282	0.0132255	1339	11679	95.999	352	2173	32.0311	13852	0.333661	thymus-specific serine protease Culex quinquefasciatus	pm/protease	NR-LIGHT	0	88.9	CG9953	0.0
ab-tri_asb-55581	0	11406	11406	411.515	2121	2121	137.229	13527	0.333471	Niemann-Pick type C-2g - sterol transport - sterol binding - mesoderm development	met/lipd	GO	9e-42	88.6	fat body protein	4E-086
ab-tri_asb-11596	6.46255e-06	5284	5298	149.741	984	984	49.8741	6282	0.333069	hypothetical conserved protein	uc	NR-LIGHT	0	45.2	hypothetical conserved protein	1E-142
ab-tri_asb-35095	0.00344181	6884	6884	103.951	1269	1269	34.3639	8153	0.330577	hypothetical conserved protein	uc	NR-LIGHT	0	89.3	hypothetical conserved protein	0.0
ab-tri_asb-52268	0	14161	14163	778.494	2607	2607	256.976	16770	0.330094	Cad86C - regulation of cell shape - subapical complex - homophilic cell adhesion - calcium ion binding - integral to membrane - calcium-dependent	extmat	GO	5e-07	3.1	Histidine-rich glycoprotein precursor	2E-008
ab-tri_asb-17384	0	9464	9478	467.444	1740	1741	153.979	11219	0.329407	GJ19996	uc	DIPTERA	3e-15	60.3	LP20105p	8E-014
ab-tri_asb-2275	0	13771	13780	249.085	2523	2524	81.8161	16304	0.328467	Fumarylacetoacetase	met/carb	KOG	0	50.7	fumarylacetoacetase	0.0
ab-tri_asb-55411	3.33672e-11	61186	61192	1250.77	11115	11115	407.422	72307	0.325736	Unknown product	uk				branched-chain amino acid ABC superfamily ATP binding cassette transporter,	2.9
ab-tri_asb-1502	0.000130764	9034	9059	123.916	1639	1642	40.2783	10701	0.325046	Predicted mitochondrial carrier protein	met/nuc	KOG	1e-52	60.9	mitochondrial solute carrier protein	0.0
ab-tri_asb-8717	1.44265e-07	10005	10012	169.785	1805	1807	54.9527	11819	0.32366	Possible pfkB family carbohydrate kinase	met/carb	KOG	0	99.7	adenosine kinase	0.0
ab-tri_asb-12713	1.47769e-10	36800	36801	442.381	6606	6606	142.406	43407	0.321907	Asparaginase	met/aa	KOG	9e-71	96.6	N(4)-(Beta-N-acetylglucosaminyl)-L-asparaginase	2E-083
ab-tri_asb-22518	0	33951	33970	577.527	6000	6001	182.958	39971	0.316796	Actin-related protein - Arp4p/Act3p	cs	KOG	3e-90	98.3	actin 57B	0.0
ab-tri_asb-55077	0.00107195	10355	10355	105.588	1825	1826	33.3899	12181	0.316229	RNA dependent RNA polymerase	tm	PFAM	4e-73	98.4	polymerase	2E-053
ab-tri_asb-3055	0.000756224	2893	2893	106.521	506	506	33.4109	3399	0.313656	hoi-polloi - precatalytic spliceosome - nucleolus - ribosome biogenesis - nucleus - mRNA binding - peripheral nervous system development	tm	GO	2e-62	100	hoi-polloi	1E-061
ab-tri_asb-53540	1.33701e-05	1435	1435	130.749	248	248	40.5219	1683	0.309921	Unknown product	uk				hypothetical protein TGME49_050080	0.28
ab-tri_asb-31808	0.00178375	6898	6898	96.467	1167	1167	29.267	8065	0.303388	chaperonin Aedes aegypti	pm	NR-LIGHT	0	98.1	CG5525	0.0
ab-tri_asb-1475	8.10346e-11	736	11652	200.506	133	1969	60.761	13621	0.303038	Lipid storage droplet-2 - microtubule associated complex - lipid metabolic process - regulation of transport - protein binding - lipid particle	cs	GO	2e-10	28.5	lipid storage droplet-1	0.0
ab-tri_asb-56104	0	19099	19149	710.913	3221	3230	215.042	22379	0.302488	Unknown product	uk				Putative arylsulphatase	0.17
ab-tri_asb-54505	0.000702891	816	819	100.98	136	137	30.2917	956	0.299977	Unknown product	uk				Protein CLEC-199, isoform c	0.40
ab-tri_asb-55913	0.00848431	1722	1723	85.4466	286	287	25.5237	2010	0.298709	proteolysis - metallopeptidase - zinc ion binding - aminopeptidase	pm/protease	GO	8e-18	12.1	Protein CLEC-199, isoform d	2E-017
ab-tri_asb-2535	1.53727e-08	9355	9356	162.874	1530	1530	47.7644	10886	0.29326	lysozyme	imm	GO	4e-49	75.7	hypothetical conserved protein	1E-049
ab-tri_asb-16568	0.00293994	6171	6173	89.2536	1008	1008	26.1361	7181	0.29283	hypothetical conserved protein	uc	DIPTERA	9e-93	80.2	hypothetical conserved protein	3E-092
ab-tri_asb-55565	0	3360	3721	637.043	588	598	183.595	4319	0.288199	trypsin-like serine protease precursor	pm/protease	DIPTERA	2e-24	20	trypsin-like serine protease precursor	7E-024
ab-tri_asb-55935	6.73262e-06	414	1663	122.8	94	266	35.2241	1929	0.286841	Mitochondrial ADP/ATP carrier	met/energy	KOG	1e-53	40.9	mitochondrial ADP/ATP carrier protein	2E-065
ab-tri_asb-22454	0.000284891	10836	10836	100.434	1725	1725	28.6716	12561	0.285477	Angiotensin I-converting enzymes - M2 family peptidases	met/aa	KOG	0	96	Angiotensin-converting enzyme-related	0.0
ab-tri_asb-11778	0.000206373	6713	6723	100.672	1058	1059	28.4375	7782	0.282478	Major royal jelly protein	s/	PFAM	2e-72	101	yellow precursor	0.0
ab-tri_asb-6450	1.33469e-10	15235	15235	306.74	2348	2348	84.7768	17583	0.27638	proteolysis - serine-type endopeptidase	pm/protease	GO	6e-76	96	IP08381p	3E-075
ab-tri_asb-7672	0.00496446	539	549	79.7645	84	84	21.8861	633	0.274384	Unknown product	uk				conserved hypothetical protein	15
ab-tri_asb-55422	1.39666e-09	16041	16081	1688.43	2432	2440	459.42	18521	0.2721	Unknown product	uk				CG14245	0.001
ab-tri_asb-56135	1.14402e-10	25735	25802	1009.5	3888	3893	273.142	29695	0.270572	Unknown product	uk				zinc finger homeobox protein 4	0.77
ab-tri_asb-942	3.93971e-08	5460	5630	142.762	835	849	38.6066	6479	0.270427	hypothetical conserved protein	uc	NR-LIGHT	0	58.4	hypothetical conserved protein	0.0
ab-tri_asb-1474	0.0207382	301	4421	70.2726	49	660	18.8131	5081	0.267716	Lipid storage droplet-2 - microtubule associated complex - lipid metabolic process - regulation of transport - protein binding - lipid particle	cs	GO	3e-10	28.5	lipid storage droplet-1	0.0
ab-tri_asb-874	0	19368	19372	174.671	2870	2871	46.4228	22243	0.265772	Aldehyde dehydrogenase	met/energy	KOG	0	96	CG8665	0.0
ab-tri_asb-35312	0	15109	15120	205.88	2201	2205	53.8421	17325	0.261522	Tyrosine aminotransferase	met/aa	KOG	0	98.6	CG1461	0.0
ab-tri_asb-55330	4.29007e-11	17082	17103	417.157	2453	2455	107.382	19558	0.257413	Cell wall protein DAN4	extmat	SWISSP	8e-08	10.4	hypothetical protein AND_12733	4E-012
ab-tri_asb-51304	4.0994e-09	1297	1302	146.427	185	186	37.5124	1488	0.256185	Unknown product	uk				hypothetical protein	27
ab-tri_asb-40546	1.47769e-10	7596	7596	302.475	1085	1085	77.4794	8681	0.256151	collagen type III alpha 1 - cellular response to amino acid stimulus - negative regulation of immune response - digestive tract development -	extmat	GO	2e-07	9	CG14245	5E-014
ab-tri_asb-25601	8.64457e-06	3703	3703	106.794	528	528	27.3073	4231	0.2557	GK11480	uc	DIPTERA	4e-30	97.4	CG17244	4E-023
ab-tri_asb-55705	0.000826506	4779	4779	81.6096	670	670	20.5178	5449	0.251414	129K protein	vir/	NR-LIGHT	3e-21	24.5	129K protein	3E-021
ab-tri_asb-57078	3.80557e-06	30963	30973	104.877	4171	4172	25.3334	35145	0.241553	rRNA processing protein Rrp5	tm	KOG	2e-75	27	CG3999	0.0
ab-tri_asb-56541	1.33469e-10	1450	1544	224.329	194	205	53.4124	1749	0.238099	Unknown product	uk				Tsetse thrombin inhibitor; Flags: Precursor gi|3929543|gb|AAC79986.1| tsetse	9E-008
ab-tri_asb-5976	0	1109	7126	165.834	142	906	37.81	8032	0.227999	Fibrillins	st	KOG	1e-22	61	nimrod B2	1E-133
ab-tri_asb-9116	6.67344e-11	18679	18685	219.698	2309	2309	48.6864	20994	0.221606	Unknown product	uk				CG42305, isoform A	2E-008
ab-tri_asb-22964	0	13116	13141	406.46	1598	1599	88.6929	14740	0.218208	Unknown product	uk				hypothetical protein, partial	3E-008
ab-tri_asb-54676	1.41096e-09	48407	48434	1752.15	5591	5592	362.776	54026	0.207047	Unknown product	uk				hypothetical protein, partial	0.081
ab-tri_asb-56248	0	10451	10466	340.161	1157	1157	67.4354	11623	0.198246	Cell wall protein DAN4 precursor Brugia malayi	extmat	NR-LIGHT	2e-25	61	mucin 96D	1E-025
ab-tri_asb-56724	0	1754	1781	264.481	181	183	48.7341	1964	0.184263	Glossina morsitans morsitans 16S ribosomal RNA gene mitochondrial gene for mitochondrial RNA partial sequence	ps	RRNA	3e-30	5	glycosyl transferase 8	58
ab-tri_asb-9433	0.000323767	3706	3706	64.9789	367	367	11.5394	4073	0.177587	Spermidine synthase	met/aa	KOG	0	87.5	RE01362p	1E-126
ab-tri_asb-56604	5.24342e-11	2109	2730	116.475	182	247	18.898	2977	0.16225	Phosphoribosylamidoimidazole-succinocarboxamide synthase	met/nuc	KOG	1e-24	27	phosphoribosylamidoimidazole-succinocarboxamide synthase	4E-051
ab-tri_asb-5650	3.81339e-11	6778	6778	109.223	516	516	14.9112	7294	0.136521	Cytochrome P450 CYP4/CYP19/CYP26 subfamilies	detox/ox	KOG	1e-51	104	Cyp305a1	1E-174
