# Supplementary material for: A Novel Highly Divergent Protein Family Identified from a Viviparous Insect by RNA-seq Analysis: A Potential Target for Tsetse Fly-Specific Abortifacients
Source: PLoS Genet. 2014 Apr 24;10(4):e1003874. doi: 10.1371/journal.pgen.1003874 (PMC3998918; doi:10.1371/journal.pgen.1003874)
Supplement: Table S7 — Complete results for proteomic analysis of tsetse milk secretion. (XLSX) [file pgen.1003874.s015.xlsx]

## Sheet: Table S7
											tblastx search of NCBI nr database
			Score	Expectation	Protein ID	Protein Name	MW	% Coverage	Preferred Frame	empai	Hit	Description	E-value	Score	Transcript noted to be highly expressed in lactating mother	Reference
		1	2973	0	AntennaeESTscontig3129	AntennaeESTscontig3129 Average coverage: 161.94	23873	83	1	8.24	AL929233	Mouse DNA sequence from clone RP23-388H13 on chromosome 2 Contains a novel gene (9530090G24Rik), the Procr gene for protein C receptor endothelial, the Mmp24 gene for matrix metallopeptidase 24, a novel gene, the 3' end of the Itgb4bp gene for integrin beta 4 binding protein and one CpG island, complete sequence	0.06	94	Yes (MGP7)	This study
		2	678	1.7e-63	ConsensusfromContig2011	ConsensusfromContig2016 Average coverage: 1.94	15273	60.5	2	3.89	XM_002005162	Drosophila mojavensis GI20359 (Dmoj\GI20359), mRNA	2.85	79	Yes (MGP9)	This study
		3	2556	0	ConsensusfromContig2091	ConsensusfromContig2091 Average coverage: 4.34	23648	26.45	1	3.45	AY051411	Drosophila melanogaster GH09153 full length cDNA	1.94e-151	1153
		4	2056	0	ConsensusfromContig2291	ConsensusfromContig2011 Average coverage: 2.34	25678	56.45	1	3.45	XM_002005162	Drosophila mojavensis GI20359 (Dmoj\GI20359), mRNA	2.86	79	Yes (MGP8)	Yang et al. 2010
		5	2416	0	AntennaeESTscontig1235	AntennaeESTscontig1235 Average coverage: 150.87	26434	53.3	1	3.38	FN554972	Trypanosoma brucei gambiense DAL972 chromosome 9, complete sequence	0.81	86	Yes (MGP4)	This study
		6	6831	0	ConsensusfromContig17	ConsensusfromContig17 Average coverage: 1.65	41720	43.7	2	3.31	DQ294227	Glossina morsitans morsitans TC30 lipocalin/milk gland protein mRNA, complete cds	1.07e-149	1167	Yes (Milk gland protein 1)	Attardo et al. 2006
		7	1148	1.8e-110	ConsensusfromContig1909	ConsensusfromContig1909 Average coverage: 2.72	25989	71.4	3	2.42	AC167721	Mus musculus BAC clone RP23-373F11 from chromosome 9, complete sequence	0.73	86	Yes (MGP10)	This study
		8	354	5e-31	ConsensusfromContig3414	ConsensusfromContig3414 Average coverage: 1.83	125982	45.1	1	2.33	XM_001656734	Aedes aegypti sphingomyelin phosphodiesterase partial mRNA	0	2542	Yes (aSMase1)	This study
		9	148	1.8e-10	ConsensusfromContig2881	ConsensusfromContig2881 Average coverage: 1.96	20939	61.8	3	2.24	XM_001964641	Drosophila ananassae GF23312 (Dana\GF23312), mRNA	6.66e-47	393
		10	1278	2.1e-123	ConsensusfromContig2967	ConsensusfromContig2967 Average coverage: 1.96	78881	76.4	3	2.01	AF368908	Glossina morsitans morsitans transferrin mRNA, complete cds	0	3512	Yes (Transferrin)	Guz et al. 2007
		11	1040	1.3e-99	ConsensusfromContig2288	ConsensusfromContig2288 Average coverage: 1.56	25531	67.4	2	1.64	AL445932	Human DNA sequence from clone RP11-533L1 on chromosome 6 Contains the 5' end of a novel gene, complete sequence	0.69	75	Yes (MGP2)	This study
		12	338	1.7e-29	ConsensusfromContig5635	ConsensusfromContig5635 Average coverage: 1.80	14846	75	4	1.54	XM_003058903	Micromonas pusilla CCMP1545 ankyrin repeat protein, mRNA	0.55	84	Yes (MGP6)	This study
		13	119	1.4e-07	ConsensusfromContig4537	ConsensusfromContig4537 Average coverage: 2.86	28656	54.4	5	1.39	AY078411	Glossina morsitans morsitans Gmfb8 mRNA, complete cds	8.02e-11	148
		14	1987	0	ConsensusfromContig2169	ConsensusfromContig2169 Average coverage: 1.97	30487	59.3	1	1.26	AC245657	Homo sapiens FOSMID clone ABC24-755K16 from chromosome 4, complete sequence	2.66	83	Yes (MGP3)	Yang et al. 2010
		15	536	3e-49	ConsensusfromContig2218	ConsensusfromContig2218 Average coverage: 1.42	57699	49	4	1.25	AF252869	Glossina morsitans morsitans trypsin-like serine protease precursor, mRNA, complete cds	8.65e-134	1053
		16	391	8.8e-35	ConsensusfromContig4141	ConsensusfromContig4141 Average coverage: 1.63	33266	49.5	4	1.12	FN432780	Glossina morsitans morsitans mRNA for odorant binding protein 2 (obp2 gene), isolate Gmm_1	2.45e-95	772
		17	124	4.3e-08	AntennaeESTscontig8441	AntennaeESTscontig8441 Average coverage: 13.10	29311	43.4	6	0.84	AF252869	Glossina morsitans morsitans trypsin-like serine protease precursor, mRNA, complete cds	3.35e-136	1068
		18	392	7.6e-35	ConsensusfromContig3317	ConsensusfromContig3317 Average coverage: 1.83	26852	56	3	0.7	XM_320076	Anopheles gambiae str. PEST AGAP009281-PA (AgaP_AGAP009281) mRNA, partial cds	3.53e-37	204
		19	203	6.3e-16	ConsensusfromContig1260	ConsensusfromContig1260 Average coverage: 1.95	34003	40.1	1	0.69	XM_001953550	Drosophila ananassae GF17838 (Dana\GF17838), mRNA	3.34e-55	246
		20	546	3e-50	AntennaeESTscontig4648	AntennaeESTscontig4648 Average coverage: 56.03	85262	64.8	2	0.67	XM_002062832	Drosophila willistoni GK19679 (Dwil\GK19679), mRNA	0	1604
		21	78	0.0018	ConsensusfromContig5473	ConsensusfromContig5473 Average coverage: 2.11	32489	46.1	2	0.55	FN432779	Glossina morsitans morsitans mRNA for odorant binding protein 1 (obp1 gene), isolate Gmm_1	9.25e-91	739
		22	26	330	comp21975_c0_seq1	comp21975_c0_seq1 len=220 ~FPKM=2.7 path=[0:0-219]	7992	67.1	6	0.51	XM_002574438	Schistosoma mansoni spore germination protein , putative (Smp_138570) mRNA, complete cds	0.93	78
		23	24	490	comp15636_c0_seq1	comp15636_c0_seq1 len=233 ~FPKM=4.3 path=[0:0-154 155:155-232]	8420	75.3	6	0.49	CR381553	Zebrafish DNA sequence from clone CH211-154P8 in linkage group 14, complete sequence	1.16	78
		24	35	39	comp10997_c0_seq1	comp10997_c0_seq1 len=252 ~FPKM=2.4 path=[0:0-251]	8540	38.1	1	0.48	XM_001358672	Drosophila pseudoobscura pseudoobscura GA13041 (Dpse\GA13041), mRNA	4.38e-16	199
		25	22	800	comp16781_c0_seq1	comp16781_c0_seq1 len=245 ~FPKM=2.4 path=[0:0-244]	8538	82.7	3	0.48	AC158982	Mus musculus BAC clone RP23-235N21 from chromosome 14, complete sequence	0.74	80
		26	26	300	comp17389_c0_seq1	comp17389_c0_seq1 len=236 ~FPKM=2.5 path=[0:0-235]	8665	71.8	6	0.47	AC156981	Mus musculus chromosome 18, clone RP23-145E3, complete sequence	0.64	80
		27	26	300	comp19588_c0_seq1	comp19588_c0_seq1 len=229 ~FPKM=2.6 path=[0:0-228]	8805	52.6	2,5	0.46	FR823390	Neospora caninum Liverpool complete genome, chromosome VIII	0.16	84
		28	25	400	comp8191_c0_seq1	comp8191_c0_seq1 len=228 ~FPKM=2.6 path=[0:0-227]	8945	27.6	1	0.45	NM_001169161	Drosophila melanogaster futsch (futsch), transcript variant D, mRNA	0.12	85
		29	40	11	comp21601_c0_seq1	comp21601_c0_seq1 len=251 ~FPKM=2.4 path=[0:0-250]	9197	22.9	3,5	0.44	CU915784	Zebrafish DNA sequence from clone CH73-340N6 in linkage group 19, complete sequence	4.57e-06	118
		30	25	340	comp21301_c0_seq1	comp21301_c0_seq1 len=249 ~FPKM=2.4 path=[0:0-248]	9323	19.3	4	0.43	XM_001957885	Drosophila ananassae GF23776 (Dana\GF23776), mRNA	3.58e-28	236
		31	24	500	comp6587_c0_seq1	comp6587_c0_seq1 len=291 ~FPKM=2 path=[0:0-290]	9598	60.8	6	0.42	XM_002050439	Drosophila virilis GJ20184 (Dvir\GJ20184), mRNA	2.25e-60	513
		32	109	1.4e-06	ConsensusfromContig1615	ConsensusfromContig1615 Average coverage: 1.97	80827	52.5	2	0.37	XM_002079368	Drosophila simulans GD23936 (Dsim\GD23936), mRNA	0	2760
		33	113	6.7e-07	ConsensusfromContig197	ConsensusfromContig197 Average coverage: 1.91	34483	49.2	5	0.36	AF329481	Glossina morsitans morsitans putative zinc-metalloproteinase mRNA, complete cds	7.61e-174	46
		34	28	190	comp13008_c0_seq1	comp13008_c0_seq1 len=334 ~FPKM=1.8 path=[0:0-333]	11857	49.5	5	0.33	JN651277	Caenorhabditis elegans clone 3 trypsin-like serine protease (try-5) mRNA, complete cds	0.02	94
		35	29	140	comp6466_c0_seq1	comp6466_c0_seq1 len=342 ~FPKM=1.7 path=[0:0-341]	12308	63.2	1	0.32	XM_001865487	Culex quinquefasciatus proprotein convertase subtilisin/kexin type 4, furin, mRNA	1.04e-70	589
		36	21	950	comp15218_c0_seq1	comp15218_c0_seq1 len=341 ~FPKM=1.7 path=[0:0-340]	12503	11.5	5	0.32	XM_002106913	Drosophila simulans anon-381MEL (Dsim\anon-381MEL), mRNA	8.7e-65	554
		37	20	1100	comp21374_c0_seq1	comp21374_c0_seq1 len=364 ~FPKM=1.6 path=[0:0-363]	13072	66.1	1	0.3	CP001015	Streptococcus pneumoniae G54, complete genome	0.53	84
		38	26	290	ConsensusfromContig4740	ConsensusfromContig4740 Average coverage: 1.98	13429	41	1	0.29	DQ980531	Apusomonas proboscidea clone aptuab alpha tubulin mRNA, partial cds	0.22	78
		39	401	8.6e-36	ConsensusfromContig1285	ConsensusfromContig1285 Average coverage: 1.97	73056	32.9	2	0.28	XM_002070889	Drosophila willistoni GK25512 (Dwil\GK25512), mRNA	3.04e-92	506	Yes (MGP5)	This study
		40	112	7.4e-07	ConsensusfromContig5390	ConsensusfromContig5390 Average coverage: 2.50	72990	44.9	2	0.28	DQ307173	Glossina morsitans morsitans clone TC1637 serine protease inhibitor 4 (Spn4) mRNA, complete cds	0	1839
		41	57	0.23	comp5377_c0_seq1	comp5377_c0_seq1 len=386 ~FPKM=1.5 path=[0:0-385]	14181	28.1	5	0.28	XM_003443969	PREDICTED: Oreochromis niloticus N-acetyltransferase 10 (GCN5-related) (NAT10), mRNA	0.03	75
		42	36	28	ConsensusfromContig262	ConsensusfromContig262 Average coverage: 2.00	14163	63.3	3	0.28	AY079202	Haematobia irritans irritans BPTI-like serine protease inhibitor mRNA, partial cds	8.54e-22	235
		43	27	210	comp8583_c0_seq1	comp8583_c0_seq1 len=399 ~FPKM=1.5 path=[0:0-398]	14119	61.7	6	0.28	XM_002057546	Drosophila virilis GJ18021 (Dvir\GJ18021), mRNA	2.83e-25	213
		44	411	9.5e-37	comp414_c0_seq1	comp414_c0_seq1 len=10363 ~FPKM=0.1 path=[0:0-3035 3184:3036-10362]	387254	48.5	3	0.27	None
		45	669	1.6e-62	ConsensusfromContig3668	ConsensusfromContig3668 Average coverage: 1.77	48196	52.9	3	0.25	AY113462	Drosophila melanogaster RE37738 full insert cDNA	4.18e-62	295
		46	124	4.2e-08	ConsensusfromContig1641	ConsensusfromContig1641 Average coverage: 1.93	32163	56.3	1	0.25	XM_002000283	Drosophila mojavensis GI10163 (Dmoj\GI10163), mRNA	7.27e-10	125
		47	38	18	comp12506_c0_seq1	comp12506_c0_seq1 len=416 ~FPKM=1.4 path=[0:0-415]	15300	78.3	1	0.25	XM_002069751	Drosophila willistoni GK11389 (Dwil\GK11389), mRNA	3.08e-69	589
		48	78	0.0017	AntennaeESTscontig5163	AntennaeESTscontig5163 Average coverage: 10.94	51977	49.4	4	0.23	EF151165	Musca domestica aspartic protease mRNA, complete cds	3.42e-136	966
		49	325	3.8e-28	ConsensusfromContig2756	ConsensusfromContig2756 Average coverage: 1.00	18102	32.1	1	0.21	CU855513	Pig DNA sequence from clone CH242-259K4 on chromosome 6, complete sequence	1.58	82
		50	121	9.3e-08	ConsensusfromContig1029	ConsensusfromContig1029 Average coverage: 1.91	55778	71.3	5	0.21	XM_002046621	Drosophila virilis GJ12361 (Dvir\GJ12361), mRNA	2.09e-176	972
		51	34	48	comp10749_c0_seq1	comp10749_c0_seq1 len=506 ~FPKM=1.2 path=[0:0-505]	18738	52.4	2	0.21	XM_002134944	Drosophila pseudoobscura pseudoobscura GA23496 (Dpse\GA23496), mRNA	3.69e-09	99
		52	26	320	comp7395_c0_seq1	comp7395_c0_seq1 len=471 ~FPKM=1.3 path=[0:0-470]	18019	26.8	1	0.21	FQ859185	Streptomyces cattleya str. NRRL 8057 main chromosome, complete genome	0.17	73
		53	25	380	comp4980_c0_seq1	comp4980_c0_seq1 len=493 ~FPKM=1.2 path=[0:0-492]	18205	37.2	2	0.21	XM_001955647	Drosophila ananassae GF16118 (Dana\GF16118), mRNA	6.67e-11	115
		54	73	0.0053	AntennaeESTscontig5193	AntennaeESTscontig5193 Average coverage: 38.01	39625	48.2	1	0.2	XM_001993180	Drosophila grimshawi GH13196 (Dgri\GH13196), mRNA	4.74e-107	763
		55	38	20	ConsensusfromContig2051	ConsensusfromContig2051 Average coverage: 2.61	39117	50.7	2,4	0.2	DQ307160	Glossina morsitans morsitans clone TC224 peptidoglycan recognition protein LB mRNA, complete cds	0	1509
		56	47	2.4	ConsensusfromContig347	ConsensusfromContig347 Average coverage: 1.40	21183	55.3	6	0.18	J02847	S.peregrina sarcocystatin A-alpha mRNA, complete cds	1.14e-29	247
		57	24	520	AntennaeESTscontig865	AntennaeESTscontig865 Average coverage: 1.73	21166	37.4	2	0.18	XM_002007046	Drosophila mojavensis GI12581 (Dmoj\GI12581), mRNA	2.58e-05	92
		58	58	0.19	ConsensusfromContig1088	ConsensusfromContig1088 Average coverage: 3.26	46761	28.3	3	0.17	HE601624	Schistosoma mansoni strain Puerto Rico chromosome 1, complete genome	0.46	90
		59	26	330	AntennaeESTscontig9111	AntennaeESTscontig9111 Average coverage: 1.41	22566	66.7	6	0.17	XM_001354803	Drosophila pseudoobscura pseudoobscura GA18114 (Dpse\GA18114), mRNA	3.91e-82	675
		60	27	260	AntennaeESTscontig2166	AntennaeESTscontig2166 Average coverage: 2.00	25907	50	3	0.15	AP009393	Solanum lycopersicum genomic DNA, chromosome 8, complete sequence, clone: C08HBa0071I03	7.69	64
		61	25	400	comp5422_c0_seq1	comp5422_c0_seq1 len=689 ~FPKM=0.9 path=[0:0-688]	24908	55	6	0.15	XM_001989759	Drosophila grimshawi GH18600 (Dgri\GH18600), mRNA	4.91e-103	729
		62	24	460	ConsensusfromContig3449	ConsensusfromContig3449 Average coverage: 1.80	50453	50.8	4	0.15	AE014297	Drosophila melanogaster chromosome 3R, complete sequence	7.78e-154	1049
		63	27	240	comp4708_c0_seq1	comp4708_c0_seq1 len=730 ~FPKM=0.8 path=[0:0-729]	27024	59.7	3	0.14	XM_001989146	Drosophila grimshawi GH10190 (Dgri\GH10190), mRNA	7.16e-70	462
		64	30	120	AntennaeESTscontig5883	AntennaeESTscontig5883 Average coverage: 2.00	29132	50.9	2	0.13	AC208822	MACACA MULATTA BAC clone CH250-450C7 from chromosome unknown, complete sequence	0.00591	80
		65	27	240	ConsensusfromContig2023	ConsensusfromContig2023 Average coverage: 1.52	29195	26.1	1,2,3,5	0.13	XM_002073739	Drosophila willistoni GK12962 (Dwil\GK12962), mRNA	3.62e-60	319
		66	27	230	AntennaeESTscontig2118	AntennaeESTscontig2118 Average coverage: 1.61	57242	28.7	5	0.13	NM_001202034	Drosophila melanogaster CG18431 (CG18431), transcript variant B, mRNA	3.77e-124	983
		67	23	580	AntennaeESTscontig5184	AntennaeESTscontig5184 Average coverage: 2.00	29564	29.7	3	0.13	AF169823	Spodoptera exigua nucleopolyhedrovirus complete genome	0.12	80
		68	86	0.00027	AntennaeESTscontig8555	AntennaeESTscontig8555 Average coverage: 37.81	32767	31.8	1	0.12	AF252869	Glossina morsitans morsitans trypsin-like serine protease precursor, mRNA, complete cds	3.51e-116	586
		69	66	0.027	ConsensusfromContig2857	ConsensusfromContig2857 Average coverage: 2.82	30662	45.7	2	0.12	AY625508	Glossina morsitans morsitans clone Gmm2338 putative Cu/Zn superoxide dismutase mRNA, complete cds	3.59e-168	1300
		70	35	34	AntennaeESTscontig3379	AntennaeESTscontig3379 Average coverage: 1.53	31080	58.3	3	0.12	XM_002046527	Drosophila virilis GJ12415 (Dvir\GJ12415), mRNA	8.87e-84	688
		71	29	160	AntennaeESTscontig860	AntennaeESTscontig860 Average coverage: 1.31	32466	50.5	6	0.12	FN554973	Trypanosoma brucei gambiense DAL972 chromosome 10, complete sequence	0	1439
		72	29	170	ConsensusfromContig2036	ConsensusfromContig2036 Average coverage: 1.90	30838	53.3	4	0.12	XM_002061524	Drosophila willistoni GK20961 (Dwil\GK20961), mRNA	9.74e-91	444
		73	21	920	comp3565_c0_seq1	comp3565_c0_seq1 len=897 ~FPKM=0.7 path=[0:0-896]	31793	40.5	4	0.12	XM_001998359	Drosophila mojavensis GI23941 (Dmoj\GI23941), mRNA	3.81e-08	140
		74	50	1.1	ConsensusfromContig1352	ConsensusfromContig1352 Average coverage: 1.88	33546	31.1	2	0.11	XM_001977441	Drosophila erecta GG18231 (Dere\GG18231), mRNA	5.26e-64	545
		75	45	3.4	comp2215_c0_seq2	comp2215_c0_seq2 len=914 ~FPKM=0.9 path=[0:0-837 985:838-913]	33602	54.3	5	0.11	XM_001972596	Drosophila erecta GG15631 (Dere\GG15631), mRNA	1.38e-31	310
		76	29	150	ConsensusfromContig140	ConsensusfromContig140 Average coverage: 1.42	34382	53.1	1	0.11	XM_002068280	Drosophila willistoni GK13391 (Dwil\GK13391), mRNA	1.43e-37	136
		77	25	390	ConsensusfromContig1268	ConsensusfromContig1268 Average coverage: 1.80	69404	44	5	0.11	XM_001355933	Drosophila pseudoobscura pseudoobscura GA21103 (Dpse\GA21103), mRNA	0	1406
		78	23	540	ConsensusfromContig4629	ConsensusfromContig4629 Average coverage: 1.84	32975	43.6	2	0.11	NM_001014741	Drosophila melanogaster retinal degeneration B (rdgB), transcript variant C, mRNA	1.11e-133	554
		79	79	0.0016	ConsensusfromContig2765	ConsensusfromContig2765 Average coverage: 1.93	36074	25.9	4	0.1	AF259957	Glossina morsitans morsitans antigen 5 precursor, mRNA, complete cds	0	1557
		80	30	120	ConsensusfromContig1789	ConsensusfromContig1789 Average coverage: 1.95	39250	48.2	4,5	0.1	XM_002088061	Drosophila yakuba GE14242 (Dyak\GE14242), mRNA	8.87e-156	1211
		81	29	160	ConsensusfromContig2597	ConsensusfromContig2597 Average coverage: 1.44	38617	39.3	1,2	0.1	XM_002059324	Drosophila virilis GJ17730 (Dvir\GJ17730), mRNA	3.18e-42	260
		82	28	200	ConsensusfromContig2835	ConsensusfromContig2835 Average coverage: 1.41	36465	43	1	0.1	AY052002	Drosophila melanogaster LD46862 full length cDNA	7.43e-65	252
		83	24	430	AntennaeESTscontig855	AntennaeESTscontig855 Average coverage: 1.08	37155	61.5	3	0.1	AC235347	Glycine max strain Williams 82 clone GM_WBb0089M19, complete sequence	0.32	66
		84	23	630	AntennaeESTscontig8845	AntennaeESTscontig8845 Average coverage: 1.53	37843	49.6	2	0.1	L10463	Haematobia irritans (clone Horn.fly.3.4) mariner transposase gene, partial cds	3.21e-24	257
		85	22	750	ConsensusfromContig4595	ConsensusfromContig4595 Average coverage: 4.22	38653	40.8	3	0.1	FJ632895	Synthetic construct Drosophila melanogaster clone BO13668 encodes CG1599-RA	6.04e-123	973
		86	16	3000	ConsensusfromContig3544	ConsensusfromContig3544 Average coverage: 1.85	37224	40.2	5	0.1	XM_002067985	Drosophila willistoni GK10800 (Dwil\GK10800), mRNA	5.24e-88	523
		87	65	0.037	AntennaeESTscontig4211	AntennaeESTscontig4211 Average coverage: 1.64	41568	36.1	2	0.09	XM_003556602	PREDICTED: Glycine max glucan endo-1,3-beta-glucosidase-like protein At1g69295-like (LOC100776561), mRNA	0.54	89
		88	40	12	comp4918_c0_seq1	comp4918_c0_seq1 len=1154 ~FPKM=0.5 path=[0:0-1153]	42124	34.4	4	0.09	NM_168220	Drosophila melanogaster liquid facets (lqf), transcript variant D, mRNA	9.49e-160	1042
		89	40	12	AntennaeESTscontig7162	AntennaeESTscontig7162 Average coverage: 1.31	43837	36.4	6	0.09	EU686409	Ambystoma mexicanum clone BAC H3_71D15, complete sequence	3.78	83
		90	35	35	comp5876_c0_seq1	comp5876_c0_seq1 len=1116 ~FPKM=0.5 path=[0:0-1115]	40494	37.4	2	0.09	XM_002064266	Drosophila willistoni GK19776 (Dwil\GK19776), mRNA	7.9e-66	393
		91	32	81	AntennaeESTscontig4918	AntennaeESTscontig4918 Average coverage: 24.85	43231	45.5	4	0.09	XM_001983471	Drosophila grimshawi GH15933 (Dgri\GH15933), mRNA	1.25e-37	292
		92	30	130	ConsensusfromContig4639	ConsensusfromContig4639 Average coverage: 1.35	42399	43.7	3	0.09	XM_002004664	Drosophila mojavensis GI19459 (Dmoj\GI19459), mRNA	5.52e-93	745
		93	29	150	ConsensusfromContig1986	ConsensusfromContig1986 Average coverage: 1.47	43972	48.1	1	0.09	XM_001998808	Drosophila mojavensis GI23409 (Dmoj\GI23409), mRNA	2.57e-150	1172
		94	29	170	AntennaeESTscontig7556	AntennaeESTscontig7556 Average coverage: 1.16	42758	32.6	2	0.09	AC094990	Rattus norvegicus CH230-6E21 (Children's Hospital Oakland Research Institute Rat (BN/SsNHsd/MCW) BAC library) complete sequence	3.82	83
		95	27	230	ConsensusfromContig2654	ConsensusfromContig2654 Average coverage: 1.20	43375	41.2	1	0.09	XM_001979195	Drosophila erecta GG14252 (Dere\GG14252), mRNA	1.91e-64	363
		96	22	780	ConsensusfromContig5812	ConsensusfromContig5812 Average coverage: 1.26	39504	54.4	5	0.09	NM_142684	Drosophila melanogaster CG5745 (CG5745), mRNA	0	1587
		97	18	1900	AntennaeESTscontig8010	AntennaeESTscontig8010 Average coverage: 4.49	39544	34.5	6	0.09	XM_001953595	Drosophila ananassae GF17860 (Dana\GF17860), mRNA	6.72e-67	567
		98	36	28	ConsensusfromContig3822	ConsensusfromContig3822 Average coverage: 1.39	46367	48.9	2	0.08	XM_001992607	Drosophila grimshawi GH24864 (Dgri\GH24864), mRNA	9.12e-136	737
		99	27	240	ConsensusfromContig3286	ConsensusfromContig3286 Average coverage: 1.70	48225	62	3	0.08	XM_002070224	Drosophila willistoni GK11960 (Dwil\GK11960), mRNA	0	1441
		100	27	240	ConsensusfromContig3905	ConsensusfromContig3905 Average coverage: 1.80	48616	31.4	4	0.08	XM_002055387	Drosophila virilis GJ18797 (Dvir\GJ18797), mRNA	5.57e-157	783
		101	24	430	ConsensusfromContig1834	ConsensusfromContig1834 Average coverage: 1.36	46512	54	3	0.08	XM_001987394	Drosophila grimshawi GH19971 (Dgri\GH19971), mRNA	6.87e-11	144
		102	21	840	ConsensusfromContig5434	ConsensusfromContig5434 Average coverage: 3.96	44938	47.1	5	0.08	XM_001954921	Drosophila ananassae GF16483 (Dana\GF16483), mRNA	2.34e-172	762
		103	21	1100	AntennaeESTscontig4487	AntennaeESTscontig4487 Average coverage: 1.24	47278	34.3	5	0.08	XM_002079821	Drosophila simulans GD24167 (Dsim\GD24167), mRNA	0.16	65
		104	21	970	ConsensusfromContig3156	ConsensusfromContig3156 Average coverage: 1.93	48931	36.8	2	0.08	XM_002001783	Drosophila mojavensis GI14919 (Dmoj\GI14919), mRNA	0	1060
		105	51	0.94	ConsensusfromContig5046	ConsensusfromContig5046 Average coverage: 1.83	111757	46.5	4	0.07	XM_001958849	Drosophila ananassae GF12340 (Dana\GF12340), mRNA	0	2408
		106	42	7.7	AntennaeESTscontig4779	AntennaeESTscontig4779 Average coverage: 35.03	55360	43.6	1	0.07	XM_002067358	Drosophila willistoni GK16398 (Dwil\GK16398), mRNA	0	1907
		107	30	110	AntennaeESTscontig2753	AntennaeESTscontig2753 Average coverage: 1.50	55326	44.7	5	0.07	XM_001353713	Drosophila pseudoobscura pseudoobscura GA10446 (Dpse\GA10446), mRNA	4.68e-109	722
		108	29	140	comp2496_c0_seq1	comp2496_c0_seq1 len=1444 ~FPKM=0.4 path=[0:0-1443]	56036	44.5	1	0.07	XM_002067241	Drosophila willistoni GK16269 (Dwil\GK16269), mRNA	0	1979
		109	28	180	AntennaeESTscontig7487	AntennaeESTscontig7487 Average coverage: 1.04	51282	52.4	3	0.07	AC115236	Rattus norvegicus 15 BAC CH230-87I6 (Children's Hospital Oakland Research Institute) complete sequence	0.28	92
		110	27	220	ConsensusfromContig958	ConsensusfromContig958 Average coverage: 1.67	104349	48.1	1	0.07	XM_002051281	Drosophila virilis GJ15168 (Dvir\GJ15168), mRNA	0	775
		111	26	270	AntennaeESTscontig4203	AntennaeESTscontig4203 Average coverage: 1.16	54105	35.5	3	0.07	XM_002046247	Drosophila virilis GJ12813 (Dvir\GJ12813), mRNA	4.05e-16	106
		112	25	360	AntennaeESTscontig695	AntennaeESTscontig695 Average coverage: 1.20	56826	40.4	2,4	0.07	XM_002059107	Drosophila virilis GJ16192 (Dvir\GJ16192), mRNA	3.75e-168	1302
		113	25	380	ConsensusfromContig1556	ConsensusfromContig1556 Average coverage: 1.56	51906	42.8	3	0.07	XM_001355178	Drosophila pseudoobscura pseudoobscura GA19551 (Dpse\GA19551), mRNA	1.4e-155	616
		114	24	480	ConsensusfromContig5762	ConsensusfromContig5762 Average coverage: 1.59	56251	37.7	6	0.07	BX649258	Zebrafish DNA sequence from clone CH211-203F4 in linkage group 15, complete sequence	0.00119	90
		115	24	470	AntennaeESTscontig3990	AntennaeESTscontig3990 Average coverage: 1.07	51286	41.4	3	0.07	XM_003135882	Loa loa golgin subfamily A member 5 (LOAG_00342) mRNA, complete cds	0.5	90
		116	21	870	ConsensusfromContig4610	ConsensusfromContig4610 Average coverage: 1.32	55287	32.5	6	0.07	XM_001867074	Culex quinquefasciatus aladin, mRNA	9.84e-60	301
		117	46	3.1	ConsensusfromContig5579	ConsensusfromContig5579 Average coverage: 1.80	64941	40.8	1	0.06	HQ640948	Glossina morsitans morsitans adipokinetic hormone receptor (AKHR) gene, complete cds	0	1477
		118	40	11	ConsensusfromContig285	ConsensusfromContig285 Average coverage: 1.13	60907	40.9	1	0.06	XM_001353384	Drosophila pseudoobscura pseudoobscura GA10680 (Dpse\GA10680), mRNA	6.61e-56	272
		119	38	17	ConsensusfromContig2110	ConsensusfromContig2110 Average coverage: 1.79	59005	19.8	4	0.06	NG_011908	Homo sapiens sodium channel, nonvoltage-gated 1, beta (SCNN1B), RefSeqGene on chromosome 16	2.03e-11	105
		120	36	30	ConsensusfromContig5449	ConsensusfromContig5449 Average coverage: 1.84	58310	36.9	6	0.06	DQ307172	Glossina morsitans morsitans clone TC111 serine protease inhibitor 1 (Spn1) mRNA, complete cds	0	2427
		121	34	47	AntennaeESTscontig4862	AntennaeESTscontig4862 Average coverage: 2.05	67197	40.2	4	0.06	NM_079285	Drosophila melanogaster alpha-Tubulin at 67C (alphaTub67C), mRNA	0	1089
		122	33	67	ConsensusfromContig4230	ConsensusfromContig4230 Average coverage: 1.97	63938	51.2	1	0.06	AY069717	Drosophila melanogaster LP01609 full length cDNA	0	1106
		123	28	180	ConsensusfromContig3890	ConsensusfromContig3890 Average coverage: 1.87	60107	29.6	3	0.06	NM_140217	Drosophila melanogaster Mob2 (Mob2), transcript variant C, mRNA	7.4e-154	1179
		124	28	210	ConsensusfromContig3119	ConsensusfromContig3119 Average coverage: 1.60	63838	39.8	5	0.06	XM_002004559	Drosophila mojavensis GI19523 (Dmoj\GI19523), mRNA	3.77e-58	258
		125	27	220	ConsensusfromContig5347	ConsensusfromContig5347 Average coverage: 1.50	59140	31.5	6	0.06	XM_002068764	Drosophila willistoni GK17972 (Dwil\GK17972), mRNA	2.07e-59	449
		126	26	300	ConsensusfromContig3993	ConsensusfromContig3993 Average coverage: 1.38	64857	56.9	4	0.06	XM_001846259	Culex quinquefasciatus lariat debranching enzyme, mRNA	1.68e-159	725
		127	24	490	ConsensusfromContig3562	ConsensusfromContig3562 Average coverage: 1.71	61918	42.5	4	0.06	XM_001987000	Drosophila grimshawi GH21693 (Dgri\GH21693), mRNA	6.78e-156	1090
		128	24	500	ConsensusfromContig833	ConsensusfromContig833 Average coverage: 1.63	66447	53.6	2	0.06	XM_002057034	Drosophila virilis GJ16551 (Dvir\GJ16551), mRNA	2.09e-108	377
		129	23	610	ConsensusfromContig1632	ConsensusfromContig1632 Average coverage: 1.57	60679	50.3	6	0.06	XM_002089207	Drosophila yakuba GE19012 (Dyak\GE19012), mRNA	0	2268
		130	114	4.9e-07	ConsensusfromContig1517	ConsensusfromContig1517 Average coverage: 1.57	70147	39.8	6	0.05	XM_002057895	Drosophila virilis GJ15780 (Dvir\GJ15780), mRNA	3.84e-180	975
		131	33	54	ConsensusfromContig3521	ConsensusfromContig3521 Average coverage: 1.70	68816	39.2	4	0.05	XM_002017202	Drosophila persimilis GL21632 (Dper\GL21632), mRNA	9.62e-144	726
		132	31	96	comp3038_c0_seq1	comp3038_c0_seq1 len=2278 ~FPKM=0.3 path=[0:0-2277]	78311	32.9	4	0.05	XM_002008382	Drosophila mojavensis GI11830 (Dmoj\GI11830), mRNA	0	3139
		133	25	380	ConsensusfromContig3429	ConsensusfromContig3429 Average coverage: 1.55	68684	48.1	4	0.05	XM_002048245	Drosophila virilis GJ11436 (Dvir\GJ11436), mRNA	4.38e-131	1034
		134	23	660	AntennaeESTscontig5084	AntennaeESTscontig5084 Average coverage: 6.12	67601	38	4	0.05	XM_001966250	Drosophila ananassae GF22078 (Dana\GF22078), mRNA	1.56e-122	780
		135	57	0.26	AntennaeESTscontig1979	AntennaeESTscontig1979 Average coverage: 1.84	90638	41.6	3	0.04	XM_001359591	Drosophila pseudoobscura pseudoobscura GA10732 (Dpse\GA10732), mRNA	2.58e-66	291
		136	56	0.28	ConsensusfromContig1861	ConsensusfromContig1861 Average coverage: 2.85	89375	58.1	6	0.04	XM_002042610	Drosophila sechellia GM14904 (Dsec\GM14904), mRNA	0	1319
		137	40	13	ConsensusfromContig1084	ConsensusfromContig1084 Average coverage: 2.61	83949	39.4	1	0.04	D83125	Sarcophaga peregrina IDGF mRNA for insect-derived growth factor, complete cds	0	1940
		138	37	24	AntennaeESTscontig5273	AntennaeESTscontig5273 Average coverage: 4.56	85032	51	4	0.04	NM_057233	Drosophila melanogaster Ecdysone-inducible gene L3 (ImpL3), mRNA	0	1475
		139	35	41	ConsensusfromContig4199	ConsensusfromContig4199 Average coverage: 1.06	96311	54.5	6	0.04	XM_001868961	Culex quinquefasciatus oxysterol binding protein, mRNA	0	1635
		140	30	110	ConsensusfromContig925	ConsensusfromContig925 Average coverage: 2.38	82444	45	2	0.04	XM_002135310	Drosophila pseudoobscura pseudoobscura GA28387 (Dpse\GA28387), mRNA	6.34e-21	161
		141	28	190	ConsensusfromContig5193	ConsensusfromContig5193 Average coverage: 1.94	104802	40.9	3	0.04	XM_002050526	Drosophila virilis GJ22219 (Dvir\GJ22219), mRNA	0	497
		142	26	280	ConsensusfromContig2239	ConsensusfromContig2239 Average coverage: 1.19	95319	43	4	0.04	DQ295879	Glossina morsitans morsitans TEP2 protein (Tep2) mRNA, complete cds	0	2239
		143	26	320	ConsensusfromContig1183	ConsensusfromContig1183 Average coverage: 2.70	101012	42.4	1	0.04	XM_002000638	Drosophila mojavensis GI22400 (Dmoj\GI22400), mRNA	0	2470
		144	25	350	ConsensusfromContig850	ConsensusfromContig850 Average coverage: 1.68	94383	50.8	1	0.04	XM_001962611	Drosophila ananassae GF15564 (Dana\GF15564), mRNA	0	1731
		145	24	430	ConsensusfromContig1560	ConsensusfromContig1560 Average coverage: 1.83	89153	44.1	4	0.04	XM_002054066	Drosophila virilis GJ22975 (Dvir\GJ22975), mRNA	0	805
		146	24	460	ConsensusfromContig1946	ConsensusfromContig1946 Average coverage: 1.93	88934	43.3	3	0.04	XM_310728	Anopheles gambiae str. PEST AGAP000380-PA (AgaP_AGAP000380) mRNA, complete cds	0	1474
		147	41	8.9	ConsensusfromContig3594	ConsensusfromContig3594 Average coverage: 1.66	108718	42.5	3	0.03	NM_001043307	Drosophila melanogaster CG34133 (CG34133), transcript variant C, mRNA	0	2418
		148	40	11	ConsensusfromContig4378	ConsensusfromContig4378 Average coverage: 1.57	127116	43.3	6	0.03	XM_001953772	Drosophila ananassae GF17048 (Dana\GF17048), mRNA	2.45e-123	471
		149	32	72	ConsensusfromContig3580	ConsensusfromContig3580 Average coverage: 2.12	137449	45.8	2,4	0.03	FJ635807	Synthetic construct Drosophila melanogaster clone BS07293 encodes Pkg21D-RA	0	1494
		150	21	980	ConsensusfromContig1426	ConsensusfromContig1426 Average coverage: 1.19	137939	44.7	2	0.03	NM_140720	Drosophila melanogaster CG32174 (CG32174), transcript variant C, mRNA	0	1245
		151	20	1100	ConsensusfromContig3751	ConsensusfromContig3751 Average coverage: 1.61	124690	39.6	6	0.03	XM_001959403	Drosophila ananassae GF12053 (Dana\GF12053), mRNA	0	4754
		152	18	2000	ConsensusfromContig5436	ConsensusfromContig5436 Average coverage: 1.79	138173	32.4	2	0.03	AK386409	Bombyx mori mRNA, clone: fprW06M07	0	2457
		153	42	7.5	ConsensusfromContig3087	ConsensusfromContig3087 Average coverage: 2.77	148279	38.7	1	0.02	XM_001993792	Drosophila grimshawi GH19024 (Dgri\GH19024), mRNA	0	1445
		154	40	11	ConsensusfromContig3673	ConsensusfromContig3673 Average coverage: 1.82	153712	37.7	3	0.02	XM_002050472	Drosophila virilis GJ22192 (Dvir\GJ22192), mRNA	0	731
